# Supplementary material for: Crystal structure determination and Hirshfeld surface analysis of N-acetyl-N-3-meth­oxy­phenyl and N-(2,5-di­meth­oxy­phen­yl)-N-phenyl­sulfonyl derivatives of N-[1-(phenyl­sulfon­yl)-1H-indol-2-yl]methanamine
Source: Acta Crystallogr E Crystallogr Commun. 2024 Jul 9;80(Pt 8):845–51. doi: 10.1107/S2056989024006649 (PMC11299751; doi:10.1107/S2056989024006649)
Supplement: Supplementary file 1 [file e-80-00845-sup1.cif]

##############################################################################
#                                                                            #
# This CIF contains the data in a paper accepted for publication in          #
# Acta Crystallographica Section E. It conforms to the requirements of       #
# Notes for Authors for Acta Crystallographica Section E, and has been       #
# peer reviewed under the auspices of the IUCr Commission on Journals.       #
#                                                                            #
# Full details of the Crystallographic Information File format               #
# are given in the paper "The Crystallographic Information File (CIF):       #
# a New Standard Archive File for Crystallography" by S. R. Hall, F. H.      #
# Allen and I. D. Brown [Acta Cryst. (1991), A47, 655-685].                  #
#                                                                            #
# The current version of the core CIF dictionary is obtainable from          #
# ftp://ftp.iucr.org/pub/cif_core.dic.                                       #
#                                                                            #
# Software is freely available for graphical display of the structure(s)     #
# in this CIF. For information consult the CIF software page                 #
# http://www.iucr.org/resources/cif/software.                                #
#                                                                            #
# This file may be used for bona fide research purposes within the           #
# scientific community so long as proper attribution is given to the journal # 
# article from which it was obtained.                                        #
#                                                                            #
##############################################################################
data_global
_audit_creation_method     SHELXL-2018/3
_journal_date_recd_electronic     2024-06-14
_journal_date_accepted     2024-07-05
_journal_name_full     'Acta Crystallographica, Section E'
_journal_year     2024
_journal_volume     80
_journal_issue      1
_journal_page_first     0
_journal_page_last     0
_journal_paper_category     GO
_journal_paper_doi     10.1107/S2056989024006649
_journal_coeditor_code     NU2006
loop_
    _publ_contact_author_name
    _publ_contact_author_address
    _publ_contact_author_email
    'Dr. M. NizamMohideen'
;
Department of Physics
The New College
Chennai 600 014
Tamil Nadu
India
;
 'mnizam.new@gmail.com'
_publ_contact_author_fax     ?
_publ_contact_author_phone     '91-9841459257'
_publ_section_title
;
Crystal structure determination and Hirshfeld surface analysis of
<i>N</i>-acetyl-<i>N</i>-3-methoxyphenyl and
<i>N</i>-(2,5-dimethoxyphenyl)-<i>N</i>-phenylsulfonyl derivatives of
<i>N</i>-[1-(phenylsulfonyl)-1<i>H</i>-indol-2-yl]methanamine
;
loop_
    _publ_author_name
    _publ_author_footnote
    _publ_author_address
    'Madhan, S.' .
;
Department of Physics
The New College
Chennai 600 014
University of Madras
Tamil Nadu
India
;
    'NizamMohideen, M.' .
;
Department of Physics
The New College
Chennai 600 014
University of Madras
Tamil Nadu
India
;
    'Vinayagam Pavunkumar' .
;
Department of Organic Chemistry
University of Madras
Guindy Campus
Chennai-600 025
Tamilnadu
India
;
    'Arasambattu K. MohanaKrishnan' .
;
Department of Organic Chemistry
University of Madras
Guindy Campus
Chennai-600 025
Tamilnadu
India
;
_publ_section_synopsis
;
The crystal structures of two 1<i>H</i>-indole derivatives are described and
the intermolecular contacts in the crystals are assessed and analysed using
Hirshfeld surface analysis and two-dimensional fingerprint plots.
;
data_I
_audit_creation_method     'SHELXL-2018/3'
_chemical_name_systematic
;\
<i>N</i>-(3-Methoxyphenyl)-<i>N</i>-{[1-(phenylsulfonyl)-1<i>H</i>-indol-\
2-yl]methyl}acetamide
;
_chemical_name_common     ?
_chemical_formula_moiety     'C24 H22 N2 O4 S'
_chemical_formula_sum     'C24 H22 N2 O4 S'
_chemical_formula_iupac     'C24 H22 N2 O4 S'
_chemical_formula_weight     434.49
_chemical_melting_point     ?
_space_group_crystal_system     monoclinic
_space_group_name_H-M_alt     'P 21/c'
_space_group_name_Hall     '-P 2ybc'
loop_
    _space_group_symop_operation_xyz
    'x, y, z'
    '-x, y+1/2, -z+1/2'
    '-x, -y, -z'
    'x, -y-1/2, z-1/2'
_cell_length_a     13.6698(17)
_cell_length_b     19.781(2)
_cell_length_c     8.1056(10)
_cell_angle_alpha     90
_cell_angle_beta     99.388(8)
_cell_angle_gamma     90
_cell_volume     2162.4(5)
_cell_formula_units_Z     4
_cell_measurement_reflns_used     47234
_cell_measurement_theta_min     1.403
_cell_measurement_theta_max     24.996
_cell_measurement_temperature     305(2)
_exptl_crystal_description     prism
_exptl_crystal_colour     Colorless
_exptl_crystal_size_max     0.163
_exptl_crystal_size_mid     0.131
_exptl_crystal_size_min     0.043
_exptl_crystal_density_diffrn     1.335
_exptl_crystal_F_000     912
_exptl_absorpt_coefficient_mu     1.610
_exptl_absorpt_correction_type     multi-scan
_exptl_absorpt_process_details
;
(<i>SADABS</i>; Krause <i>et al.</i>,  2015)
;
_exptl_absorpt_correction_T_min     0.6341
_exptl_absorpt_correction_T_max     0.7531
_diffrn_ambient_temperature     305(2)
_diffrn_source     'micro focus sealed tube'
_diffrn_radiation_type     CuK\a
_diffrn_radiation_wavelength     1.54178
_diffrn_measurement_device_type     'Bruker D8 Venture Diffractometer'
_diffrn_measurement_method     '\w and \f scans'
_diffrn_reflns_number     47234
_diffrn_reflns_av_R_equivalents     0.0867
_diffrn_reflns_av_unetI/netI     0.0309
_diffrn_reflns_theta_min     3.277
_diffrn_reflns_theta_max     68.553
_diffrn_reflns_theta_full     67.679
_diffrn_measured_fraction_theta_max     0.996
_diffrn_measured_fraction_theta_full     0.998
_diffrn_reflns_limit_h_min     -16
_diffrn_reflns_limit_h_max     16
_diffrn_reflns_limit_k_min     -23
_diffrn_reflns_limit_k_max     23
_diffrn_reflns_limit_l_min     -9
_diffrn_reflns_limit_l_max     9
_refine_special_details     ?
_reflns_number_total     3963
_reflns_number_gt     2595
_reflns_threshold_expression     'I > 2\s(I)'
_refine_ls_structure_factor_coef     Fsqd
_refine_ls_matrix_type     full
_refine_ls_R_factor_all     0.0994
_refine_ls_R_factor_gt     0.0577
_refine_ls_wR_factor_gt     0.1376
_refine_ls_wR_factor_ref     0.1785
_refine_ls_goodness_of_fit_ref     1.066
_refine_ls_restrained_S_all     1.066
_refine_ls_number_reflns     3963
_refine_ls_number_parameters     283
_refine_ls_number_restraints     0
_refine_ls_hydrogen_treatment     constr
_refine_ls_weighting_scheme     calc
_refine_ls_weighting_details
              'w=1/[\s^2^(Fo^2^)+(0.0662P)^2^+2.3955P] where P=(Fo^2^+2Fc^2^)/3'
_atom_sites_solution_hydrogens     geom
_atom_sites_solution_primary     direct
_atom_sites_solution_secondary     difmap
_refine_ls_shift/su_max     0.001
_refine_ls_shift/su_mean     0.000
_refine_diff_density_max     0.273
_refine_diff_density_min     -0.413
_refine_ls_extinction_method
;
<i>SHELXL2018/3</i> (Sheldrick, 2015)
;
_refine_ls_extinction_coef     0.0036(4)
_refine_ls_extinction_expression
                                  'Fc^*^=kFc[1+0.001xFc^2^\l^3^/sin(2\q)]^-1/4^'
loop_
    _atom_type_symbol
    _atom_type_description
    _atom_type_scat_dispersion_real
    _atom_type_scat_dispersion_imag
    _atom_type_scat_source
    'C' 'C' 0.0181 0.0091
                         'International Tables Vol C Tables 4.2.6.8 and 6.1.1.4'
    'H' 'H' 0.0000 0.0000
                         'International Tables Vol C Tables 4.2.6.8 and 6.1.1.4'
    'N' 'N' 0.0311 0.0180
                         'International Tables Vol C Tables 4.2.6.8 and 6.1.1.4'
    'O' 'O' 0.0492 0.0322
                         'International Tables Vol C Tables 4.2.6.8 and 6.1.1.4'
    'S' 'S' 0.3331 0.5567
                         'International Tables Vol C Tables 4.2.6.8 and 6.1.1.4'
_computing_data_collection
;
APEX2 (Bruker, 2016)
;
_computing_cell_refinement
;
SAINT (Bruker, 2016)
;
_computing_data_reduction
;
SAINT (Bruker, 2016)
;
_computing_structure_solution
;
<i>SHELXS2018/3</i> (Sheldrick, 2008)
;
_computing_structure_refinement
;
<i>SHELXL2018/3</i> (Sheldrick, 2015)
;
_computing_molecular_graphics
;
ORTEP-3 for Windows (Farrugia, 2012) and PLATON (Spek, 2020)
;
_computing_publication_material
;
WinGX (Farrugia, 2012), pubCIF (Westrip, 2010) and PLATON (Spek,
2020)
;
loop_
    _atom_site_type_symbol
    _atom_site_label
    _atom_site_fract_x
    _atom_site_fract_y
    _atom_site_fract_z
    _atom_site_U_iso_or_equiv
    _atom_site_adp_type
    _atom_site_calc_flag
    _atom_site_occupancy
    _atom_site_disorder_assembly
    _atom_site_disorder_group
    C C1 0.5527(2) 0.58150(16) 0.5180(4) 0.0494(8) Uani d 1 . .
    C C2 0.4749(3) 0.61289(19) 0.5779(5) 0.0613(9) Uani d 1 . .
    H H2 0.471182 0.613774 0.691426 0.074 Uiso calc 1 . .
    C C3 0.4031(3) 0.6428(2) 0.4613(5) 0.0727(11) Uani d 1 . .
    H H3 0.350636 0.665179 0.497364 0.087 Uiso calc 1 . .
    C C4 0.4072(3) 0.6402(2) 0.2915(5) 0.0781(12) Uani d 1 . .
    H H4 0.357245 0.660465 0.216034 0.094 Uiso calc 1 . .
    C C5 0.4840(3) 0.6083(2) 0.2333(5) 0.0673(10) Uani d 1 . .
    H H5 0.485845 0.606208 0.119252 0.081 Uiso calc 1 . .
    C C6 0.5586(2) 0.57918(17) 0.3473(4) 0.0513(8) Uani d 1 . .
    C C7 0.6486(3) 0.54485(18) 0.3303(4) 0.0555(8) Uani d 1 . .
    H H7 0.670758 0.536369 0.229756 0.067 Uiso calc 1 . .
    C C8 0.6960(2) 0.52676(16) 0.4825(4) 0.0502(8) Uani d 1 . .
    C C9 0.7198(3) 0.64340(19) 0.8178(4) 0.0599(9) Uani d 1 . .
    C C10 0.6621(4) 0.6939(2) 0.8699(6) 0.0867(13) Uani d 1 . .
    H H10 0.600910 0.683953 0.899914 0.104 Uiso calc 1 . .
    C C11 0.6973(5) 0.7597(3) 0.8766(8) 0.1113(19) Uani d 1 . .
    H H11 0.659700 0.794043 0.913607 0.134 Uiso calc 1 . .
    C C12 0.7863(5) 0.7751(3) 0.8299(7) 0.1083(18) Uani d 1 . .
    H H12 0.808546 0.819604 0.833023 0.130 Uiso calc 1 . .
    C C13 0.8418(4) 0.7248(3) 0.7790(7) 0.1038(17) Uani d 1 . .
    H H13 0.902906 0.735134 0.748880 0.125 Uiso calc 1 . .
    C C14 0.8097(3) 0.6589(2) 0.7709(6) 0.0824(12) Uani d 1 . .
    H H14 0.848301 0.625099 0.734269 0.099 Uiso calc 1 . .
    C C15 0.7907(3) 0.48792(19) 0.5282(4) 0.0591(9) Uani d 1 . .
    H H15A 0.837940 0.514936 0.602804 0.071 Uiso calc 1 . .
    H H15B 0.777940 0.446945 0.586890 0.071 Uiso calc 1 . .
    C C16 0.8217(2) 0.40106(16) 0.3218(4) 0.0484(8) Uani d 1 . .
    C C17 0.8897(2) 0.35387(16) 0.3928(4) 0.0525(8) Uani d 1 . .
    H H17 0.943506 0.367152 0.471601 0.063 Uiso calc 1 . .
    C C18 0.8780(3) 0.28657(17) 0.3468(4) 0.0544(8) Uani d 1 . .
    C C19 0.7983(3) 0.26690(19) 0.2299(5) 0.0618(9) Uani d 1 . .
    H H19 0.789780 0.221723 0.199177 0.074 Uiso calc 1 . .
    C C20 0.7312(3) 0.3150(2) 0.1590(5) 0.0672(10) Uani d 1 . .
    H H20 0.677551 0.301742 0.079824 0.081 Uiso calc 1 . .
    C C21 0.7419(3) 0.38218(19) 0.2031(4) 0.0607(9) Uani d 1 . .
    H H21 0.696470 0.414191 0.153903 0.073 Uiso calc 1 . .
    C C22 0.9413(4) 0.1736(2) 0.3867(6) 0.0915(14) Uani d 1 . .
    H H22A 0.879674 0.156372 0.411348 0.137 Uiso calc 1 . .
    H H22B 0.995389 0.149874 0.452372 0.137 Uiso calc 1 . .
    H H22C 0.943939 0.167330 0.270103 0.137 Uiso calc 1 . .
    C C23 0.8979(3) 0.51411(18) 0.3257(5) 0.0578(9) Uani d 1 . .
    C C24 0.9462(3) 0.4928(2) 0.1812(5) 0.0687(10) Uani d 1 . .
    H H24A 0.992634 0.526852 0.159832 0.103 Uiso calc 1 . .
    H H24B 0.896515 0.487187 0.083803 0.103 Uiso calc 1 . .
    H H24C 0.980398 0.450824 0.207134 0.103 Uiso calc 1 . .
    N N1 0.63700(19) 0.54697(14) 0.6039(3) 0.0495(7) Uani d 1 . .
    N N2 0.8335(2) 0.47013(13) 0.3784(3) 0.0516(7) Uani d 1 . .
    O O1 0.5933(2) 0.55538(14) 0.8893(3) 0.0732(8) Uani d 1 . .
    O O2 0.7592(2) 0.51507(13) 0.8517(3) 0.0735(8) Uani d 1 . .
    O O3 0.9487(2) 0.24362(12) 0.4258(4) 0.0755(8) Uani d 1 . .
    O O4 0.9139(2) 0.56971(13) 0.3939(4) 0.0815(9) Uani d 1 . .
    S S1 0.67746(7) 0.55995(5) 0.80653(10) 0.0577(3) Uani d 1 . .
loop_
    _atom_site_aniso_label
    _atom_site_aniso_U_11
    _atom_site_aniso_U_22
    _atom_site_aniso_U_33
    _atom_site_aniso_U_12
    _atom_site_aniso_U_13
    _atom_site_aniso_U_23
    C1 0.0507(18) 0.0488(18) 0.0484(18) 0.0017(14) 0.0070(14) 0.0016(14)
    C2 0.061(2) 0.071(2) 0.055(2) 0.0074(19) 0.0169(17) 0.0000(17)
    C3 0.062(2) 0.088(3) 0.070(3) 0.019(2) 0.0174(19) 0.004(2)
    C4 0.069(2) 0.096(3) 0.069(3) 0.024(2) 0.012(2) 0.016(2)
    C5 0.066(2) 0.083(3) 0.053(2) 0.014(2) 0.0087(17) 0.0099(19)
    C6 0.0535(18) 0.0532(19) 0.0469(18) 0.0029(15) 0.0074(14) 0.0035(14)
    C7 0.062(2) 0.062(2) 0.0441(18) 0.0094(17) 0.0107(15) 0.0019(15)
    C8 0.0541(18) 0.0479(18) 0.0489(18) 0.0059(15) 0.0094(14) -0.0045(14)
    C9 0.069(2) 0.062(2) 0.0469(19) 0.0051(18) 0.0015(16) -0.0058(16)
    C10 0.091(3) 0.072(3) 0.097(3) 0.007(2) 0.014(3) -0.022(2)
    C11 0.141(5) 0.063(3) 0.125(5) 0.005(3) 0.007(4) -0.030(3)
    C12 0.147(5) 0.070(3) 0.100(4) -0.029(4) -0.003(4) -0.009(3)
    C13 0.105(4) 0.089(4) 0.117(4) -0.033(3) 0.018(3) -0.013(3)
    C14 0.078(3) 0.078(3) 0.093(3) -0.009(2) 0.018(2) -0.015(2)
    C15 0.062(2) 0.063(2) 0.0498(19) 0.0096(17) 0.0032(16) -0.0078(16)
    C16 0.0477(17) 0.0484(18) 0.0498(18) -0.0023(14) 0.0101(14) -0.0055(14)
    C17 0.0519(18) 0.0469(19) 0.0570(19) -0.0013(15) 0.0035(15) -0.0051(15)
    C18 0.057(2) 0.0495(19) 0.057(2) 0.0028(16) 0.0110(16) 0.0052(15)
    C19 0.072(2) 0.052(2) 0.063(2) -0.0132(18) 0.0132(18) -0.0067(17)
    C20 0.066(2) 0.068(2) 0.063(2) -0.010(2) -0.0016(18) -0.0101(19)
    C21 0.059(2) 0.062(2) 0.059(2) 0.0033(18) 0.0037(16) -0.0056(17)
    C22 0.119(4) 0.047(2) 0.107(4) 0.013(2) 0.014(3) -0.001(2)
    C23 0.0501(19) 0.051(2) 0.070(2) 0.0038(16) 0.0001(16) -0.0033(17)
    C24 0.064(2) 0.067(2) 0.078(3) -0.0058(19) 0.0183(19) 0.005(2)
    N1 0.0545(16) 0.0554(16) 0.0385(14) 0.0040(13) 0.0077(11) -0.0023(11)
    N2 0.0515(15) 0.0473(15) 0.0566(16) 0.0022(13) 0.0101(12) -0.0067(12)
    O1 0.0866(19) 0.0873(19) 0.0511(14) -0.0085(15) 0.0270(13) 0.0007(13)
    O2 0.0924(19) 0.0701(17) 0.0512(14) 0.0249(15) -0.0085(13) 0.0035(12)
    O3 0.0819(18) 0.0497(15) 0.091(2) 0.0084(13) 0.0019(15) 0.0007(13)
    O4 0.0768(18) 0.0556(16) 0.108(2) -0.0049(14) 0.0034(16) -0.0171(15)
    S1 0.0714(6) 0.0588(6) 0.0420(5) 0.0043(4) 0.0062(4) -0.0007(4)
_geom_special_details
;
 All esds (except the esd in the dihedral angle between two l.s. planes)
 are estimated using the full covariance matrix.  The cell esds are taken
 into account individually in the estimation of esds in distances, angles
 and torsion angles; correlations between esds in cell parameters are only
 used when they are defined by crystal symmetry.  An approximate (isotropic)
 treatment of cell esds is used for estimating esds involving l.s. planes.
;
loop_
    _geom_bond_atom_site_label_1
    _geom_bond_atom_site_label_2
    _geom_bond_site_symmetry_2
    _geom_bond_distance
    _geom_bond_publ_flag
    C1 C2 . 1.386(5) ?
    C1 C6 . 1.400(4) ?
    C1 N1 . 1.420(4) ?
    C2 C3 . 1.379(5) ?
    C2 H2 . 0.9300 ?
    C3 C4 . 1.387(6) ?
    C3 H3 . 0.9300 ?
    C4 C5 . 1.373(5) ?
    C4 H4 . 0.9300 ?
    C5 C6 . 1.385(5) ?
    C5 H5 . 0.9300 ?
    C6 C7 . 1.431(5) ?
    C7 C8 . 1.345(4) ?
    C7 H7 . 0.9300 ?
    C8 N1 . 1.427(4) ?
    C8 C15 . 1.499(5) ?
    C9 C14 . 1.380(6) ?
    C9 C10 . 1.381(5) ?
    C9 S1 . 1.746(4) ?
    C10 C11 . 1.386(7) ?
    C10 H10 . 0.9300 ?
    C11 C12 . 1.365(8) ?
    C11 H11 . 0.9300 ?
    C12 C13 . 1.357(8) ?
    C12 H12 . 0.9300 ?
    C13 C14 . 1.373(6) ?
    C13 H13 . 0.9300 ?
    C14 H14 . 0.9300 ?
    C15 N2 . 1.473(4) ?
    C15 H15A . 0.9700 ?
    C15 H15B . 0.9700 ?
    C16 C17 . 1.375(5) ?
    C16 C21 . 1.383(5) ?
    C16 N2 . 1.442(4) ?
    C17 C18 . 1.385(5) ?
    C17 H17 . 0.9300 ?
    C18 O3 . 1.366(4) ?
    C18 C19 . 1.378(5) ?
    C19 C20 . 1.380(5) ?
    C19 H19 . 0.9300 ?
    C20 C21 . 1.378(5) ?
    C20 H20 . 0.9300 ?
    C21 H21 . 0.9300 ?
    C22 O3 . 1.420(5) ?
    C22 H22A . 0.9600 ?
    C22 H22B . 0.9600 ?
    C22 H22C . 0.9600 ?
    C23 O4 . 1.234(4) ?
    C23 N2 . 1.356(4) ?
    C23 C24 . 1.496(5) ?
    C24 H24A . 0.9600 ?
    C24 H24B . 0.9600 ?
    C24 H24C . 0.9600 ?
    N1 S1 . 1.665(3) ?
    O1 S1 . 1.426(3) ?
    O2 S1 . 1.427(3) ?
loop_
    _geom_angle_atom_site_label_1
    _geom_angle_atom_site_label_2
    _geom_angle_atom_site_label_3
    _geom_angle_site_symmetry_1
    _geom_angle_site_symmetry_3
    _geom_angle
    _geom_angle_publ_flag
    C2 C1 C6 . . 122.1(3) ?
    C2 C1 N1 . . 130.7(3) ?
    C6 C1 N1 . . 107.2(3) ?
    C3 C2 C1 . . 116.9(3) ?
    C3 C2 H2 . . 121.5 ?
    C1 C2 H2 . . 121.5 ?
    C2 C3 C4 . . 121.7(4) ?
    C2 C3 H3 . . 119.2 ?
    C4 C3 H3 . . 119.2 ?
    C5 C4 C3 . . 121.0(4) ?
    C5 C4 H4 . . 119.5 ?
    C3 C4 H4 . . 119.5 ?
    C4 C5 C6 . . 118.9(4) ?
    C4 C5 H5 . . 120.6 ?
    C6 C5 H5 . . 120.6 ?
    C5 C6 C1 . . 119.4(3) ?
    C5 C6 C7 . . 133.1(3) ?
    C1 C6 C7 . . 107.5(3) ?
    C8 C7 C6 . . 109.3(3) ?
    C8 C7 H7 . . 125.3 ?
    C6 C7 H7 . . 125.3 ?
    C7 C8 N1 . . 108.4(3) ?
    C7 C8 C15 . . 129.1(3) ?
    N1 C8 C15 . . 122.4(3) ?
    C14 C9 C10 . . 120.1(4) ?
    C14 C9 S1 . . 119.9(3) ?
    C10 C9 S1 . . 119.9(3) ?
    C9 C10 C11 . . 118.7(5) ?
    C9 C10 H10 . . 120.7 ?
    C11 C10 H10 . . 120.7 ?
    C12 C11 C10 . . 121.1(5) ?
    C12 C11 H11 . . 119.4 ?
    C10 C11 H11 . . 119.4 ?
    C13 C12 C11 . . 119.3(5) ?
    C13 C12 H12 . . 120.4 ?
    C11 C12 H12 . . 120.4 ?
    C12 C13 C14 . . 121.4(5) ?
    C12 C13 H13 . . 119.3 ?
    C14 C13 H13 . . 119.3 ?
    C13 C14 C9 . . 119.4(5) ?
    C13 C14 H14 . . 120.3 ?
    C9 C14 H14 . . 120.3 ?
    N2 C15 C8 . . 111.2(3) ?
    N2 C15 H15A . . 109.4 ?
    C8 C15 H15A . . 109.4 ?
    N2 C15 H15B . . 109.4 ?
    C8 C15 H15B . . 109.4 ?
    H15A C15 H15B . . 108.0 ?
    C17 C16 C21 . . 120.7(3) ?
    C17 C16 N2 . . 118.5(3) ?
    C21 C16 N2 . . 120.8(3) ?
    C16 C17 C18 . . 120.0(3) ?
    C16 C17 H17 . . 120.0 ?
    C18 C17 H17 . . 120.0 ?
    O3 C18 C19 . . 124.5(3) ?
    O3 C18 C17 . . 115.5(3) ?
    C19 C18 C17 . . 120.0(3) ?
    C18 C19 C20 . . 119.3(3) ?
    C18 C19 H19 . . 120.4 ?
    C20 C19 H19 . . 120.4 ?
    C21 C20 C19 . . 121.4(3) ?
    C21 C20 H20 . . 119.3 ?
    C19 C20 H20 . . 119.3 ?
    C20 C21 C16 . . 118.6(3) ?
    C20 C21 H21 . . 120.7 ?
    C16 C21 H21 . . 120.7 ?
    O3 C22 H22A . . 109.5 ?
    O3 C22 H22B . . 109.5 ?
    H22A C22 H22B . . 109.5 ?
    O3 C22 H22C . . 109.5 ?
    H22A C22 H22C . . 109.5 ?
    H22B C22 H22C . . 109.5 ?
    O4 C23 N2 . . 120.5(4) ?
    O4 C23 C24 . . 122.2(4) ?
    N2 C23 C24 . . 117.3(3) ?
    C23 C24 H24A . . 109.5 ?
    C23 C24 H24B . . 109.5 ?
    H24A C24 H24B . . 109.5 ?
    C23 C24 H24C . . 109.5 ?
    H24A C24 H24C . . 109.5 ?
    H24B C24 H24C . . 109.5 ?
    C1 N1 C8 . . 107.5(2) ?
    C1 N1 S1 . . 121.4(2) ?
    C8 N1 S1 . . 126.1(2) ?
    C23 N2 C16 . . 123.5(3) ?
    C23 N2 C15 . . 118.2(3) ?
    C16 N2 C15 . . 116.7(3) ?
    C18 O3 C22 . . 118.9(3) ?
    O1 S1 O2 . . 119.83(17) ?
    O1 S1 N1 . . 106.91(15) ?
    O2 S1 N1 . . 106.10(14) ?
    O1 S1 C9 . . 108.73(18) ?
    O2 S1 C9 . . 109.62(18) ?
    N1 S1 C9 . . 104.54(15) ?
loop_
    _geom_torsion_atom_site_label_1
    _geom_torsion_atom_site_label_2
    _geom_torsion_atom_site_label_3
    _geom_torsion_atom_site_label_4
    _geom_torsion_site_symmetry_1
    _geom_torsion_site_symmetry_2
    _geom_torsion_site_symmetry_3
    _geom_torsion_site_symmetry_4
    _geom_torsion
    _geom_torsion_publ_flag
    C6 C1 C2 C3 . . . . -0.7(6) ?
    N1 C1 C2 C3 . . . . 179.7(4) ?
    C1 C2 C3 C4 . . . . 1.5(6) ?
    C2 C3 C4 C5 . . . . -0.7(7) ?
    C3 C4 C5 C6 . . . . -0.9(7) ?
    C4 C5 C6 C1 . . . . 1.7(6) ?
    C4 C5 C6 C7 . . . . -177.7(4) ?
    C2 C1 C6 C5 . . . . -0.9(5) ?
    N1 C1 C6 C5 . . . . 178.8(3) ?
    C2 C1 C6 C7 . . . . 178.6(3) ?
    N1 C1 C6 C7 . . . . -1.7(4) ?
    C5 C6 C7 C8 . . . . 179.4(4) ?
    C1 C6 C7 C8 . . . . 0.0(4) ?
    C6 C7 C8 N1 . . . . 1.7(4) ?
    C6 C7 C8 C15 . . . . 177.7(3) ?
    C14 C9 C10 C11 . . . . -1.1(7) ?
    S1 C9 C10 C11 . . . . -179.6(4) ?
    C9 C10 C11 C12 . . . . 1.2(8) ?
    C10 C11 C12 C13 . . . . -1.2(9) ?
    C11 C12 C13 C14 . . . . 1.0(9) ?
    C12 C13 C14 C9 . . . . -0.9(8) ?
    C10 C9 C14 C13 . . . . 0.9(7) ?
    S1 C9 C14 C13 . . . . 179.5(4) ?
    C7 C8 C15 N2 . . . . 1.1(5) ?
    N1 C8 C15 N2 . . . . 176.6(3) ?
    C21 C16 C17 C18 . . . . -0.7(5) ?
    N2 C16 C17 C18 . . . . 177.0(3) ?
    C16 C17 C18 O3 . . . . -179.3(3) ?
    C16 C17 C18 C19 . . . . 0.1(5) ?
    O3 C18 C19 C20 . . . . 179.7(3) ?
    C17 C18 C19 C20 . . . . 0.4(5) ?
    C18 C19 C20 C21 . . . . -0.3(6) ?
    C19 C20 C21 C16 . . . . -0.4(6) ?
    C17 C16 C21 C20 . . . . 0.9(5) ?
    N2 C16 C21 C20 . . . . -176.8(3) ?
    C2 C1 N1 C8 . . . . -177.6(4) ?
    C6 C1 N1 C8 . . . . 2.7(4) ?
    C2 C1 N1 S1 . . . . -21.1(5) ?
    C6 C1 N1 S1 . . . . 159.3(2) ?
    C7 C8 N1 C1 . . . . -2.7(4) ?
    C15 C8 N1 C1 . . . . -179.1(3) ?
    C7 C8 N1 S1 . . . . -157.9(3) ?
    C15 C8 N1 S1 . . . . 25.7(5) ?
    O4 C23 N2 C16 . . . . -170.7(3) ?
    C24 C23 N2 C16 . . . . 10.4(5) ?
    O4 C23 N2 C15 . . . . -5.6(5) ?
    C24 C23 N2 C15 . . . . 175.6(3) ?
    C17 C16 N2 C23 . . . . 80.1(4) ?
    C21 C16 N2 C23 . . . . -102.1(4) ?
    C17 C16 N2 C15 . . . . -85.2(4) ?
    C21 C16 N2 C15 . . . . 92.5(4) ?
    C8 C15 N2 C23 . . . . 90.1(4) ?
    C8 C15 N2 C16 . . . . -103.7(3) ?
    C19 C18 O3 C22 . . . . 0.1(6) ?
    C17 C18 O3 C22 . . . . 179.4(4) ?
    C1 N1 S1 O1 . . . . 48.3(3) ?
    C8 N1 S1 O1 . . . . -159.7(3) ?
    C1 N1 S1 O2 . . . . 177.3(3) ?
    C8 N1 S1 O2 . . . . -30.7(3) ?
    C1 N1 S1 C9 . . . . -66.9(3) ?
    C8 N1 S1 C9 . . . . 85.1(3) ?
    C14 C9 S1 O1 . . . . 169.5(3) ?
    C10 C9 S1 O1 . . . . -11.9(4) ?
    C14 C9 S1 O2 . . . . 36.8(4) ?
    C10 C9 S1 O2 . . . . -144.7(3) ?
    C14 C9 S1 N1 . . . . -76.6(3) ?
    C10 C9 S1 N1 . . . . 102.0(3) ?
loop_
    _geom_hbond_atom_site_label_D
    _geom_hbond_atom_site_label_H
    _geom_hbond_atom_site_label_A
    _geom_hbond_site_symmetry_A
    _geom_hbond_distance_DH
    _geom_hbond_distance_HA
    _geom_hbond_distance_DA
    _geom_hbond_angle_DHA
    _geom_hbond_publ_flag
    C2 H2 O1 . 0.93 2.41 2.993(5) 120 yes
    C5 H5 O1 1_554 0.93 2.75 3.530(5) 143 yes
    C7 H7 O1 1_554 0.93 2.81 3.537(4) 135 yes
    C12 H12 O4 4_576 0.93 2.62 3.527(6) 164 yes
    C13 H13 O3 3_766 0.93 2.69 3.591(7) 164 yes
    C17 H17 O4 3_766 0.93 2.42 3.312(4) 161 yes
    C24 H24B O2 1_554 0.96 2.49 3.410(5) 160 yes
_shelx_space_group_comment
;
The symmetry employed for this shelxl refinement is uniquely defined
by the following loop, which should always be used as a source of
symmetry information in preference to the above space-group names.
They are only intended as comments.
;
_shelx_estimated_absorpt_T_min     0.779
_shelx_estimated_absorpt_T_max     0.934
_shelx_hkl_file
;
   0   0   1    0.00    1.30
   0   0  -1    1.40    1.40
   0   0  -1    2.60    1.80
   0   0   2 6587.44  170.78
   0   0   2 6711.43  171.28
   0   0  -2 6707.83  171.88
   0   0   3   -1.00    2.90
   0   0  -3   -0.10    2.80
   0   0  -3   -2.00    2.90
   0   0  -3    0.50    2.70
   0   0   3    1.90    2.80
   0   0  -4 2074.39   66.99
   0   0  -4 2032.40   68.39
   0   0  -4 2144.39   70.59
   0   0  -4 2109.49   72.29
   0   0   4 2284.47  237.48
   0   0   4 2179.18   68.09
   0   0  -5    2.90    4.40
   0   0  -5  -11.60   11.10
   0   0  -5    2.50    5.30
   0   0  -5    0.00    4.50
   0   0   5    1.10    4.50
   0   0  -5   -5.50    9.80
   0   0  -5   -3.30    4.00
   0   0   5  -24.50   13.00
   0   0  -6  502.15   38.50
   0   0  -6  481.75   44.60
   0   0   6  464.05   33.90
   0   0  -6  480.45   33.50
   0   0   6  438.46   43.10
   0   0  -6  481.95   43.00
   0   0   6  483.55   36.60
   0   0  -6  510.05   31.40
   0   0  -6  486.65   31.30
   0   0   6  438.86   30.80
   0   0  -6  476.55   35.20
   0   0  -7    0.10    8.40
   0   0   7    6.10    7.10
   0   0  -7    6.30   12.40
   0   0  -7    1.80    7.30
   0   0  -7   -4.10   17.50
   0   0   7  -21.60   10.80
   0   0  -7   -3.50    6.40
   0   0  -7  -30.80   16.30
   0   0   7   -2.80   11.90
   0   0  -7    3.00   11.10
   0   0   7   -3.50   17.50
   0   0  -8   45.10   19.40
   0   0  -8   22.30   16.20
   0   0   8   50.29   16.90
   0   0  -8   67.29   15.00
   0   0  -8   41.20   13.40
   0   0  -8   42.60   13.30
   0   0   8   47.10   14.40
   0   0  -8   16.00   28.60
   0   0  -9    1.90    7.60
   0   0   9   -3.00    5.30
   0   0  -9  -10.70    7.60
   0   0  -9   -1.50   10.80
   0   1   0    0.30    0.30
   0  -1   0    1.20    0.50
   0  -1   0    0.30    0.40
   0   1   1 4919.61  127.19
   0   1  -1 4993.10  128.89
   0   1  -1 5277.67  129.79
   0  -1  -1 5226.38  128.69
   0  -1   1 4928.11  128.59
   0   1   2 1853.51   52.09
   0   1   2 1858.61   52.19
   0   1  -2 1818.42   54.89
   0   1  -2 1814.22   53.89
   0  -1  -2 1829.32   52.99
   0  -1   2 1850.81   53.59
   0  -1   2 1776.12   52.79
   0  -1  -2 1835.32   54.49
   0   1  -3 2633.94   79.29
   0   1   3 2593.44   74.69
   0   1  -3 2597.14   75.29
   0   1   3 2600.84   75.09
   0   1  -3 2584.44   77.49
   0  -1   3 2622.64   76.89
   0  -1  -3 2588.44   76.49
   0  -1   3 2535.55   74.59
   0  -1   3 2598.64   75.89
   0   1   4 2238.68   74.39
   0   1  -4 2534.95   79.49
   0   1  -4 2397.56   75.09
   0   1   4 2465.65   74.99
   0   1  -4 2433.66   80.69
   0  -1  -4 2449.05   76.69
   0  -1  -4 2363.76   79.59
   0  -1   4 2386.56   76.89
   0  -1  -4 2486.55   78.19
   0  -1   4 2460.05   76.09
   0   1  -5  363.16   26.70
   0   1  -5  353.66   24.00
   0   1  -5  403.26   24.60
   0   1  -5  411.46   28.60
   0   1   5  379.86   28.40
   0   1  -5  398.26   26.60
   0   1   5  375.46   22.80
   0   1   5  369.36   30.50
   0  -1  -5  376.86   27.40
   0  -1  -5  372.56   25.90
   0  -1   5  386.86   24.40
   0  -1  -5  402.16   25.00
   0  -1   5  344.97   26.10
   0  -1   5  419.36   39.00
   0  -1  -5  366.26   23.60
   0  -1  -5  326.37   37.60
   0  -1  -5  344.17   31.50
   0   1  -6  150.98   18.80
   0   1  -6  167.28   20.40
   0   1  -6  147.89   22.20
   0   1   6  163.38   24.10
   0   1  -6  217.18   32.60
   0   1  -6  169.48   29.50
   0   1   6  140.89   19.60
   0   1  -6  157.78   17.70
   0   1   6  178.08   22.00
   0   1   6  178.88   29.20
   0   1  -6  182.68   27.00
   0  -1   6  163.18   22.10
   0  -1  -6  176.28   21.90
   0  -1   6  108.49   17.20
   0  -1  -6  195.18   26.20
   0  -1  -6  189.38   19.30
   0  -1  -6  151.68   30.90
   0  -1   6  141.19   24.70
   0  -1  -6  179.88   19.00
   0  -1   6  166.58   30.90
   0  -1  -6  168.38   19.30
   0   1  -7  191.48   22.10
   0   1   7  169.18   25.30
   0   1   7  168.48   26.40
   0   1  -7  180.68   24.00
   0   1  -7  149.99   35.20
   0   1  -7  165.18   28.60
   0   1   7  173.08   22.70
   0   1  -7  201.18   27.10
   0   1  -7  181.68   31.50
   0   1  -7  151.88   20.90
   0  -1   7  168.48   23.10
   0  -1  -7  189.88   21.90
   0  -1  -7  150.38   22.10
   0  -1  -7  206.68   33.70
   0  -1   7  170.78   29.30
   0  -1  -7  184.68   27.10
   0  -1  -7  194.18   21.60
   0  -1   7  163.48   28.90
   0  -1   7  172.88   25.70
   0   1  -8   17.70   16.10
   0   1   8    6.00    8.00
   0   1  -8    3.70    8.70
   0   1   8  -17.10   13.80
   0   1  -8   15.90   12.70
   0   1  -8  -10.70   13.10
   0   1  -8    6.20   12.60
   0   1  -8  -13.00   10.00
   0  -1   8   19.60   16.50
   0  -1  -8   -5.50   10.40
   0  -1   8    3.10    7.40
   0  -1  -8    7.30    8.40
   0  -1  -8  -12.20    9.90
   0  -1  -8    8.20    9.50
   0  -1  -8   -3.60   13.10
   0   1  -9   -2.90    7.20
   0   1   9    5.90    5.90
   0   1  -9    3.60    9.20
   0  -1  -9  -16.20   10.40
   0  -1  -9   -4.70    8.60
   0  -1   9    0.20    6.10
   0  -1  -9   -1.40    8.20
   0   2   0 4473.45  106.89
   0   2   0 4126.09  107.89
   0  -2   0 4361.86  107.79
   0   2   1 4799.92  120.69
   0   2  -1 4856.81  123.89
   0   2  -1 5123.69  124.79
   0   2   1 4661.63  120.59
   0  -2   1 4814.82  123.59
   0  -2  -1 4603.44  121.69
   0  -2  -1 4918.61  122.29
   0  -2  -1 4847.92  121.89
   0   2   2  228.78    9.10
   0   2  -2  233.78   12.90
   0   2  -2  225.48   13.40
   0  -2   2  237.78   12.50
   0  -2  -2  239.08   12.00
   0  -2  -2  243.48   13.10
   0  -2   2  249.28   13.00
   0   2   3    4.90    3.40
   0   2   3    8.80    3.80
   0   2  -3   12.00    4.60
   0   2  -3    7.10    3.40
   0   2  -3    9.20    4.50
   0   2   3   12.60    2.80
   0  -2   3   14.70    5.20
   0  -2  -3   12.00    4.30
   0  -2  -3   11.40    3.90
   0  -2  -3   14.30    4.80
   0  -2   3   14.30    4.90
   0  -2   3    8.00    3.70
   0   2  -4  290.77   18.50
   0   2  -4  306.67   20.80
   0   2   4  285.57   17.50
   0   2   4  273.87   16.20
   0   2  -4  307.37   21.80
   0   2  -4  283.27   19.20
   0  -2  -4  285.37   19.00
   0  -2   4  276.07   18.30
   0  -2   4  263.57   18.10
   0  -2   4  298.47   19.90
   0  -2  -4  273.57   18.60
   0   2   5  166.88   19.30
   0   2  -5  166.48   18.80
   0   2  -5  170.28   24.90
   0   2   5  176.38   18.10
   0   2  -5  199.08   33.10
   0   2  -5  179.88   16.80
   0   2  -5  174.98   16.80
   0   2  -5  129.89   18.30
   0   2   5  170.48   22.00
   0   2  -5  182.88   18.50
   0  -2   5  170.48   16.70
   0  -2   5  133.19   19.60
   0  -2  -5  192.38   31.20
   0  -2  -5  177.88   17.30
   0  -2  -5  162.78   18.40
   0  -2  -5  171.18   15.80
   0  -2  -5  158.88   16.40
   0  -2  -5  124.89   19.20
   0  -2   5  167.78   30.40
   0   2   6  432.36   40.70
   0   2   6  385.06   35.50
   0   2  -6  425.06   33.30
   0   2  -6  465.05   30.00
   0   2   6  455.45   47.70
   0   2  -6  425.06   32.40
   0   2   6  473.55   40.10
   0   2   6  371.46   35.80
   0   2  -6  434.36   29.10
   0  -2   6  433.96   35.50
   0  -2   6  463.65   35.30
   0  -2  -6  476.95   31.00
   0  -2  -6  477.85   41.00
   0  -2   6  413.26   33.90
   0  -2  -6  411.36   32.70
   0  -2  -6  470.85   30.30
   0  -2   6  469.45   42.30
   0  -2  -6  422.26   31.10
   0  -2  -6  402.26   42.80
   0   2  -7   17.50    8.60
   0   2  -7   33.00   11.40
   0   2  -7   10.40   10.70
   0   2   7   46.70   16.80
   0   2  -7   28.20   15.60
   0   2  -7   12.00   10.90
   0   2   7   28.40   11.20
   0   2  -7   38.20   16.70
   0   2   7   18.00   13.90
   0  -2   7   48.30   15.00
   0  -2  -7   10.40    8.10
   0  -2   7   14.90   16.50
   0  -2  -7   20.50    9.20
   0  -2  -7   33.60   11.90
   0  -2  -7   20.40   10.90
   0  -2  -7    0.00   11.60
   0  -2  -7   30.00   16.40
   0  -2   7    8.10   17.50
   0   2  -8    8.60   18.80
   0   2   8    7.00    9.10
   0   2  -8    9.30    9.00
   0   2  -8  -15.60   13.80
   0   2  -8   41.80   19.40
   0   2  -8    1.90   16.50
   0   2   8    5.30    9.10
   0   2  -8   11.00   12.50
   0  -2   8   11.70    7.90
   0  -2  -8    6.40    9.80
   0  -2  -8    6.20   12.20
   0  -2   8   21.30   22.50
   0  -2  -8   -0.60   13.00
   0  -2  -8   20.00   11.90
   0  -2  -8   12.30    9.30
   0  -2   8    6.80   17.30
   0   2  -9  123.49   21.80
   0   2  -9   93.89   16.80
   0   2   9  110.29   15.60
   0  -2  -9  128.09   19.70
   0  -2   9  100.29   16.30
   0  -2  -9  126.09   20.70
   0   3   0   -0.40    1.60
   0   3   0    0.00    1.00
   0  -3   0    0.30    1.20
   0  -3   0    0.30    0.90
   0  -3   0   -0.70    0.80
   0   3  -1  715.53   23.30
   0   3  -1  658.93   22.50
   0   3   1  676.43   21.30
   0   3  -1  717.33   23.40
   0  -3  -1  695.23   21.00
   0  -3  -1  694.23   21.00
   0  -3   1  672.03   22.60
   0  -3   1  683.83   22.40
   0  -3  -1  667.33   21.70
   0   3  -2 1168.68   39.70
   0   3  -2 1234.88   41.00
   0   3   2 1213.78   34.10
   0  -3   2 1231.58   39.90
   0  -3  -2 1339.67   38.50
   0  -3   2 1202.08   39.10
   0  -3   2 1223.68   39.80
   0  -3  -2 1199.38   39.00
   0   3  -3   28.60    5.80
   0   3   3   27.70    5.20
   0   3  -3   29.20    6.00
   0   3  -3   24.10    6.60
   0   3   3   30.50    3.60
   0  -3   3   31.40    6.00
   0  -3   3   28.00    6.50
   0  -3   3   25.60    6.20
   0  -3  -3   28.30    5.80
   0  -3  -3   20.60    5.80
   0  -3  -3   17.80    4.90
   0   3  -4  491.25   27.00
   0   3   4  429.16   21.30
   0   3  -4  443.76   23.50
   0   3  -4  470.75   27.50
   0   3  -4  423.66   24.00
   0   3  -4  401.66   25.70
   0  -3  -4  415.46   23.40
   0  -3   4  395.06   26.60
   0  -3  -4  462.85   24.60
   0  -3   4  444.16   25.20
   0  -3  -4  425.66   22.20
   0  -3   4  458.45   24.60
   0  -3  -4  468.65   27.20
   0   3  -5   -1.30    4.80
   0   3  -5   -4.50    4.70
   0   3  -5   10.00    6.90
   0   3  -5    7.40    6.00
   0   3  -5   -6.00    9.00
   0   3   5    0.00    5.80
   0   3  -5    1.70   11.00
   0   3  -5    0.00    7.00
   0   3   5  -21.60   10.90
   0   3   5  -20.00    9.80
   0   3   5   -4.40    6.40
   0  -3   5    3.80    8.90
   0  -3  -5   -1.60    3.70
   0  -3   5    5.10    5.40
   0  -3   5   -5.70    6.40
   0  -3  -5   -4.60   10.70
   0  -3   5   14.90   12.30
   0  -3  -5    3.90    4.70
   0  -3  -5    2.20    4.60
   0  -3  -5   20.20   13.90
   0  -3  -5    5.90    5.60
   0  -3   5   -6.80   11.90
   0   3   6   97.29   20.90
   0   3  -6   80.09   16.40
   0   3  -6   86.49   17.90
   0   3   6   80.49   21.70
   0   3  -6  133.49   17.70
   0   3   6  116.89   24.00
   0   3  -6  112.39   33.40
   0   3  -6   78.29   14.90
   0   3   6  115.79   21.20
   0   3  -6   80.09   15.20
   0  -3  -6   70.79   19.20
   0  -3   6   85.79   15.60
   0  -3  -6  143.99   27.80
   0  -3  -6  104.69   15.40
   0  -3  -6   97.59   14.80
   0  -3   6   67.39   20.40
   0  -3  -6   89.79   17.30
   0  -3  -6   84.69   15.30
   0   3   7    4.10    6.30
   0   3  -7   17.80   12.30
   0   3  -7   -3.70    9.10
   0   3  -7   -4.90    9.60
   0   3  -7  -19.30   22.10
   0   3   7    4.70   12.60
   0   3  -7    6.10   11.40
   0   3  -7  -22.40   12.30
   0   3   7   22.50   12.80
   0   3  -7   10.80    9.30
   0  -3   7    9.50    9.00
   0  -3   7    8.60   15.20
   0  -3  -7   17.50    9.10
   0  -3  -7   14.50    8.60
   0  -3  -7   -2.10   13.90
   0  -3  -7   11.20   11.20
   0  -3  -7   17.10   10.70
   0  -3  -7   20.70    8.90
   0   3  -8   -4.50   10.50
   0   3  -8   11.80    8.90
   0   3  -8   11.20   13.70
   0   3   8    9.10    7.90
   0   3  -8   14.60   11.60
   0   3   8  -16.00   12.60
   0   3   8    6.90    9.70
   0  -3   8   16.40   16.20
   0  -3  -8   14.90   17.70
   0  -3   8    7.80    7.40
   0  -3  -8   26.60   13.90
   0  -3  -8    2.50    9.30
   0  -3  -8   10.70    9.50
   0  -3  -8    9.00   12.40
   0   3  -9  -18.30   11.10
   0   3   9    5.80    6.40
   0   3  -9    4.40    8.40
   0  -3  -9   -1.20    6.00
   0  -3  -9    4.60    8.20
   0  -3   9    7.60    7.00
   0  -3  -9  -26.70   13.00
   0   4   0 1991.70   53.99
   0   4   0 2028.20   57.69
   0  -4   0 2007.70   53.49
   0  -4   0 2068.49   53.89
   0   4  -1  123.19    8.10
   0   4  -1  118.29    8.20
   0   4   1  116.19    9.00
   0   4  -1  120.09    8.10
   0  -4   1  102.19    7.40
   0  -4   1  110.19    7.40
   0  -4  -1  118.99    6.50
   0  -4  -1  125.49    6.50
   0   4   2   65.39    5.30
   0   4  -2   66.49    7.80
   0   4  -2   54.09    6.90
   0  -4   2   59.99    7.50
   0  -4  -2   64.89    6.10
   0  -4  -2   57.49    6.70
   0  -4   2   70.79    7.70
   0  -4   2   61.89    6.90
   0   4   3  166.78    7.20
   0   4  -3  164.68   14.10
   0   4  -3  191.08   13.00
   0   4  -3  177.98   14.00
   0   4   3  170.08   11.00
   0  -4   3  160.48   13.20
   0  -4   3  165.78   13.40
   0  -4  -3  170.08   12.10
   0  -4  -3  185.28   11.70
   0  -4  -3  180.68   13.90
   0   4  -4  502.95   26.50
   0   4  -4  527.65   29.10
   0   4   4  514.55   23.40
   0   4  -4  465.05   28.70
   0  -4  -4  521.15   29.00
   0  -4  -4  536.45   25.30
   0  -4  -4  483.25   26.00
   0  -4   4  532.75   29.00
   0  -4   4  481.85   26.30
   0  -4  -4  462.85   25.40
   0  -4   4  508.05   27.50
   0   4   5   -0.20    8.70
   0   4   5    6.90    6.80
   0   4  -5   -8.40    5.60
   0   4  -5   -2.60    8.80
   0   4   5   -8.70   10.10
   0   4  -5    3.60    6.80
   0   4   5   -5.70   10.10
   0   4  -5   -9.00    5.10
   0   4   5  -13.90   14.20
   0   4  -5   -8.90    3.60
   0   4  -5   -1.10    4.80
   0   4  -5   -6.40   10.50
   0  -4  -5   -0.50    3.70
   0  -4   5   -1.20    4.30
   0  -4  -5   -2.50    4.60
   0  -4  -5   -0.20   11.10
   0  -4  -5   -3.30    4.40
   0  -4   5   -5.60    7.30
   0  -4   5   -6.00    7.70
   0  -4  -5    4.60   14.10
   0  -4   5  -10.70    6.80
   0  -4  -5   -8.90    3.30
   0  -4   5  -14.70   10.10
   0  -4   5   -4.90    6.90
   0   4   6   97.19   24.10
   0   4   6   97.99   19.10
   0   4  -6   76.99   18.60
   0   4  -6   63.19   12.60
   0   4  -6   60.39   12.80
   0   4  -6   83.69   14.70
   0   4  -6   85.59   17.30
   0   4   6   88.39   22.20
   0   4  -6   85.19   15.70
   0   4   6   72.39   14.70
   0   4  -6   70.59   16.70
   0  -4  -6   64.49   13.90
   0  -4   6   51.09   18.60
   0  -4  -6   76.39   14.50
   0  -4   6   85.19   15.00
   0  -4  -6   80.09   16.40
   0  -4   6   43.40   15.30
   0  -4  -6   62.49   13.10
   0  -4   6   75.59   18.50
   0   4   7   15.20    8.40
   0   4  -7   22.10   13.60
   0   4  -7   10.00   12.10
   0   4   7   21.00   11.80
   0   4  -7  -17.30   12.10
   0   4  -7   -0.90   10.90
   0   4   7   14.00   10.70
   0   4  -7    8.50   12.30
   0   4   7  -19.40   13.50
   0   4  -7   -0.60    8.10
   0   4  -7    3.20    9.80
   0  -4   7   -9.30   12.50
   0  -4  -7   -3.40   10.00
   0  -4  -7   -3.20    6.90
   0  -4   7    8.70   11.20
   0  -4  -7   13.20    9.50
   0  -4  -7    7.10    7.80
   0  -4   7   21.70   16.10
   0  -4  -7   -5.60   12.70
   0  -4  -7   -7.40    9.50
   0   4  -8    7.40   10.90
   0   4  -8    0.30    8.50
   0   4  -8   19.00   13.40
   0   4   8   17.50    9.10
   0   4   8   13.10    9.90
   0   4   8   42.40   15.20
   0   4  -8   13.20   15.50
   0  -4   8    8.50   14.40
   0  -4   8   16.80    9.70
   0  -4  -8   27.20   11.40
   0  -4  -8    9.70    9.40
   0  -4  -8    3.80   13.50
   0   4   9  139.89   15.40
   0   4  -9  140.19   22.70
   0  -4  -9  131.89   19.70
   0  -4   9  134.09   16.60
   0  -4  -9  117.99   20.70
   0  -4  -9  110.79   21.30
   0   5   0    7.80    2.80
   0   5   0   -0.40    1.50
   0  -5   0    0.50    1.60
   0  -5   0    2.40    1.70
   0  -5   0   -1.40    1.90
   0   5  -1  687.43   26.00
   0   5  -1  719.23   25.50
   0   5  -1  747.23   25.40
   0   5   1  732.53   28.50
   0  -5   1  674.73   24.80
   0  -5  -1  716.63   22.80
   0  -5  -1  701.33   22.90
   0  -5   1  678.43   24.50
   0  -5   1  756.62   26.50
   0   5  -2 2590.14   73.69
   0   5  -2 2561.44   74.99
   0   5   2 2548.25   67.39
   0   5  -2 2448.66   74.69
   0  -5  -2 2603.44   71.39
   0  -5  -2 2588.14   72.69
   0  -5  -2 2374.66   68.59
   0  -5   2 2586.34   74.79
   0  -5   2 2525.25   74.29
   0  -5   2 2594.74   73.99
   0   5  -3  196.28   14.10
   0   5   3  182.98   10.80
   0   5  -3  170.98   14.40
   0   5  -3  183.18   15.20
   0   5  -3  180.28   13.30
   0   5  -3  194.88   16.40
   0  -5  -3  204.78   12.60
   0  -5  -3  193.98   14.40
   0  -5   3  183.88   14.60
   0  -5   3  184.78   14.10
   0  -5  -3  185.68   12.90
   0   5  -4  672.33   31.20
   0   5  -4  644.04   35.10
   0   5  -4  668.73   34.50
   0   5  -4  670.43   30.60
   0   5  -4  664.93   34.10
   0  -5  -4  679.63   30.10
   0  -5  -4  621.14   30.30
   0  -5  -4  660.43   33.90
   0  -5   4  684.93   32.50
   0  -5   4  634.14   32.20
   0  -5   4  661.53   31.80
   0  -5  -4  670.03   31.20
   0  -5   4  656.83   33.30
   0   5  -5  153.38   18.60
   0   5  -5  120.29   19.90
   0   5   5  147.59   23.10
   0   5  -5  120.89   15.70
   0   5  -5  156.28   16.90
   0   5   5  141.19   20.60
   0   5   5  151.38   17.90
   0   5  -5  138.09   27.70
   0   5  -5  144.79   23.50
   0   5   5  156.08   24.80
   0   5  -5  161.38   19.60
   0   5  -5  154.48   16.30
   0  -5   5  157.58   21.40
   0  -5  -5  130.69   15.50
   0  -5  -5  124.99   15.70
   0  -5  -5  131.59   15.60
   0  -5   5  118.69   18.70
   0  -5   5  159.08   18.10
   0  -5   5  162.98   17.40
   0  -5   5   99.39   19.40
   0  -5  -5   58.49   36.60
   0  -5   5  124.29   25.20
   0   5  -6  -27.40   11.70
   0   5  -6   -3.40    9.70
   0   5   6    6.20   11.60
   0   5   6  -21.50   14.60
   0   5  -6   -4.00    7.70
   0   5  -6    0.80    8.00
   0   5  -6    8.10    8.30
   0   5  -6    6.00   10.50
   0   5   6   -7.10    6.70
   0  -5  -6    4.10    6.40
   0  -5   6  -12.40   11.10
   0  -5   6    3.40    7.20
   0  -5   6   -2.80    6.70
   0  -5  -6    6.80   11.00
   0  -5  -6    4.40    5.60
   0  -5  -6   -9.30    5.70
   0  -5  -6  -24.10   19.40
   0  -5  -6   -4.60    7.30
   0   5  -7   12.40   12.50
   0   5   7    9.80    8.90
   0   5   7    2.40   12.70
   0   5   7    2.40   13.40
   0   5   7    9.30   10.40
   0   5  -7    8.90   11.20
   0   5  -7   21.50   13.10
   0   5  -7    9.00    9.30
   0   5  -7  -10.20   10.10
   0   5  -7    4.20   27.30
   0  -5   7    1.10    7.80
   0  -5  -7   11.70    7.30
   0  -5  -7   24.30   11.70
   0  -5   7  -10.70   12.70
   0  -5  -7   -1.70   14.90
   0  -5   7  -12.00   12.20
   0  -5  -7    6.20   10.70
   0  -5  -7   -3.90    7.40
   0   5   8   -5.00   13.20
   0   5  -8   -1.80   11.00
   0   5   8   -4.70    5.60
   0   5   8    2.40    7.80
   0   5  -8  -16.90    9.80
   0   5  -8  -17.60   10.40
   0  -5  -8   -1.70   12.90
   0  -5  -8   -6.20    7.60
   0  -5  -8    3.40    8.80
   0  -5   8  -15.60   12.10
   0  -5  -8   -2.30    7.20
   0  -5   8    0.20    7.00
   0   5   9    1.50    5.50
   0   5  -9   -7.80   10.10
   0   5  -9   -1.80    6.30
   0  -5  -9   -0.80    8.10
   0  -5  -9   -6.60    7.50
   0  -5   9   11.90    6.40
   0  -5  -9    7.90    6.80
   0   6   0  279.47   15.80
   0   6   0  275.87   11.90
   0  -6   0  285.47   14.50
   0  -6   0  294.37   12.60
   0  -6   0  276.67   12.30
   0   6  -1 1326.17   44.10
   0   6  -1 1307.37   44.90
   0   6  -1 1309.97   41.60
   0   6   1 1355.16   46.60
   0  -6  -1 1325.67   39.50
   0  -6   1 1359.06   41.90
   0  -6  -1 1390.96   39.90
   0  -6   1 1426.16   42.70
   0  -6  -1 1312.77   41.00
   0   6  -2  137.79   11.30
   0   6  -2  139.49   11.80
   0   6  -2  133.89   10.60
   0  -6   2  136.29   11.30
   0  -6   2  169.18   11.80
   0  -6  -2  138.09   10.10
   0  -6  -2  141.29   13.40
   0  -6  -2  128.99    9.10
   0   6  -3    8.80    5.40
   0   6  -3   12.10    6.10
   0   6  -3   10.30    5.80
   0   6  -3   15.70    6.60
   0   6  -3   14.80    5.20
   0  -6   3   11.30    4.90
   0  -6   3    9.60    4.90
   0  -6  -3    8.40    4.00
   0  -6   3   12.20    4.50
   0  -6  -3    9.90    4.80
   0  -6  -3   19.30    4.40
   0   6  -4  -13.70   11.00
   0   6   4   -4.40    8.90
   0   6  -4   -4.20    5.40
   0   6  -4   -1.80    3.50
   0   6  -4   -2.50    4.10
   0   6  -4    4.40    5.90
   0  -6  -4   -2.70    4.10
   0  -6  -4    4.30    5.50
   0  -6   4   -4.80    5.00
   0  -6   4    0.70    3.40
   0  -6   4    0.40   14.10
   0  -6   4   -2.20    3.80
   0  -6  -4   -1.80    2.60
   0  -6  -4   -3.00    3.30
   0  -6   4   -1.50   11.60
   0  -6   4    0.50    4.50
   0   6  -5   38.00    9.60
   0   6   5   34.80   13.00
   0   6   5   46.40   14.60
   0   6  -5   23.80   10.50
   0   6   5   39.10   16.10
   0   6  -5   25.40   13.90
   0   6   5   44.10   10.90
   0   6  -5   33.20   10.90
   0   6  -5   19.40    8.00
   0   6  -5   19.80   12.30
   0   6  -5   43.70   13.50
   0   6  -5   34.80   11.50
   0  -6  -5   -0.40   22.20
   0  -6  -5   40.80    8.70
   0  -6  -5   35.60    9.40
   0  -6   5   38.60   10.60
   0  -6   5   39.00   11.70
   0  -6  -5   56.89   10.80
   0  -6   5   34.30    9.80
   0  -6   5   32.80   10.40
   0  -6   5   23.90   15.50
   0  -6   5   45.10   12.10
   0  -6   5   60.79   15.30
   0  -6  -5   43.90   18.90
   0   6   6   38.20   14.00
   0   6  -6   34.70   10.60
   0   6  -6   37.40   14.50
   0   6  -6   35.40   11.50
   0   6   6   17.30   14.20
   0   6  -6   26.00   11.80
   0   6   6   11.00   13.60
   0   6   6   68.89   14.60
   0   6  -6   32.00   11.10
   0   6  -6   17.50   17.50
   0   6  -6   18.90   10.30
   0  -6   6   28.40   10.20
   0  -6   6   41.90   16.00
   0  -6  -6   26.10   13.30
   0  -6   6    2.40   11.60
   0  -6  -6   35.10   11.50
   0  -6  -6   41.70   11.40
   0  -6   6  -11.70   15.90
   0  -6  -6   49.00   19.50
   0  -6  -6   35.20   11.40
   0  -6   6   68.59   16.60
   0  -6  -6   29.70    9.30
   0  -6   6   30.00   14.40
   0   6   7   71.39   16.90
   0   6   7   52.19   18.00
   0   6   7   22.80   17.40
   0   6  -7   29.10   11.70
   0   6  -7   14.30   21.10
   0   6   7   38.10   11.40
   0   6  -7   37.00   16.60
   0   6  -7   32.60   12.60
   0  -6  -7   57.99   16.90
   0  -6   7   48.00   14.80
   0  -6  -7   34.00   11.20
   0  -6   7   58.19   18.70
   0  -6   7   37.40   15.20
   0  -6  -7   62.59   16.70
   0  -6  -7   37.70   10.00
   0  -6  -7   44.80   11.10
   0  -6  -7   38.90   18.90
   0   6  -8   39.80   13.40
   0   6   8   29.60    9.00
   0   6   8   14.50    8.20
   0   6   8   22.80   18.40
   0   6  -8   29.80   13.40
   0  -6   8   23.80   10.40
   0  -6  -8   20.80   10.70
   0  -6   8   20.30   12.60
   0  -6  -8   29.40   10.80
   0  -6  -8    3.80   12.00
   0  -6  -8   35.20    9.60
   0   6  -9   -4.80   12.60
   0   6   9   -5.70    7.00
   0   6  -9   -1.90    8.60
   0  -6  -9  -10.40    6.20
   0  -6   9    5.50    5.70
   0  -6  -9   -5.60    6.80
   0  -6  -9    3.00    8.70
   0   7   0    2.30    2.00
   0   7   0    1.00    2.00
   0  -7   0   -1.30    1.50
   0  -7   0   -1.10    1.00
   0  -7   0    0.90    2.50
   0   7   1    1.70    2.40
   0   7  -1    3.60    2.60
   0  -7  -1    5.30    3.10
   0  -7  -1    3.70    2.20
   0  -7  -1   10.30    3.00
   0  -7   1    0.40    2.10
   0  -7   1   -1.00    2.00
   0  -7   1    2.10    3.00
   0   7  -2 1213.58   42.80
   0   7  -2 1161.68   42.00
   0   7  -2 1207.98   42.90
   0  -7  -2 1109.79   36.40
   0  -7   2 1146.99   42.20
   0  -7   2 1214.58   42.00
   0  -7  -2 1190.18   38.90
   0   7  -3  307.77   19.20
   0   7  -3  311.07   21.30
   0   7  -3  297.27   23.00
   0   7  -3  311.67   22.60
   0  -7   3  295.07   19.30
   0  -7   3  252.77   19.20
   0  -7   3  325.37   20.30
   0  -7  -3  329.57   18.00
   0  -7  -3  322.37   20.10
   0  -7   3  317.97   20.70
   0   7  -4   83.79   17.70
   0   7   4   68.29   19.40
   0   7   4   86.19   14.30
   0   7   4   83.59   17.00
   0   7  -4   59.79   13.80
   0   7  -4   36.80   18.30
   0   7  -4   92.19   12.80
   0   7  -4   90.09   12.30
   0   7  -4   90.59   16.30
   0  -7   4   96.99   13.40
   0  -7   4  103.49   12.30
   0  -7   4   63.59   18.70
   0  -7  -4   80.09   10.90
   0  -7  -4   76.79   13.00
   0  -7   4  109.79   13.80
   0  -7   4   69.89   15.70
   0  -7  -4  101.99   11.60
   0  -7  -4   85.49   12.90
   0  -7   4   91.69   13.70
   0   7  -5   54.69   14.00
   0   7   5   69.29   14.20
   0   7  -5   41.70   17.30
   0   7   5   89.69   21.40
   0   7  -5   68.19   12.70
   0   7  -5   56.49   12.40
   0   7   5   56.39   16.20
   0   7   5   71.39   20.30
   0  -7   5   73.19   18.60
   0  -7   5   88.59   15.10
   0  -7   5   81.89   17.20
   0  -7  -5   53.99   10.80
   0  -7   5   66.89   14.50
   0  -7  -5   34.20   16.80
   0  -7   5   67.09   15.80
   0  -7  -5   73.79   13.00
   0  -7   5   67.49   13.30
   0  -7  -5   52.39   10.60
   0  -7  -5   66.79   13.40
   0  -7  -5  102.29   23.80
   0  -7   5   63.19   12.30
   0   7  -6  251.57   34.60
   0   7   6  220.88   26.20
   0   7   6  190.38   30.30
   0   7   6  187.38   26.30
   0   7   6  226.28   21.90
   0   7  -6  209.48   25.90
   0   7  -6  220.78   26.40
   0   7  -6  206.78   25.00
   0  -7   6  276.27   25.30
   0  -7   6  253.67   31.30
   0  -7   6  163.98   25.70
   0  -7  -6  285.57   27.60
   0  -7  -6  183.28   31.30
   0  -7   6  230.48   33.00
   0  -7  -6  296.37   40.40
   0  -7   6  248.08   24.00
   0  -7  -6  234.18   23.80
   0  -7  -6  201.88   23.60
   0  -7  -6  225.18   20.80
   0  -7   6  195.18   25.20
   0  -7   6  254.77   37.40
   0   7   7  166.18   27.80
   0   7  -7  252.47   36.80
   0   7   7  218.28   38.60
   0   7   7  180.98   31.10
   0   7  -7  126.79   24.10
   0  -7   7  164.48   25.00
   0  -7  -7  209.88   26.50
   0  -7  -7  193.28   38.60
   0  -7  -7  217.08   23.00
   0  -7  -7  226.98   25.00
   0  -7   7  240.88   40.20
   0  -7   7  136.09   21.70
   0  -7  -7  170.78   21.30
   0  -7  -7  174.98   42.20
   0   7  -8   41.40   13.60
   0   7   8   39.90   10.80
   0   7   8   32.40   16.60
   0   7  -8    9.10   11.40
   0   7   8   16.40    9.10
   0  -7   8   34.30   12.30
   0  -7  -8   11.20   13.30
   0  -7  -8   28.80    9.60
   0  -7   8   12.80   11.80
   0  -7  -8   65.29   16.60
   0   7  -9    3.80    8.20
   0   7  -9    9.90    8.30
   0  -7  -9   15.80    7.70
   0  -7  -9   25.70    8.20
   0  -7  -9   13.80    8.80
   0  -7   9   15.20    6.10
   0   8   0   24.70    6.20
   0  -8   0   18.80    4.30
   0  -8   0   21.10    4.40
   0  -8   0   22.40    4.30
   0   8  -1  122.39   11.70
   0   8   1  135.29   13.50
   0   8  -1  131.49   10.40
   0  -8   1  110.09    9.50
   0  -8  -1  110.29   10.60
   0  -8  -1  109.69    8.70
   0  -8  -1  128.79    8.90
   0  -8   1  110.19    9.80
   0  -8   1  118.09   10.00
   0   8  -2    2.70    2.80
   0   8  -2    1.30    3.40
   0  -8  -2    2.60    2.40
   0  -8  -2    1.40    2.80
   0  -8   2   -0.40    4.20
   0  -8   2    1.70    2.90
   0  -8   2    4.20    3.50
   0  -8   2    5.60    1.80
   0  -8  -2    2.20    3.30
   0   8  -3  273.97   22.50
   0   8  -3  244.78   18.80
   0   8  -3  272.37   19.00
   0   8  -3  261.77   21.50
   0  -8   3  269.77   19.00
   0  -8  -3  296.27   19.60
   0  -8  -3  291.97   17.50
   0  -8   3  260.87   19.80
   0  -8   3  281.67   20.30
   0  -8   3  286.27   19.70
   0  -8  -3  254.27   15.70
   0   8   4  498.75   37.00
   0   8  -4  442.76   35.20
   0   8  -4  602.04   53.89
   0   8   4  523.25   30.00
   0   8   4  562.14   44.70
   0   8  -4  525.65   29.50
   0   8  -4  533.85   31.70
   0   8  -4  543.85   35.20
   0  -8  -4  538.55   28.30
   0  -8   4  531.95   30.60
   0  -8  -4  530.45   27.30
   0  -8   4  535.55   30.20
   0  -8   4  491.25   42.20
   0  -8  -4  536.05   29.00
   0  -8   4  569.14   31.80
   0  -8  -4  553.14   31.70
   0  -8   4  485.55   31.20
   0  -8   4  504.05   40.30
   0   8  -5  212.68   22.70
   0   8   5  222.08   25.80
   0   8  -5  168.58   31.40
   0   8   5  203.48   20.40
   0   8  -5  198.78   23.60
   0   8   5  193.18   24.90
   0   8   5  207.28   28.90
   0  -8   5  217.88   21.20
   0  -8  -5  202.58   18.80
   0  -8   5  181.48   20.40
   0  -8   5  191.48   29.80
   0  -8  -5  206.48   18.60
   0  -8  -5  204.58   40.40
   0  -8   5  217.78   31.60
   0  -8   5  215.48   24.60
   0  -8  -5  182.08   27.60
   0  -8  -5  169.48   21.00
   0  -8   5  169.18   19.70
   0  -8  -5  176.28   19.60
   0   8   6   44.90   19.20
   0   8   6   78.19   21.10
   0   8  -6   48.90   17.00
   0   8   6   45.10   11.10
   0   8   6   49.40   16.80
   0   8  -6   35.40   12.60
   0   8  -6   19.20   11.30
   0  -8  -6   30.90   13.90
   0  -8   6   44.90   15.50
   0  -8  -6   46.10   13.30
   0  -8  -6   34.20   20.90
   0  -8   6   50.59   16.70
   0  -8   6   12.30   17.50
   0  -8   6   80.09   17.50
   0  -8   6   24.90   12.50
   0  -8  -6   37.50   11.40
   0  -8   6   35.20   12.00
   0  -8  -6   36.00   11.50
   0  -8  -6   39.10   10.30
   0   8   7  219.58   30.90
   0   8   7  207.28   20.90
   0   8  -7  260.57   34.70
   0   8   7  237.38   26.50
   0   8   7  193.98   25.80
   0  -8   7  262.57   36.30
   0  -8  -7  245.08   24.50
   0  -8  -7  189.08   38.90
   0  -8  -7  145.99   23.60
   0  -8  -7  205.88   30.40
   0  -8   7  236.28   27.80
   0  -8  -7  246.78   23.80
   0  -8   7  201.58   28.50
   0   8   8  -26.00   11.40
   0   8   8    7.90    7.20
   0   8  -8    6.80    8.40
   0   8   8    3.70    7.90
   0   8  -8    8.10   11.70
   0   8   8    0.90   10.20
   0  -8  -8   -3.10    8.20
   0  -8   8   38.90   14.90
   0  -8  -8   12.10    7.20
   0  -8   8   -0.90    7.20
   0  -8  -8    6.30   16.00
   0  -8  -8    7.70    8.90
   0  -8  -9  -12.10    6.00
   0  -8  -9   -6.30    8.60
   0  -8  -9    2.10    5.20
   0  -8   9   -0.80    3.60
   0   9   0   -1.60    3.20
   0  -9   0   -1.90    2.60
   0  -9   0    0.20    1.90
   0  -9   0    2.20    2.20
   0   9  -1  228.28   17.20
   0   9   1  215.18   17.60
   0   9  -1  221.78   14.20
   0  -9  -1  214.78   12.00
   0  -9   1  208.98   13.90
   0  -9  -1  218.68   12.90
   0  -9   1  226.18   14.40
   0  -9  -1  215.38   13.30
   0  -9   1  207.58   14.50
   0   9  -2  133.49   13.20
   0   9  -2  128.29   13.20
   0   9  -2  120.99   15.70
   0  -9   2  143.09   12.70
   0  -9  -2  132.59   10.30
   0  -9   2  143.39   14.40
   0  -9  -2  138.79   10.80
   0  -9   2  129.59   12.60
   0  -9  -2  140.39   12.10
   0  -9   2  126.69   12.80
   0   9  -3  305.27   24.60
   0   9  -3  238.48   19.10
   0   9   3  254.07   29.50
   0   9   3  248.78   27.60
   0   9  -3  252.57   19.00
   0  -9  -3  278.97   17.80
   0  -9  -3  259.17   19.50
   0  -9  -3  246.38   15.80
   0  -9   3  254.47   20.40
   0  -9   3  275.77   20.30
   0  -9   3  255.77   20.30
   0  -9   3  255.37   19.40
   0   9   4  267.37   26.90
   0   9   4  235.18   19.30
   0   9  -4  264.37   25.50
   0   9  -4  265.37   33.30
   0   9   4  222.88   23.90
   0   9  -4  254.07   21.40
   0   9   4  267.47   32.30
   0   9  -4  259.57   22.60
   0  -9   4  254.47   22.40
   0  -9   4  298.87   37.20
   0  -9   4  224.28   28.60
   0  -9  -4  276.47   20.20
   0  -9  -4  254.27   19.00
   0  -9  -4  195.58   20.90
   0  -9   4  248.68   22.40
   0  -9   4  257.37   21.70
   0  -9   4  250.27   31.30
   0   9  -5  158.78   21.80
   0   9  -5  124.49   19.30
   0   9   5  129.19   21.60
   0   9  -5  178.38   23.00
   0   9   5  118.49   34.80
   0   9   5  130.79   15.70
   0  -9   5  138.59   22.60
   0  -9  -5  172.68   21.10
   0  -9   5  156.88   18.70
   0  -9   5  157.78   19.40
   0  -9  -5   97.09   28.20
   0  -9   5  189.58   30.00
   0  -9  -5  133.99   18.00
   0  -9   5  140.19   18.90
   0  -9  -5  154.68   17.80
   0  -9  -5  166.58   17.40
   0  -9   5  112.99   19.30
   0  -9   5  167.78   30.60
   0   9   6  336.87   25.30
   0   9   6  331.67   38.30
   0   9  -6  274.27   36.20
   0   9  -6  283.77   29.20
   0   9  -6  325.47   33.10
   0   9  -6  326.47   31.00
   0   9   6  363.16   33.10
   0   9   6  327.27   33.00
   0  -9   6  339.07   27.60
   0  -9   6  315.17   30.10
   0  -9  -6  318.77   26.80
   0  -9   6  309.87   37.20
   0  -9  -6  296.37   33.20
   0  -9  -6  356.96   27.50
   0  -9   6  361.66   35.60
   0  -9   6  387.66   43.80
   0  -9  -6  330.47   41.70
   0  -9   6  372.16   35.00
   0  -9  -6  345.47   38.40
   0   9   7    0.30    8.90
   0   9   7   -0.90    6.10
   0   9  -7    0.60   33.70
   0   9  -7    0.00   13.10
   0   9   7   -1.50   10.10
   0   9   7   -4.60    9.90
   0  -9   7    8.00   11.70
   0  -9  -7   -8.10    7.20
   0  -9  -7  -13.10   10.50
   0  -9  -7   -3.80    6.10
   0  -9  -7    2.10   11.50
   0  -9   7    8.20   11.70
   0  -9  -7  -18.50   12.80
   0  -9   7    4.70   14.10
   0  -9  -7  -22.40   16.40
   0  -9   7   -4.90    9.50
   0   9   8   41.30   13.10
   0   9  -8   16.50   12.20
   0   9   8   30.20   12.90
   0   9  -8   62.49   18.20
   0   9   8   65.39   16.00
   0  -9  -8   45.10   11.00
   0  -9  -8   37.20   11.80
   0  -9   8   41.90   11.00
   0  -9   8   51.19   18.30
   0  -9  -8   45.10   12.20
   0  10   0 1627.24   60.69
   0 -10   0 1652.13   52.69
   0 -10   0 1565.24   50.89
   0 -10   0 1632.44   53.39
   0  10  -1  100.99   13.80
   0  10  -1  130.69   12.30
   0  10   1  137.69   15.20
   0  10  -1  139.59   14.50
   0 -10   1  125.09   11.20
   0 -10   1  126.49   11.70
   0 -10  -1  122.19   10.80
   0 -10   1  114.39   13.20
   0 -10   1  120.59   11.30
   0 -10  -1  140.29   10.70
   0 -10  -1  131.39   10.10
   0  10  -2    1.40    5.60
   0  10  -2   -5.00    3.10
   0  10  -2    5.80    5.50
   0 -10  -2    5.40    3.50
   0 -10  -2   -0.30    3.00
   0 -10   2    0.70    3.00
   0 -10   2    0.20    4.80
   0 -10  -2   -2.20    2.10
   0 -10   2    2.30    4.00
   0 -10   2   -0.80    3.80
   0  10  -3  115.49   16.10
   0  10  -3  135.79   15.40
   0  10   3  131.29   23.60
   0  10   3  130.59   22.40
   0  10  -3  148.49   18.60
   0  10  -3  131.79   15.90
   0 -10   3  110.69   14.80
   0 -10   3  117.39   14.40
   0 -10   3  129.39   14.20
   0 -10   3  171.98   31.00
   0 -10  -3   87.09   13.60
   0 -10  -3  139.39   12.90
   0 -10  -3  122.99   12.20
   0 -10   3   99.09   18.80
   0 -10  -3  154.98   15.70
   0 -10   3  135.29   15.50
   0  10   4   41.90   13.00
   0  10   4   23.90   14.90
   0  10   4   22.90    8.90
   0  10   4   62.79   17.50
   0  10  -4   34.70   11.80
   0  10  -4   26.30   15.80
   0  10  -4   19.00    9.80
   0  10  -4   26.90    8.00
   0 -10   4   31.10    9.60
   0 -10   4   27.80   13.20
   0 -10   4   36.80    9.70
   0 -10   4   15.50   17.90
   0 -10   4   32.80   10.10
   0 -10  -4   25.80    8.90
   0 -10  -4   35.60    9.00
   0 -10   4   24.60   10.10
   0 -10  -4   20.60    8.70
   0 -10   4   39.80   17.40
   0  10  -5   99.19   16.70
   0  10   5  125.39   28.90
   0  10   5   94.39   14.90
   0  10  -5  148.19   21.60
   0  10  -5   72.89   17.60
   0  10   5  124.39   22.30
   0  10   5  156.98   29.90
   0 -10   5  114.89   20.80
   0 -10  -5   92.79   38.70
   0 -10   5  130.09   17.60
   0 -10   5  127.29   18.60
   0 -10  -5  116.09   16.30
   0 -10  -5  114.89   16.90
   0 -10  -5  116.89   18.20
   0 -10  -5  122.49   15.70
   0 -10   5  147.49   19.00
   0 -10   5  116.29   25.40
   0 -10   5  123.49   22.90
   0  10   6  127.49   24.90
   0  10  -6  144.09   27.80
   0  10  -6   72.99   18.70
   0  10   6  145.69   23.50
   0  10   6  147.09   23.60
   0  10  -6  116.09   22.30
   0  10   6   93.79   15.10
   0 -10  -6   97.19   16.90
   0 -10  -6  122.99   25.40
   0 -10  -6   82.49   17.50
   0 -10   6  101.29   23.00
   0 -10   6   33.30   22.00
   0 -10   6  115.49   21.10
   0 -10   6  110.39   22.60
   0 -10  -6   80.79   15.90
   0 -10   6  114.09   19.00
   0 -10   6   93.99   17.10
   0 -10   6   82.79   22.80
   0  10   7   95.69   17.20
   0  10   7  136.99   24.70
   0  10  -7  181.88   31.20
   0  10   7  119.39   19.80
   0  10   7  156.18   15.20
   0 -10  -7  145.29   19.60
   0 -10   7  115.19   25.10
   0 -10   7  127.89   23.30
   0 -10  -7  112.79   36.40
   0 -10  -7  166.58   28.60
   0 -10   7  147.49   22.40
   0 -10  -7  132.79   22.70
   0  10   8    1.80    8.10
   0  10  -8   16.90    9.60
   0  10   8   17.00   11.40
   0  10   8    7.50    9.20
   0 -10  -8    7.90    8.10
   0 -10  -8   10.80    7.20
   0 -10   8    7.60    5.90
   0 -10   8   10.40   12.50
   0 -10  -8   22.10    9.70
   0  11   0   -2.30    3.10
   0 -11   0   -3.20    3.20
   0 -11   0    3.40    3.60
   0 -11   0    3.30    5.60
   0  11   1  167.18   18.00
   0  11  -1  159.58   16.10
   0  11  -1  154.18   17.50
   0 -11   1  152.78   13.20
   0 -11  -1  163.98   12.20
   0 -11   1  154.48   13.50
   0 -11   1  151.38   14.10
   0 -11  -1  149.69   11.70
   0 -11   1  136.99   14.70
   0 -11  -1  152.18   13.20
   0  11  -2  269.87   21.70
   0  11  -2  298.87   24.60
   0  11  -2  256.17   23.50
   0  11  -2  254.77   20.40
   0  11   2  295.27   32.20
   0  11   2  262.87   24.30
   0 -11  -2  308.67   29.50
   0 -11   2  240.68   20.60
   0 -11  -2  279.07   16.80
   0 -11  -2  283.67   17.50
   0 -11   2  291.17   20.70
   0 -11   2  294.47   21.60
   0 -11  -2  288.97   19.50
   0 -11   2  276.37   19.60
   0  11  -3   87.49   13.20
   0  11  -3   66.89   13.10
   0  11   3   66.29   12.00
   0  11   3   71.99   14.90
   0  11  -3   68.89   14.70
   0  11   3   87.99   22.30
   0  11  -3   54.19   13.20
   0  11   3   81.89   19.90
   0 -11  -3   74.69   10.20
   0 -11   3   71.69   13.60
   0 -11   3   62.99   13.00
   0 -11   3   53.39   11.40
   0 -11  -3   66.99   10.20
   0 -11  -3   75.49   11.90
   0 -11   3   66.09   13.40
   0 -11  -3   45.70   11.80
   0 -11   3   45.90   15.50
   0  11  -4  240.98   25.90
   0  11   4  173.68   24.10
   0  11   4  222.88   19.50
   0  11   4  239.58   31.90
   0  11   4  245.58   27.20
   0  11  -4  208.48   34.90
   0  11  -4  215.88   22.20
   0  11  -4  208.68   24.70
   0 -11   4  240.98   22.60
   0 -11   4  205.18   35.00
   0 -11   4  232.88   22.10
   0 -11  -4  220.18   22.40
   0 -11  -4  222.78   18.90
   0 -11   4  217.88   23.20
   0 -11   4  227.98   21.80
   0 -11  -4  234.18   19.10
   0 -11  -4  199.68   20.30
   0 -11   4  246.88   31.30
   0 -11   4  249.18   31.50
   0  11  -5  275.07   30.10
   0  11  -5  246.18   26.80
   0  11  -5  231.98   34.50
   0  11   5  327.87   33.30
   0  11   5  318.37   30.70
   0  11   5  274.97   35.50
   0  11  -5  277.77   38.30
   0  11   5  310.77   22.10
   0 -11  -5  272.57   48.00
   0 -11   5  284.07   28.80
   0 -11  -5  319.87   29.00
   0 -11   5  342.87   39.90
   0 -11  -5  330.87   25.00
   0 -11   5  345.77   28.60
   0 -11   5  281.87   34.20
   0 -11   5  301.37   26.70
   0 -11  -5  294.07   25.10
   0 -11   5  317.27   31.90
   0 -11   5  375.36   28.90
   0  11   6    2.40   11.40
   0  11   6   -1.10    8.70
   0  11  -6   -9.50    7.90
   0  11   6    0.70   10.30
   0 -11  -6    3.30    5.80
   0 -11   6   11.20    9.70
   0 -11  -6   -2.10    7.30
   0 -11   6   -6.90   10.40
   0 -11  -6  -20.60    9.70
   0 -11   6   13.60   12.40
   0 -11   6  -22.90   22.20
   0 -11   6   -9.20    8.40
   0 -11  -6   -6.20   15.20
   0  11   7   30.70   12.90
   0  11   7   49.00   13.20
   0  11  -7   31.40   15.90
   0  11   7   11.60    9.30
   0 -11  -7   19.70   11.00
   0 -11   7   10.50    9.50
   0 -11   7   26.10   11.80
   0 -11  -7   24.90   10.20
   0 -11  -7   35.80   10.50
   0 -11   7   23.90   15.30
   0  11   8   18.10    7.90
   0  11   8   39.50   10.50
   0  11   8    1.90   12.90
   0 -11   8   13.90    6.40
   0 -11  -8   41.60   11.70
   0 -11   8   15.00    8.30
   0 -11  -8   43.10   10.70
   0 -11  -8   41.10   14.20
   0  12   0   28.70    9.20
   0  12   0   21.10    9.60
   0  12   0   16.40    7.60
   0 -12   0   14.70    5.80
   0 -12   0   21.80    6.30
   0 -12   0   25.80    7.30
   0 -12   0   21.50    6.80
   0  12   1   40.90   11.80
   0  12  -1   52.89   12.60
   0  12   1   76.29   19.50
   0  12   1   53.19   12.10
   0  12  -1   64.09   14.60
   0  12  -1   46.00   10.10
   0 -12   1   75.49   10.40
   0 -12   1   47.50    9.70
   0 -12  -1   57.49    8.30
   0 -12   1   61.19    9.60
   0 -12  -1   63.79    9.70
   0 -12  -1   55.79    8.20
   0 -12   1   50.19    8.50
   0 -12  -1   36.40    8.80
   0  12   2   65.39   14.70
   0  12   2   92.69   20.70
   0  12  -2  100.89   16.20
   0  12   2   87.89   21.30
   0  12  -2   91.59   13.70
   0  12  -2   78.29   14.00
   0 -12   2   91.89   12.50
   0 -12  -2  110.49   14.40
   0 -12   2   83.69   22.10
   0 -12  -2   70.99   11.10
   0 -12  -2   71.79   10.20
   0 -12   2   80.89   13.50
   0 -12   2   86.89   12.10
   0 -12   2   88.09   13.20
   0 -12  -2   88.29   10.40
   0 -12   2   45.40   19.20
   0  12  -3  528.15   37.90
   0  12   3  527.85   37.00
   0  12   3  543.25   45.20
   0  12  -3  524.25   33.10
   0  12   3  492.65   27.10
   0  12   3  515.05   36.60
   0  12  -3  472.95   32.60
   0 -12   3  523.45   32.10
   0 -12   3  549.54   34.20
   0 -12   3  507.45   46.10
   0 -12   3  534.25   32.80
   0 -12   3  480.85   42.30
   0 -12   3  521.95   31.50
   0 -12  -3  483.85   27.30
   0 -12  -3  529.75   31.80
   0  12  -4    6.30    9.70
   0  12   4   -1.10    8.00
   0  12   4   23.70   11.80
   0  12  -4   21.60    8.80
   0  12   4   16.80   13.60
   0  12   4   -7.50    9.80
   0 -12   4    3.90    5.80
   0 -12  -4   11.60    8.20
   0 -12   4   11.90    7.80
   0 -12  -4   11.10    6.60
   0 -12  -4   14.40    8.50
   0 -12   4   17.50    9.50
   0 -12   4   15.20   12.50
   0 -12   4  -13.10   12.60
   0 -12  -4   16.10    7.40
   0  12  -5   83.19   18.20
   0  12   5  134.49   25.80
   0  12   5  134.99   22.80
   0  12  -5  126.49   20.70
   0  12   5   98.59   20.80
   0  12  -5   76.19   20.80
   0  12   5   95.69   14.00
   0 -12  -5   73.99   13.80
   0 -12   5   75.49   19.20
   0 -12   5   50.59   17.90
   0 -12  -5   96.69   17.10
   0 -12  -5   70.19   16.30
   0 -12   5  100.69   20.50
   0 -12   5  114.79   20.10
   0 -12   5  126.49   19.50
   0 -12  -5  126.99   24.80
   0 -12  -5   32.20   25.00
   0 -12   5   81.09   22.20
   0  12  -6  -13.80   17.60
   0  12   6   -0.30    8.00
   0  12   6   13.40   14.20
   0  12   6   -3.90    8.70
   0 -12  -6    5.40    7.00
   0 -12   6   12.20   11.20
   0 -12   6  -23.80   10.40
   0 -12  -6    8.80    7.20
   0 -12  -6    0.90   12.70
   0 -12   6    1.30    9.80
   0 -12  -6  -10.20   12.20
   0 -12   6    6.60   10.10
   0 -12   6   -3.40    9.70
   0 -12  -6   20.00   20.00
   0 -12   6   -0.50   12.20
   0  12   7    3.10    9.60
   0  12   7   -0.60    6.60
   0  12  -7  -30.70   18.70
   0  12   7    7.30   10.60
   0 -12  -7   14.70   17.60
   0 -12  -7    9.40    6.80
   0 -12   7   -5.40   11.20
   0 -12  -7   -6.00    9.90
   0 -12   7  -19.10   13.20
   0 -12   7   11.00   16.50
   0  12   8   -5.70    5.30
   0  12  -8    2.40    5.90
   0  12   8    0.60    8.60
   0  12   8   -7.20    7.50
   0 -12   8   10.90    8.60
   0 -12   8    2.20    5.50
   0 -12  -8    6.80    7.80
   0  13   0   -0.50    4.50
   0  13   0    7.10    8.90
   0  13   0   41.00   27.20
   0  13   0   -2.50    6.80
   0 -13   0   -0.70    3.40
   0 -13   0    4.70    5.90
   0 -13   0   -0.90    3.40
   0 -13   0   -1.20    3.30
   0  13   1   14.10    8.20
   0  13  -1   40.40   11.60
   0  13   1   31.00   16.30
   0  13  -1   27.60    8.90
   0 -13   1   31.10    8.60
   0 -13  -1   30.70    8.10
   0 -13   1   28.00    7.50
   0 -13  -1   27.70    7.00
   0 -13   1   30.50    8.90
   0 -13   1   34.90    9.70
   0 -13  -1   25.00    7.40
   0 -13  -1   31.60    7.40
   0  13   2  343.77   29.40
   0  13  -2  331.47   27.10
   0  13  -2  326.47   27.60
   0  13   2  367.16   30.70
   0  13   2  371.86   37.20
   0  13  -2  339.47   29.90
   0 -13   2  347.47   25.10
   0 -13  -2  359.46   22.20
   0 -13   2  256.97   37.10
   0 -13   2  371.06   27.00
   0 -13  -2  338.47   21.00
   0 -13   2  370.06   25.50
   0 -13  -2  360.06   24.60
   0 -13   2  349.67   24.30
   0 -13  -2  377.76   24.80
   0 -13   2  326.47   42.40
   0  13   3   -7.00    7.50
   0  13  -3    0.20    7.30
   0  13  -3   -3.50    6.70
   0  13   3  -24.90   10.90
   0  13   3  -10.30    8.60
   0  13  -3    5.10    6.70
   0  13   3   11.00   12.90
   0 -13   3  -24.80   11.60
   0 -13  -3   -5.90    4.60
   0 -13  -3   -5.40    4.80
   0 -13  -3    0.70    6.60
   0 -13   3   -2.30    5.20
   0 -13   3   -4.70    4.40
   0 -13   3   -4.30   13.30
   0 -13  -3    1.30    4.70
   0 -13   3    3.80    6.60
   0 -13   3    2.10    6.80
   0  13  -4  149.39   30.70
   0  13  -4  127.49   18.60
   0  13   4  125.49   21.10
   0  13   4  127.59   14.50
   0  13   4  129.49   21.50
   0  13   4  105.69   25.60
   0 -13   4  133.19   24.30
   0 -13   4   88.29   23.40
   0 -13  -4  110.29   17.10
   0 -13  -4  123.89   16.20
   0 -13   4  163.78   20.60
   0 -13   4   95.89   18.10
   0 -13  -4  139.39   15.90
   0 -13  -4  119.59   18.40
   0 -13   4   87.49   18.70
   0 -13   4   99.89   17.40
   0  13   5   -5.40    8.00
   0  13  -5  -14.40    6.80
   0  13  -5  -24.20   10.60
   0  13   5   -2.30   10.40
   0  13   5   13.10   10.40
   0 -13   5    2.80   12.30
   0 -13   5   10.50   17.30
   0 -13  -5   -9.20    7.70
   0 -13  -5  -33.40   28.20
   0 -13   5    4.10   10.90
   0 -13  -5   -4.50   15.00
   0 -13   5   -6.50    6.80
   0 -13  -5   -1.00    7.10
   0 -13   5    3.20    8.40
   0  13   6  134.59   21.80
   0  13   6  145.29   22.20
   0  13   6  171.18   27.50
   0 -13   6  109.19   19.50
   0 -13   6  163.48   30.40
   0 -13  -6  186.28   20.30
   0 -13   6  149.99   26.30
   0 -13   6  165.38   24.90
   0 -13   6  137.99   23.60
   0 -13  -6  161.98   24.10
   0 -13  -6  171.88   18.90
   0  13   7    5.10    7.70
   0  13   7   47.50   12.90
   0  13  -7   43.80   11.50
   0  13   7   41.90   11.40
   0 -13  -7   29.20   13.60
   0 -13  -7   50.79   11.60
   0 -13   7   20.10    8.70
   0 -13   7   22.10   12.40
   0 -13  -7   37.50   10.30
   0 -13  -7  -11.10   18.00
   0 -13   7    5.00   10.60
   0  13  -8   64.99   10.40
   0 -13  -8   43.90   10.70
   0 -13  -8   38.20    8.30
   0  14   0   78.09   15.60
   0  14   0   64.19   14.40
   0 -14   0   59.79   11.60
   0 -14   0   72.59   12.90
   0  14  -1  236.38   24.70
   0  14  -1  216.58   23.10
   0  14  -1  248.98   23.60
   0  14   1  247.48   25.40
   0  14   1  257.67   30.90
   0 -14   1  200.98   20.10
   0 -14   1  296.47   46.80
   0 -14  -1  201.48   18.60
   0 -14   1  261.47   21.00
   0 -14   1  235.58   20.90
   0 -14  -1  236.38   20.80
   0 -14  -1  267.67   28.60
   0 -14   1  240.58   19.70
   0  14   2  140.09   26.50
   0  14  -2   84.49   18.30
   0  14  -2   92.49   17.30
   0  14  -2   56.39   13.50
   0  14   2   71.19   20.80
   0  14   2   79.59   16.80
   0 -14   2   41.40   21.50
   0 -14   2   53.39   18.60
   0 -14  -2   87.79   12.00
   0 -14   2   76.69   13.40
   0 -14  -2   67.79   12.60
   0 -14  -2   97.79   14.40
   0 -14   2   87.89   14.80
   0 -14   2   73.19   14.00
   0 -14  -2   88.49   12.30
   0 -14   2   81.39   13.20
   0  14   3  167.38   26.90
   0  14   3  137.89   20.70
   0  14   3  141.09   18.40
   0  14  -3  115.29   22.30
   0  14  -3  126.89   18.50
   0  14  -3  116.89   18.80
   0 -14   3  132.59   18.30
   0 -14  -3  125.59   17.00
   0 -14   3  174.58   21.00
   0 -14   3  114.59   21.20
   0 -14  -3  140.39   17.00
   0 -14   3  153.68   18.90
   0 -14   3  120.59   27.40
   0 -14  -3  123.59   18.10
   0 -14   3  149.79   19.80
   0 -14  -3  138.59   15.90
   0  14   4   17.80   12.10
   0  14   4    4.10    8.10
   0  14   4   11.50   15.30
   0  14  -4    3.50   10.00
   0  14  -4    9.40    9.00
   0 -14  -4    7.60    7.00
   0 -14  -4    2.20    7.90
   0 -14  -4    3.70   18.20
   0 -14   4  -11.80    8.60
   0 -14   4   -8.80   11.70
   0 -14   4    0.00    8.10
   0 -14   4    4.90    8.60
   0 -14   4   10.10   12.60
   0 -14  -4    9.30    6.50
   0  14   5   14.30   19.60
   0  14   5   31.60   13.30
   0  14  -5   33.90   13.80
   0  14   5   19.10   17.00
   0 -14   5   10.30   14.40
   0 -14  -5   29.50   11.80
   0 -14  -5   12.00   11.60
   0 -14  -5   29.90   15.90
   0 -14   5   31.90   11.90
   0 -14   5   19.30   18.20
   0 -14   5    9.50    9.10
   0 -14   5   27.80   24.90
   0 -14  -5   13.20    8.80
   0 -14  -5   17.60    8.40
   0  14   6  115.89   26.40
   0  14   6  112.79   18.60
   0 -14  -6  156.38   28.50
   0 -14  -6  110.29   17.10
   0 -14  -6  106.49   16.60
   0 -14   6  137.19   26.00
   0 -14   6  128.29   19.30
   0  14   7   -3.00    8.50
   0  14  -7   22.70    7.90
   0  14   7   19.10    8.90
   0  14   7    1.80    5.80
   0 -14  -7    5.90    9.20
   0 -14   7   23.60    7.90
   0 -14   7  -13.30    7.40
   0 -14  -7   14.00    8.40
   0 -14  -7   10.80    8.60
   0 -14   7    2.50    8.80
   0  15   0   -5.90   15.50
   0  15   0   -5.60    6.90
   0  15   0    4.50    7.30
   0  15   0    6.00   15.60
   0 -15   0    4.90    5.70
   0 -15   0    6.10    5.80
   0 -15   0   -3.00    4.40
   0 -15   0   -1.60    4.50
   0  15  -1   13.80    8.90
   0  15   1   11.90    7.40
   0  15   1    8.80   11.90
   0  15  -1   -4.80    9.50
   0 -15   1   14.80    8.10
   0 -15   1   13.70    7.80
   0 -15  -1   17.00    6.60
   0 -15  -1   22.10    7.60
   0 -15   1   -5.90   17.50
   0 -15   1   23.10    8.00
   0 -15  -1    6.00    7.10
   0 -15  -1   19.40    9.00
   0 -15   1    6.50    6.80
   0  15   2   15.40   13.70
   0  15  -2   17.20   11.50
   0  15   2   16.50    8.40
   0  15  -2    4.80    9.00
   0  15  -2    8.40    8.00
   0  15   2  -30.90   35.30
   0 -15  -2    9.40    7.50
   0 -15   2   15.80    7.80
   0 -15   2   12.10    6.60
   0 -15  -2    8.40    7.60
   0 -15  -2   16.10    6.60
   0 -15  -2   30.10    9.70
   0 -15   2   17.40    8.30
   0 -15   2   10.20    6.40
   0 -15   2    9.10   20.10
   0  15  -3  230.18   26.60
   0  15   3  258.57   27.70
   0  15  -3  254.77   29.70
   0  15   3  276.57   35.10
   0  15  -3  262.97   24.60
   0  15   3  239.78   27.90
   0 -15  -3  265.37   21.20
   0 -15   3  235.48   24.10
   0 -15   3  274.47   26.60
   0 -15   3  268.57   40.80
   0 -15  -3  232.98   21.30
   0 -15   3  293.07   26.50
   0 -15   3  216.08   33.80
   0 -15   3  256.87   27.30
   0 -15  -3  278.37   25.90
   0  15  -4   32.70   13.30
   0  15   4   44.40   15.70
   0  15  -4   15.50   12.30
   0  15   4   30.10   10.30
   0  15   4   37.40   17.10
   0 -15  -4   31.00   11.60
   0 -15  -4   34.40   19.60
   0 -15   4   26.50    9.60
   0 -15   4   18.50   13.60
   0 -15   4    9.60   15.50
   0 -15  -4   18.30    9.00
   0 -15   4   49.70   15.80
   0 -15   4   28.30   10.60
   0 -15  -4   18.50   10.10
   0  15   5   87.79   24.80
   0  15   5   53.59   15.70
   0  15   5   61.39   15.70
   0 -15   5  108.79   18.90
   0 -15   5   45.00   13.40
   0 -15  -5   63.29   19.50
   0 -15  -5   54.09   12.20
   0 -15  -5   87.49   14.20
   0 -15   5   90.79   22.50
   0 -15   5   55.39   21.40
   0 -15   5   64.99   18.10
   0  15   6    0.50    7.40
   0  15   6    7.10    7.00
   0  15   6    1.90    6.90
   0 -15  -6  -11.70    8.70
   0 -15  -6   -5.90    6.10
   0 -15   6  -31.00   13.90
   0 -15   6    0.10    9.10
   0 -15   6   10.50   10.70
   0  15  -7   -4.20    5.30
   0  15   7    2.80    6.40
   0  15   7    6.50    6.80
   0  15   7    9.30    8.10
   0 -15  -7   11.30    9.90
   0 -15  -7  -11.60    5.80
   0 -15  -7   -5.80    8.00
   0 -15   7    2.10    5.80
   0  16   0   80.99   26.40
   0  16   0   89.49   23.10
   0  16   0   75.09   16.30
   0 -16   0   78.49   14.70
   0 -16   0  109.59   15.20
   0 -16   0  122.29   17.20
   0 -16   0   81.69   13.80
   0 -16   0  107.69   23.80
   0  16  -1    7.80    8.80
   0  16   1    0.60   12.80
   0  16   1   15.50    8.00
   0  16  -1   11.40    7.70
   0 -16   1   20.70    8.50
   0 -16  -1    5.20    7.50
   0 -16   1   -7.60   17.60
   0 -16   1   18.40    7.40
   0 -16  -1    2.60    6.50
   0 -16  -1    5.10    7.40
   0 -16   1    9.00    7.90
   0 -16  -1   19.60    6.70
   0 -16   1    6.40    5.30
   0  16   2   14.00    7.90
   0  16  -2   10.60    8.70
   0  16  -2    8.30    9.80
   0  16   2   17.50   14.20
   0  16  -2   15.90    9.30
   0 -16  -2    8.30    7.90
   0 -16   2    8.40    6.70
   0 -16   2    4.00   16.60
   0 -16   2   14.10    8.80
   0 -16  -2   17.90    7.90
   0 -16   2    1.20    6.30
   0 -16   2    4.90   13.80
   0 -16  -2   14.40    6.80
   0 -16   2   12.30    7.60
   0  16  -3    2.00    9.50
   0  16  -3   -1.10    9.00
   0  16   3    1.50   14.40
   0  16   3    5.80    7.20
   0  16   3   -4.50   11.20
   0 -16  -3   11.60    9.30
   0 -16  -3   -0.20    6.80
   0 -16   3   20.60   10.00
   0 -16   3    6.10   12.60
   0 -16   3    7.90    8.90
   0 -16  -3   -4.40    7.70
   0 -16   3    8.30    9.90
   0 -16   3   18.70    9.20
   0 -16  -3    4.80    6.20
   0 -16   3    4.90   14.30
   0  16   4    7.00    9.80
   0  16   4   12.50    8.10
   0  16   4   11.00    9.50
   0 -16  -4   14.90    9.90
   0 -16   4   -2.50    7.90
   0 -16   4    8.10    9.90
   0 -16   4   11.30   11.90
   0 -16   4    8.20   12.00
   0 -16  -4    0.40    6.40
   0 -16   4    5.30    8.80
   0 -16  -4   14.70   17.10
   0 -16   4    3.50   12.70
   0 -16  -4   12.30    7.00
   0  16   5   38.50   15.70
   0  16   5   34.70   11.50
   0 -16  -5   35.80   17.20
   0 -16   5   32.30   11.80
   0 -16   5   47.50   15.80
   0 -16   5   12.30   10.20
   0 -16  -5   29.50    9.60
   0 -16  -5   25.80    8.80
   0 -16   5   34.60   11.20
   0  16   6   -1.70    6.10
   0  16   6    4.90    7.90
   0  16   6  -12.30    7.10
   0 -16   6    0.10    9.50
   0 -16  -6  -10.60    7.10
   0 -16  -6   -3.70    9.60
   0 -16   6   -7.20   10.00
   0 -16   6   17.90    9.30
   0 -16  -6    3.40    7.20
   0  16   7    2.50    7.10
   0  16   7    3.40    5.80
   0  16  -7   -3.80    5.40
   0 -16  -7   -8.60    6.40
   0 -16  -7   -1.10    5.90
   0 -16   7    1.40    6.30
   0  17   0  -12.40   15.00
   0  17   0    2.10    6.80
   0 -17   0    3.00    6.30
   0 -17   0   -1.20    7.80
   0 -17   0   21.00   18.20
   0 -17   0    5.70    7.60
   0  17   1  338.57   30.80
   0  17  -1  332.17   31.80
   0  17  -1  330.07   30.20
   0  17   1  297.87   34.20
   0 -17   1  269.27   28.70
   0 -17   1  300.07   48.10
   0 -17  -1  319.47   24.20
   0 -17  -1  300.37   38.00
   0 -17   1  335.37   26.70
   0 -17  -1  322.87   26.00
   0 -17   1  399.26   40.40
   0 -17   1  308.27   25.30
   0 -17  -1  376.36   25.50
   0  17   2  431.76   42.10
   0  17  -2  371.16   30.70
   0  17   2  372.86   33.20
   0  17  -2  355.16   31.40
   0 -17   2  389.46   30.00
   0 -17  -2  372.16   27.70
   0 -17  -2  353.56   45.40
   0 -17  -2  383.86   31.20
   0 -17  -2  381.66   26.10
   0 -17   2  346.07   28.90
   0 -17   2  350.26   31.80
   0 -17   2  382.46   30.10
   0 -17   2  266.57   45.40
   0 -17  -2  376.36   27.60
   0  17   3  153.18   35.80
   0  17  -3  107.09   19.50
   0  17   3  156.98   45.70
   0 -17  -3  168.58   29.00
   0 -17  -3  196.28   22.70
   0 -17   3  177.78   22.10
   0 -17   3  178.28   24.80
   0 -17   3  141.49   19.80
   0 -17  -3  114.99   18.60
   0 -17  -3  128.39   16.60
   0 -17   3  164.68   21.50
   0  17   4    2.00    7.80
   0  17   4   10.00   11.30
   0  17   4   31.50   13.10
   0 -17  -4    2.00   10.70
   0 -17   4   22.80   12.80
   0 -17  -4   22.00    9.60
   0 -17   4   10.80    9.10
   0 -17   4   23.10   10.50
   0 -17   4   15.40   15.90
   0 -17   4    6.00   13.70
   0 -17   4    5.30    9.80
   0 -17  -4   -6.50   17.20
   0  17   5   83.19   15.80
   0  17   5   69.59   21.00
   0  17   5   80.29   16.50
   0 -17  -5   72.49   12.30
   0 -17   5   96.49   17.10
   0 -17   5   38.90   12.90
   0 -17  -5   73.39   15.00
   0 -17   5   87.29   20.80
   0 -17   5  131.29   23.70
   0  17   6   10.10    6.60
   0  17   6   -3.10    6.60
   0  17   6    3.30    7.20
   0  17  -6   20.50    8.20
   0 -17   6    0.90   10.00
   0 -17  -6   -5.50   10.30
   0 -17  -6    4.80    6.10
   0 -17  -6   16.60    9.90
   0 -17   6    9.20    8.40
   0 -17   6   15.90    8.90
   0  18   0   23.10   10.70
   0  18   0    9.40   14.70
   0 -18   0   29.40   11.50
   0 -18   0   -4.20    9.20
   0 -18   0  -10.00   23.50
   0 -18   0   21.90    9.30
   0 -18   0   46.30   19.60
   0  18   1   14.00    8.50
   0  18  -1    2.50   13.40
   0  18  -1    9.40    7.40
   0  18   1   -1.20   12.40
   0 -18   1    8.50    8.30
   0 -18  -1   13.70    7.50
   0 -18   1    8.40    8.90
   0 -18   1    9.70    8.60
   0 -18  -1  -13.60    9.50
   0 -18   1   19.00    8.70
   0 -18  -1    6.20   18.70
   0 -18  -1    9.10    8.10
   0 -18   1    3.30   13.40
   0 -18   1   -8.20   20.70
   0 -18  -1    4.40    8.20
   0  18  -2  218.08   29.60
   0  18  -2  345.77   34.20
   0  18   2  238.08   32.60
   0  18   2  294.17   33.80
   0 -18   2  294.37   25.60
   0 -18  -2  279.97   24.40
   0 -18   2  266.97   29.80
   0 -18  -2  281.07   33.20
   0 -18   2  265.77   27.90
   0 -18  -2  294.37   23.20
   0 -18   2  284.07   26.10
   0 -18   2  336.27   48.40
   0 -18  -2  234.68   31.30
   0 -18   2  374.66   48.60
   0 -18  -2  225.38   27.00
   0  18   3  160.48   21.80
   0  18   3  168.78   26.50
   0 -18   3  189.58   26.10
   0 -18   3  161.18   20.50
   0 -18  -3  130.09   29.50
   0 -18  -3  159.48   17.60
   0 -18   3  182.78   28.40
   0 -18  -3  157.38   19.20
   0 -18   3  159.48   29.90
   0 -18   3  172.48   33.80
   0 -18  -3  120.29   23.40
   0 -18   3  177.08   20.90
   0  18   4    4.80    9.20
   0  18   4   -4.20    6.90
   0  18   4    1.70   12.00
   0 -18  -4    0.30    7.20
   0 -18   4   -7.00    7.70
   0 -18   4    6.50    6.60
   0 -18  -4   -1.00    7.20
   0 -18  -4   20.70   16.90
   0 -18   4   -5.80    8.30
   0 -18   4   -6.20   11.40
   0  18   5    2.60    8.20
   0  18   5    3.60    8.30
   0 -18   5   -6.30    6.80
   0 -18  -5    1.70   11.70
   0 -18  -5   -6.10    7.50
   0 -18   5   -7.90   11.50
   0 -18   5   -8.50    9.60
   0 -18   5   15.80    9.60
   0 -18  -5    3.70    7.40
   0  18   6   -8.30    6.00
   0  18  -6   -1.70    5.00
   0  18   6   -2.20    5.00
   0 -18   6   -7.50    7.10
   0 -18  -6   -3.20    6.30
   0 -18   6    3.80    6.90
   0  19   0   -1.10    6.90
   0 -19   0    1.20    6.70
   0 -19   0  -12.50    9.30
   0 -19   0  -20.50   14.60
   0 -19   0   -6.50    6.60
   0 -19   0  -29.70   24.80
   0  19   1   31.00   13.70
   0  19  -1   32.10   14.30
   0  19  -1   23.20    7.80
   0  19   1   31.20   11.70
   0 -19   1   33.40   16.20
   0 -19  -1   16.10   18.20
   0 -19  -1   31.80   12.30
   0 -19  -1   13.50    7.50
   0 -19  -1   20.50    9.20
   0 -19   1    9.50    7.90
   0 -19   1   13.00   10.40
   0 -19  -1   53.19   18.10
   0 -19   1   16.00    9.00
   0  19   2  201.48   23.60
   0  19  -2  186.88   22.10
   0  19  -2  165.88   19.50
   0  19   2  147.19   23.90
   0 -19   2  153.08   20.50
   0 -19   2  159.28   20.00
   0 -19  -2  163.38   19.30
   0 -19  -2  123.19   25.40
   0 -19   2   99.09   22.60
   0 -19   2  132.99   20.10
   0 -19  -2  116.59   20.40
   0 -19   2  160.98   30.70
   0  19   3   -8.50    8.80
   0  19   3    1.80    5.70
   0 -19  -3    9.60   17.20
   0 -19   3   -1.10    7.30
   0 -19   3  -20.80    9.00
   0 -19  -3   -7.10    6.80
   0 -19  -3   -3.50    7.40
   0 -19   3  -13.60   13.10
   0 -19   3   -5.30    7.40
   0  19   4   17.60   11.40
   0  19   4   26.40   10.50
   0 -19   4   19.30   14.10
   0 -19   4   26.50   10.60
   0 -19   4   10.80    9.00
   0 -19  -4   36.90   10.40
   0 -19   4    8.40    5.70
   0 -19  -4   46.70   11.00
   0  19   5   44.50   11.00
   0  19   5   22.00   10.00
   0  19  -5   36.00    8.40
   0 -19   5   25.50   11.60
   0 -19  -5   65.29   11.10
   0 -19   5   40.40   16.20
   0 -19   5   54.49   13.20
   0 -19  -5   35.20   17.20
   0 -19   5   43.60   11.10
   0 -19  -5   39.00   10.20
   0  20   0    9.10    5.90
   0 -20   0   22.10   13.90
   0 -20   0   -8.90   12.30
   0 -20   0    1.50    7.00
   0  20   1   60.39   18.20
   0  20   1   66.69   14.60
   0 -20  -1   49.00   11.90
   0 -20   1   61.59   14.80
   0 -20  -1   73.69   15.10
   0 -20   1   64.39   18.30
   0 -20  -1   74.19   18.70
   0  20   2    8.50    6.80
   0  20   2    4.50    8.60
   0 -20   2   10.30    7.10
   0 -20  -2    4.10    7.40
   0 -20   2   -7.80    7.70
   0 -20  -2    3.50    8.60
   0 -20   2  -15.00   15.60
   0 -20   2   11.70   11.10
   0 -20  -2   13.90   22.80
   0  20   3    9.80    8.70
   0  20   3    5.70    7.10
   0  20  -3    2.90    9.10
   0 -20  -3   11.40    8.10
   0 -20   3   -1.40    7.90
   0 -20  -3   -8.40    6.60
   0 -20   3   -2.20    6.40
   0 -20  -3  -23.50   13.40
   0 -20   3    3.10   14.90
   0 -20   3   10.00    9.20
   0  20   4    4.20    8.10
   0  20  -4    2.90    6.20
   0  20   4    1.10    5.60
   0 -20  -4   -9.30   13.10
   0 -20   4    0.40    7.10
   0 -20   4    0.50   10.30
   0 -20   4    4.20    9.40
   0 -20   4    0.50    5.00
   0 -20  -4   15.10   12.60
   0 -20  -4    3.90    7.40
   0  20  -5   -3.90    4.40
   0  20   5    5.80    6.30
   0  20  -5   16.10    5.80
   0  20   5    4.80    5.30
   0 -20   5    4.70    7.20
   0 -20  -5   12.50   10.00
   0 -20  -5    3.70    7.20
   0 -20   5    9.80    6.60
   0 -20   5   -3.10    8.30
   0  21   0    2.20    6.40
   0 -21   0   -5.60    6.40
   0 -21   0  -26.50   18.50
   0  21  -1   11.20    7.90
   0  21   1   10.50    8.00
   0 -21  -1    8.70   12.70
   0 -21  -1   15.60    8.80
   0 -21   1    9.90   11.70
   0 -21   1   18.30    8.50
   0 -21  -1   15.00    9.90
   0 -21   1    7.90   18.60
   0 -21   1   10.00   15.20
   0  21   2   31.10   10.00
   0  21  -2   38.60   18.90
   0  21   2   32.00   12.10
   0 -21  -2   32.60   15.00
   0 -21   2   29.20    9.50
   0 -21   2   37.50   10.50
   0 -21  -2   24.50    8.90
   0 -21  -2   25.00   10.20
   0 -21   2   14.40   11.70
   0  21   3   -7.30    5.80
   0  21   3    9.40    9.40
   0  21  -3  -18.00    7.10
   0 -21   3   -5.90    6.10
   0 -21  -3   -8.10   11.20
   0 -21   3    7.60    8.90
   0 -21  -3   -9.90   12.50
   0 -21   3   -9.90   10.60
   0 -21   3   -6.20    6.90
   0 -21  -3  -17.50    6.50
   0  21   4   13.20    8.40
   0  21   4   25.10    8.40
   0  21  -4   -3.60   11.70
   0 -21  -4    0.80   10.50
   0 -21   4   -0.30    7.70
   0 -21   4   19.60    6.80
   0 -21   4   17.40   12.30
   0 -21  -4   12.80    7.10
   0  22   0    2.30    7.60
   0 -22   0    1.90    8.50
   0 -22   0   -4.60   10.00
   0 -22   0   -7.00    6.20
   0  22   1   77.99   16.20
   0  22  -1  112.99   17.50
   0 -22  -1   63.09   12.20
   0 -22   1   48.00   11.90
   0 -22   1   72.39   14.60
   0 -22  -1   68.09   13.40
   0 -22   1   99.09   15.60
   0  22   2    3.60    6.20
   0 -22  -2   12.40    7.00
   0 -22   2   -8.40    7.70
   0 -22   2   -4.60    5.80
   0 -22  -2  -12.80   11.40
   0 -22   2  -21.90   14.50
   0 -22   2   -4.20    8.70
   0  22   3   15.10    7.20
   0 -22   3   -6.70    9.90
   0 -22  -3   -1.80    6.70
   0 -22  -3   34.10   11.80
   0 -22   3   -6.40    7.20
   0 -22   3    6.10    5.40
   0  23   0    7.60    5.90
   0 -23   0    7.10    5.70
   0 -23   0    2.40    7.50
   0  23   1    3.00    5.40
   0 -23  -1   -5.80    6.00
   0 -23   1    5.90    7.70
   0 -23  -1    7.60    8.00
   0 -23   1    0.80    5.00
   0 -23   2    9.50    4.70
   0 -23  -2   -1.80   10.40
   0 -23  -2    3.30    8.00
   1   0  -9   -0.20    7.40
  -1   0   9   -6.50    7.70
   1   0  -9   -0.50   12.00
   1   0  -8   15.60    9.60
   1   0  -8   16.70   17.70
   1   0  -8   -3.30   12.50
   1   0  -8   17.80   13.70
   1   0  -8    6.80   13.50
  -1   0   8   23.40    9.90
   1   0  -8   34.40   11.60
  -1   0   7    9.20   15.40
   1   0  -7    3.70    8.90
  -1   0   7   -8.70   11.90
   1   0  -7   -0.70    8.20
   1   0  -7   23.50   12.90
   1   0  -7    0.20   10.70
  -1   0   7  -18.90   14.10
   1   0  -7  -10.60    7.80
   1   0  -7    3.00   14.80
   1   0  -7  -10.20    5.80
  -1   0   7    0.30    7.40
   1   0  -6   76.19   15.80
   1   0  -6   98.09   21.60
  -1   0   6  120.09   18.30
   1   0  -6  110.79   21.60
  -1   0   6   48.30   17.40
   1   0  -6   74.59   20.30
  -1   0   6   95.79   20.40
   1   0  -6   83.79   15.60
   1   0  -6   93.29   15.20
  -1   0   6   90.89   15.20
   1   0  -6  119.59   16.20
  -1   0   5  -14.50    7.60
   1   0  -5    6.20    8.40
  -1   0   5   18.10   12.60
   1   0  -5   -2.50    5.20
   1   0  -5    0.60    3.90
  -1   0   5    1.60    5.30
   1   0  -5    3.10    3.20
  -1   0   5    8.60    6.40
   1   0  -5   -5.20   11.30
   1   0  -4 3721.03  111.59
   1   0  -4 3676.33  113.79
  -1   0   4 3795.22  110.59
   1   0  -4 3885.81  109.39
   1   0  -3    1.20    3.10
  -1   0   3    5.50    3.40
  -1   0   3   -3.20    3.10
   1   0  -3    9.20    3.60
  -1   0   1   -0.80    1.60
   1   0  -1   -0.90    1.10
  -1   0   1    1.40    1.80
   1   0  -1    0.30    1.40
   1   0  -1    0.00    1.60
   1   0   0  182.28    7.00
  -1   0   0  175.88    6.50
  -1   0   0  177.58    6.50
  -1   0   0  180.98    6.40
  -1   0  -1   -1.60    1.20
   1   0   1   -0.60    1.30
   1   0   1   -0.10    1.00
  -1   0  -1   -0.20    1.30
  -1   0  -3   -1.00    2.20
   1   0   3   -0.30    2.40
  -1   0  -3    1.60    3.10
   1   0   3    4.60    3.20
  -1   0  -4  767.92   34.10
  -1   0  -4  796.82   35.70
   1   0   4  771.92   34.00
   1   0   4  819.12   33.40
  -1   0  -4  836.42   37.90
  -1   0  -5   -3.50    3.80
  -1   0  -5    2.00    5.40
   1   0   5  -38.00   16.10
   1   0   5   -8.10   10.70
  -1   0  -5   -0.90    3.50
  -1   0  -5   -2.60    4.10
   1   0   5   -0.40    5.10
   1   0   5   -0.90    5.80
   1   0   6   -9.10   16.40
   1   0   6   -3.40    7.20
   1   0   6   -7.40   13.40
  -1   0  -6  -14.30   15.00
  -1   0  -6   -0.90    5.80
  -1   0  -6   -6.20    6.60
   1   0   6  -13.00    9.90
  -1   0  -6   -4.40    5.00
  -1   0  -6   -1.30    5.70
  -1   0  -7    0.20    7.40
  -1   0  -7    0.60    7.40
  -1   0  -7    2.10   13.00
   1   0   7    3.20    6.90
  -1   0  -7   -6.70    7.10
   1   0   7   -9.00   12.10
  -1   0  -7   11.40   11.80
  -1   0  -7    3.20    8.20
   1   0   7   -7.60   12.40
   1   0   8   10.70    8.80
  -1   0  -8    7.50    7.90
  -1   0  -8   -0.90   12.50
   1   0   8  -14.70   12.10
  -1   0  -8    3.70    9.40
  -1   0  -9    2.80    8.50
   1   0   9    3.00    5.90
  -1   0  -9   -1.50    7.60
   1   1  -9   41.20    9.20
   1   1  -9   19.50   13.30
   1  -1  -9   39.60   10.70
   1  -1  -9   24.50   13.50
   1  -1  -9   49.00   13.00
   1   1  -8    1.70    8.50
   1   1  -8    6.80   14.20
   1   1  -8   13.40   16.20
  -1   1   8    3.10    6.70
   1   1  -8  -21.50   13.40
   1   1  -8   -1.30   10.10
   1   1  -8   -6.20    9.50
   1  -1  -8   -0.60    7.20
  -1  -1   8  -33.30   15.80
   1  -1  -8  -14.60   18.20
  -1  -1   8   -2.30    6.70
   1  -1  -8   -7.30    9.70
   1  -1  -8   -5.70   12.60
   1  -1  -8    1.70    9.50
   1  -1  -8   -4.30    9.60
   1   1  -7   20.50    9.20
  -1   1   7   60.69   20.30
   1   1  -7   28.40   10.10
   1   1  -7   30.60   11.10
   1   1  -7   27.80   17.40
   1   1  -7   59.09   16.00
   1   1  -7   67.69   19.80
  -1   1   7   51.79   14.20
  -1   1   7    8.70   11.60
   1  -1  -7   24.50   14.40
  -1  -1   7   41.90   16.10
  -1  -1   7   32.40   16.60
   1  -1  -7   43.80   12.20
  -1  -1   7   50.49   13.90
   1  -1  -7   38.00   12.80
  -1  -1   7   29.40   15.10
   1  -1  -7   41.30   15.70
  -1  -1   7   55.69   17.50
   1  -1  -7   56.49   20.00
   1  -1  -7   39.80   10.90
  -1   1   6    3.60   15.90
  -1   1   6   -4.10   13.80
   1   1  -6   -8.10    6.70
   1   1  -6   -2.40   10.70
  -1   1   6   12.30   12.00
   1   1  -6    3.70    5.80
  -1   1   6    1.80    7.20
   1   1  -6   -3.30    5.50
   1   1  -6   -8.30   12.00
   1   1  -6   -1.80    8.20
   1   1  -6    2.00    6.50
  -1   1   6   -4.80    7.40
  -1  -1   6   -8.90    6.30
   1  -1  -6   -5.10    7.50
   1  -1  -6   -9.70    4.60
   1  -1  -6   -2.30    5.50
   1  -1  -6    1.80    5.90
   1  -1  -6   -0.10   10.20
  -1  -1   6  -10.60   12.70
   1  -1  -6  -27.20   15.80
  -1  -1   6   -1.30    7.00
  -1  -1   6   10.10   12.60
   1  -1  -6   -4.80    8.70
  -1   1   5  179.08   16.30
  -1   1   5  171.78   20.80
   1   1  -5  230.78   28.70
  -1   1   5  234.48   41.70
   1   1  -5  201.88   19.90
   1   1  -5  180.48   16.60
  -1   1   5  157.98   24.10
   1   1  -5  171.18   17.60
   1  -1  -5  182.28   17.80
  -1  -1   5  170.88   20.10
  -1  -1   5  164.28   15.90
   1  -1  -5  173.98   19.00
   1  -1  -5  127.69   26.00
  -1  -1   5  183.58   21.30
  -1  -1   5  166.58   17.60
   1  -1  -5  189.18   17.30
  -1  -1   5  143.79   24.70
   1  -1  -5  193.18   24.40
   1   1  -4   25.10    6.30
   1   1  -4   30.50    7.50
  -1   1   4   19.90    5.40
   1   1  -4   27.40    7.80
  -1   1   4   38.40    7.40
   1  -1  -4   27.80    7.20
   1  -1  -4   28.40    6.70
   1  -1  -4   15.10    5.60
   1  -1  -4   29.00    6.80
  -1  -1   4   13.70    5.50
  -1  -1   4   25.40    6.70
  -1  -1   4   19.10    6.30
   1   1  -3  457.15   21.90
   1   1  -3  486.75   21.30
  -1   1   3  442.46   22.30
   1   1  -3  432.96   22.50
  -1  -1   3  415.26   20.40
   1  -1  -3  454.35   21.40
   1  -1  -3  426.06   22.70
  -1  -1   3  449.95   21.50
  -1   1   2 1637.54   48.20
   1   1  -2 1526.55   48.10
   1   1  -2 1689.83   49.99
  -1  -1   2 1638.84   48.70
   1  -1  -2 1615.14   48.30
   1  -1  -2 1612.64   50.09
   1   1  -1  741.03   22.50
  -1   1   1  716.63   22.70
  -1   1   1  709.33   22.70
   1   1  -1  711.43   22.90
   1   1  -1  743.63   23.00
  -1  -1   1  726.93   22.60
   1  -1  -1  689.93   18.80
   1  -1  -1  743.03   23.60
   1  -1  -1  720.43   22.40
   1   1   0  306.87   10.10
  -1   1   0  306.77   10.70
  -1   1   0  304.77   10.80
   1   1   0  301.67   10.80
   1  -1   0  305.17   10.50
  -1  -1   0  316.47    8.50
  -1  -1   0  274.27    8.30
   1  -1   0  307.57   10.20
   1   1   1   47.40    4.40
  -1   1  -1   43.70    4.60
   1   1   1   48.40    3.20
  -1   1  -1   45.90    4.90
   1  -1   1   47.80    4.40
  -1  -1  -1   45.20    3.70
  -1  -1  -1   48.10    3.60
  -1  -1  -1   45.80    3.80
   1  -1   1   46.20    4.10
   1   1   2 4474.65  116.59
  -1   1  -2 4389.66  119.79
  -1   1  -2 4409.26  118.19
  -1   1  -2 4534.15  121.09
  -1  -1  -2 4582.44  118.59
   1  -1   2 4564.64  118.59
   1  -1   2 4488.65  119.19
  -1   1  -3  707.43   29.60
   1   1   3  719.13   26.80
   1   1   3  713.23   29.60
  -1   1  -3  682.13   30.30
  -1  -1  -3  688.13   29.50
   1  -1   3  754.02   30.80
   1  -1   3  674.23   27.40
  -1  -1  -3  679.93   28.20
  -1  -1  -3  670.53   26.50
   1   1   4   32.00    6.50
   1   1   4   25.60    5.90
  -1   1  -4   37.80    7.50
  -1   1  -4   32.50    8.00
  -1   1  -4   33.30    8.30
  -1   1  -4   31.50    7.60
  -1  -1  -4   36.60    8.40
  -1  -1  -4   30.00    7.00
  -1  -1  -4   29.20    6.80
   1  -1   4   38.10    7.50
  -1  -1  -4   20.30    6.10
   1   1   5    2.80    5.50
  -1   1  -5    8.50    8.90
  -1   1  -5   -7.30    4.60
  -1   1  -5   -3.10    3.50
  -1   1  -5   -7.70    3.90
   1   1   5  -16.80    8.20
  -1   1  -5    0.20    4.60
   1   1   5   -1.00    5.30
  -1   1  -5    5.10   11.30
  -1   1  -5    1.20    9.10
   1   1   5  -14.50    4.80
   1  -1   5   -4.40    5.80
  -1  -1  -5    1.70    4.70
  -1  -1  -5   -8.00    4.70
   1  -1   5   -1.50    4.80
  -1  -1  -5    0.70    3.50
   1  -1   5    6.70   13.80
  -1  -1  -5   -1.00    4.00
  -1  -1  -5  -12.80   11.70
   1   1   6   51.39   13.70
  -1   1  -6   59.99   12.90
  -1   1  -6   46.00   16.60
  -1   1  -6   43.60   11.10
  -1   1  -6   42.30    9.60
  -1   1  -6   53.39   14.70
   1   1   6   40.60   15.90
   1   1   6   13.70   21.50
  -1  -1  -6   36.20   11.60
   1  -1   6   52.79   13.10
   1  -1   6   20.60   16.40
  -1  -1  -6   45.40   10.40
  -1  -1  -6   49.99   12.20
  -1  -1  -6   44.20   22.00
   1  -1   6   49.60   14.00
   1  -1   6   46.00   17.20
  -1   1  -7    5.30    7.90
  -1   1  -7   -4.40    6.50
  -1   1  -7    6.90   18.40
  -1   1  -7   -2.40    8.80
  -1   1  -7   -3.50   10.50
   1   1   7   -8.70   10.80
   1   1   7   -5.20    6.20
   1   1   7  -16.30   11.20
  -1   1  -7   -8.00    8.10
  -1  -1  -7    3.60    8.80
  -1  -1  -7   -7.80   10.00
   1  -1   7    3.20   18.30
  -1  -1  -7   -5.50    8.30
  -1  -1  -7   -1.10    7.10
   1  -1   7   -3.80    6.50
  -1  -1  -7    2.60    7.40
  -1  -1  -7   10.70   14.20
  -1   1  -8   48.00   18.20
   1   1   8   28.10   11.30
  -1   1  -8    2.10   11.20
   1   1   8    0.80    9.00
  -1   1  -8   19.70    9.70
  -1   1  -8    8.70   11.70
   1   1   8   28.10   15.30
  -1  -1  -8    0.80    9.10
  -1  -1  -8   12.40    7.80
   1  -1   8    7.40   14.90
  -1  -1  -8   29.60   15.00
   1  -1   8   16.50    9.30
  -1  -1  -8   10.30   14.80
   1   1   9   -2.00    5.50
  -1   1  -9   25.30    9.10
  -1   1  -9    0.20    6.90
  -1   1  -9   17.00   15.30
  -1  -1  -9   10.10    8.10
  -1  -1  -9    6.20    7.90
   1  -1   9   -4.90    5.50
   1   2  -9   68.49   23.90
   1   2  -9   -7.50   11.20
  -1   2   9   16.40    9.70
  -1  -2   9   32.10   11.90
   1  -2  -9    6.90    9.40
   1  -2  -9   12.30   10.40
   1  -2  -9   41.20   11.90
   1   2  -8   15.20   13.20
   1   2  -8   31.50   16.10
   1   2  -8   -1.30   12.80
   1   2  -8   -2.80    7.80
  -1   2   8    0.90    8.00
  -1  -2   8  -14.80   14.40
   1  -2  -8   -1.40    7.90
   1  -2  -8   10.20   14.00
   1  -2  -8    2.20   10.50
   1  -2  -8    4.60   12.60
   1  -2  -8   -0.90    7.80
  -1  -2   8    5.90   11.50
   1   2  -7   38.80   11.60
   1   2  -7   21.50   11.30
  -1   2   7   59.79   16.00
  -1   2   7   34.30   23.00
   1   2  -7   24.70   12.30
  -1   2   7   50.69   18.10
   1   2  -7   19.70    9.20
  -1   2   7   57.19   16.50
   1   2  -7   35.60   17.70
  -1  -2   7  -31.60   35.10
  -1  -2   7   29.20   13.40
   1  -2  -7   42.70   11.90
  -1  -2   7   60.39   17.10
  -1  -2   7   36.00   17.60
   1  -2  -7   61.39   14.60
   1  -2  -7   53.79   15.90
   1  -2  -7   63.79   16.00
   1  -2  -7   40.30   17.80
   1   2  -6   39.60   13.50
   1   2  -6   59.39   10.90
   1   2  -6   60.09   13.20
  -1   2   6   90.19   21.50
  -1   2   6   85.09   18.40
  -1   2   6   59.59   13.30
   1   2  -6   81.99   18.70
  -1   2   6   77.79   16.40
   1   2  -6   83.59   14.60
   1  -2  -6   97.89   14.70
  -1  -2   6   80.09   18.60
   1  -2  -6   71.39   14.40
   1  -2  -6   54.59   15.20
   1  -2  -6   89.99   21.10
  -1  -2   6   53.09   11.50
  -1  -2   6   83.69   17.40
  -1  -2   6   63.79   17.40
  -1  -2   6   85.09   18.30
   1  -2  -6   59.59   12.60
   1   2  -5   93.89   13.30
  -1   2   5  103.89   12.30
   1   2  -5  106.19   16.70
   1   2  -5   92.99   13.60
   1   2  -5  115.49   23.70
  -1   2   5  120.99   19.50
   1   2  -5   98.39   14.90
  -1  -2   5  100.09   18.20
  -1  -2   5  109.79   21.50
  -1  -2   5   96.59   16.10
  -1  -2   5   92.89   12.60
   1  -2  -5  119.39   16.10
  -1  -2   5  101.99   14.80
   1  -2  -5  115.39   22.10
  -1  -2   5  152.18   28.40
   1  -2  -5  118.29   13.70
   1  -2  -5  116.19   14.20
   1  -2  -5   84.09   13.30
  -1   2   4  856.01   36.80
   1   2  -4 1025.50   46.60
   1   2  -4  941.81   40.30
  -1   2   4  988.40   37.80
   1   2  -4  940.81   38.60
   1  -2  -4  933.31   38.30
   1  -2  -4  957.90   39.30
  -1  -2   4  980.10   40.00
  -1  -2   4  914.21   37.10
   1  -2  -4  954.70   42.10
  -1  -2   4  929.41   38.30
   1   2  -3  260.67   17.30
  -1   2   3  249.18   14.90
   1   2  -3  279.57   15.70
   1   2  -3  297.27   17.10
  -1  -2   3  285.37   16.00
   1  -2  -3  264.67   17.00
  -1  -2   3  263.77   15.70
   1  -2  -3  269.37   15.80
  -1  -2   3  260.47   16.20
   1   2  -2  268.57   14.00
  -1   2   2  320.57   14.00
  -1  -2   2  291.37   15.10
   1  -2  -2  264.47   13.40
   1  -2  -2  274.07   14.90
   1  -2  -2  263.57   13.50
  -1  -2   2  271.37   14.00
  -1   2   1   36.00    4.10
  -1   2   1   37.70    4.30
   1   2  -1   40.30    4.20
   1   2  -1   29.80    3.70
  -1  -2   1   36.10    3.80
   1  -2  -1   33.30    3.60
   1  -2  -1   37.00    4.50
  -1   2   0 2891.81   75.29
   1   2   0 2914.11   75.09
   1   2   0 2729.43   75.59
  -1   2   0 2867.71   75.19
  -1   2   0 2848.01   73.99
   1  -2   0 3007.80   74.89
   1  -2   0 2836.72   74.19
  -1   2  -1  821.02   27.80
   1   2   1  783.02   24.90
  -1   2  -1  824.02   26.80
  -1   2  -1  760.32   23.10
   1   2   1  825.12   26.20
  -1  -2  -1  762.42   22.20
   1  -2   1  825.52   26.00
  -1  -2  -1  837.12   22.90
  -1  -2  -1  799.32   21.90
   1   2   2  359.36   15.20
   1   2   2  308.17   74.89
  -1   2  -2  346.27   16.10
  -1   2  -2  386.26   17.80
  -1   2  -2  368.06   18.00
   1   2   2  372.56   14.10
  -1  -2  -2  398.26   16.90
   1  -2   2  378.76   16.60
   1  -2   2  355.46   16.90
  -1  -2  -2  354.66   15.40
   1   2   3 3196.28   84.69
  -1   2  -3 3025.10   90.99
  -1   2  -3 3023.30   86.69
  -1   2  -3 3136.79   90.09
   1   2   3 3066.99   84.09
   1  -2   3 2768.22   86.59
   1  -2   3 3018.80   86.79
  -1  -2  -3 2997.80   84.89
   1  -2   3 2949.21   88.39
  -1  -2  -3 3176.28   87.79
  -1   2  -4  834.42   37.20
   1   2   4  811.22   30.60
   1   2   4  847.52   32.60
  -1   2  -4  807.72   34.10
  -1   2  -4  828.22   35.70
  -1   2  -4  736.63   35.80
  -1   2  -4  842.72   39.00
  -1  -2  -4  794.72   34.50
   1  -2   4  845.72   35.30
  -1  -2  -4  854.31   33.80
  -1  -2  -4  790.82   37.10
   1  -2   4  757.72   35.00
  -1  -2  -4  817.72   35.70
  -1   2  -5  155.28   18.50
   1   2   5  147.99   18.40
   1   2   5  108.09   15.10
  -1   2  -5  188.38   18.10
  -1   2  -5  157.38   18.80
  -1   2  -5  164.78   16.40
  -1   2  -5  143.19   23.00
  -1   2  -5  200.08   28.90
  -1   2  -5  165.78   16.50
  -1  -2  -5  185.78   19.20
  -1  -2  -5  162.48   16.70
  -1  -2  -5  130.19   24.90
   1  -2   5  170.98   16.70
   1  -2   5  139.99   18.10
  -1  -2  -5  160.68   15.70
  -1  -2  -5  151.48   16.20
   1   2   6   -0.20    6.70
  -1   2  -6   -7.40    5.40
  -1   2  -6    4.60   11.80
  -1   2  -6   -0.90    5.70
   1   2   6   -9.20   15.80
   1   2   6  -17.40   10.00
  -1   2  -6  -15.00   11.90
  -1   2  -6    1.80    7.70
  -1   2  -6    0.50    5.90
   1   2   6    3.70   10.30
  -1   2  -6    6.10    9.30
  -1  -2  -6   -1.50    5.30
   1  -2   6    5.10   13.50
  -1  -2  -6    2.20    6.80
   1  -2   6   -5.10    6.30
  -1  -2  -6   -0.40    5.90
  -1  -2  -6   -5.00    4.50
  -1  -2  -6  -12.80   20.70
   1  -2   6  -15.10   11.40
   1  -2   6   -3.70   15.50
   1   2   7    8.20   11.90
  -1   2  -7   29.70   11.00
  -1   2  -7   35.60   18.00
  -1   2  -7   32.20   15.10
  -1   2  -7   27.40   12.10
   1   2   7   26.10   16.20
  -1   2  -7    9.20   14.20
  -1   2  -7   15.90    8.80
  -1   2  -7   12.60    9.70
   1   2   7   12.70    9.20
  -1  -2  -7   37.00   15.90
  -1  -2  -7   31.40   11.60
  -1  -2  -7   33.50   12.70
  -1  -2  -7   20.80    8.80
   1  -2   7    6.10   15.50
  -1  -2  -7   75.09   15.40
   1  -2   7   26.10    9.80
  -1  -2  -7   21.60   12.50
   1  -2   7   34.40   18.10
  -1   2  -8   -1.10   15.80
  -1   2  -8    5.50    9.20
   1   2   8    5.80   11.00
  -1   2  -8   -4.00    7.70
   1   2   8    5.70    7.80
  -1   2  -8   -3.70    8.80
   1   2   8   -1.30    8.40
  -1  -2  -8    0.10   12.30
   1  -2   8   -6.70   13.40
   1  -2   8    1.80    6.80
  -1  -2  -8    2.40    8.00
  -1  -2  -8    5.20    8.60
  -1   2  -9    2.70    6.10
   1   2   9   15.60    7.50
  -1   2  -9    6.60    9.40
  -1  -2  -9    4.90    9.90
  -1  -2  -9   -5.10    8.30
  -1  -2  -9   19.00    8.60
   1  -2   9   12.20    6.90
   1   3  -9   -0.20    8.30
   1   3  -9  -23.90   10.20
  -1   3   9    5.00    7.00
   1  -3  -9    8.60    9.50
  -1  -3   9   -1.80    5.20
   1  -3  -9   -0.50    7.50
  -1   3   8   -0.40    7.40
   1   3  -8   14.10   13.10
   1   3  -8   16.60   12.40
  -1   3   8    4.30    8.30
   1   3  -8  -13.00   13.20
   1   3  -8    9.10    8.80
  -1  -3   8   16.90   15.50
  -1  -3   8    4.80    8.60
   1  -3  -8    8.40   12.40
   1  -3  -8    4.20    9.20
   1  -3  -8   14.10    9.80
   1  -3  -8    5.70   10.20
   1  -3  -8   -4.30   12.70
   1   3  -7   48.10   11.90
  -1   3   7   76.29   19.40
   1   3  -7   42.40   14.80
   1   3  -7   47.30   17.60
   1   3  -7   28.80   10.90
   1   3  -7   47.20   13.80
  -1   3   7   27.90   14.20
   1   3  -7   17.20   13.50
  -1   3   7   58.39   15.10
   1   3  -7  -31.70   21.10
   1  -3  -7   24.10   10.30
  -1  -3   7   67.19   17.20
  -1  -3   7   20.80   19.20
  -1  -3   7   53.49   16.20
   1  -3  -7   63.49   14.80
   1  -3  -7   33.20   18.20
   1  -3  -7   47.40   18.60
   1  -3  -7   70.29   15.20
   1  -3  -7   32.40   10.90
  -1   3   6  106.09   19.50
   1   3  -6   84.99   18.40
  -1   3   6   82.19   22.20
  -1   3   6  108.89   24.60
  -1   3   6   64.49   21.10
   1   3  -6   89.39   15.10
  -1   3   6  117.59   28.30
   1   3  -6   75.89   15.10
   1   3  -6   71.79   13.40
   1   3  -6   70.89   14.80
  -1  -3   6   87.69   19.60
  -1  -3   6   74.49   13.20
   1  -3  -6   90.59   15.40
   1  -3  -6   90.59   15.80
   1  -3  -6  118.59   15.70
   1  -3  -6   83.29   16.90
   1  -3  -6   88.89   19.30
   1  -3  -6   76.79   22.10
  -1  -3   6   79.29   16.80
  -1  -3   6   84.99   19.30
   1   3  -5  121.59   17.30
   1   3  -5  122.59   24.50
   1   3  -5  123.79   17.10
   1   3  -5  126.29   14.60
   1   3  -5  148.49   18.00
  -1   3   5  121.79   14.70
   1   3  -5  107.09   14.10
  -1   3   5  105.99   16.40
   1  -3  -5  119.99   15.90
   1  -3  -5  117.39   14.10
  -1  -3   5   84.79   20.30
  -1  -3   5  127.89   15.60
  -1  -3   5  112.29   15.40
  -1  -3   5  142.79   27.70
   1  -3  -5  132.49   15.40
   1  -3  -5  128.79   15.70
  -1  -3   5  110.09   17.30
   1  -3  -5   92.19   18.40
  -1  -3   5  133.89   14.40
  -1  -3   5   96.99   15.20
   1   3  -4 1320.37   51.29
   1   3  -4 1133.49   50.19
   1   3  -4 1283.27   49.90
   1   3  -4 1263.97   47.50
  -1   3   4 1344.17   46.50
   1  -3  -4 1198.88   45.70
   1  -3  -4 1309.47   48.20
  -1  -3   4 1289.07   48.30
   1  -3  -4 1398.56   53.09
  -1  -3   4 1262.27   49.00
  -1  -3   4 1290.57   48.30
   1  -3  -4 1308.67   48.70
   1   3  -3   81.39    9.40
   1   3  -3   69.99    8.40
   1   3  -3   77.79    9.80
  -1   3   3   67.59    7.80
   1  -3  -3   70.79    7.70
  -1  -3   3   47.70    7.60
  -1  -3   3   65.69    8.20
   1  -3  -3   56.19    9.00
  -1  -3   3   67.89    7.80
   1   3  -2  315.67   15.60
  -1   3   2  299.07   13.70
   1   3  -2  307.87   15.70
  -1  -3   2  298.97   15.10
   1  -3  -2  315.57   14.80
  -1  -3   2  312.17   15.00
   1  -3  -2  314.67   16.10
   1  -3  -2  290.97   13.80
  -1  -3   2  309.37   15.30
  -1   3   1  242.48   11.00
   1   3  -1  247.58   10.90
   1   3  -1  231.28   11.50
  -1   3   1  241.88   10.60
   1  -3  -1  233.68   10.70
   1  -3  -1  235.88   11.20
  -1  -3   1  245.18   10.60
  -1   3   0 1764.42   49.20
  -1   3   0 1784.42   49.60
  -1   3   0 1770.02   49.40
   1   3   0 1815.92   50.29
   1   3   0 1831.62   51.29
   1  -3   0 1804.72   48.50
   1  -3   0 1886.81   49.30
  -1  -3   0 1566.64   45.10
   1   3   1  467.55   18.70
  -1   3  -1  474.15   18.60
   1   3   1  441.66   17.10
  -1   3  -1  433.66   15.80
  -1   3  -1  446.96   18.30
  -1  -3  -1  460.15   12.20
   1  -3   1  474.35   17.60
   1  -3   1  469.05   18.00
  -1  -3  -1  471.95   12.30
  -1  -3  -1  474.25   14.20
   1   3   2    7.50    2.10
  -1   3  -2    4.70    2.70
  -1   3  -2    8.00    3.60
  -1   3  -2    4.70    3.20
   1  -3   2    8.60    3.40
   1  -3   2    8.20    3.30
  -1  -3  -2    8.50    2.60
   1  -3   2    9.30    4.30
  -1  -3  -2    5.20    2.80
  -1   3  -3  415.86   20.20
  -1   3  -3  430.96   22.90
   1   3   3  388.26   17.30
   1   3   3  433.26   17.70
   1  -3   3  406.16   21.40
  -1  -3  -3  385.66   18.00
  -1  -3  -3  406.46   19.70
  -1  -3  -3  403.06   21.10
   1  -3   3  403.86   20.60
   1  -3   3  415.46   21.30
  -1   3  -4  851.61   35.00
  -1   3  -4  820.22   38.80
   1   3   4  844.82   31.90
  -1   3  -4  784.42   37.30
  -1   3  -4  853.71   36.40
   1   3   4  772.22   29.00
  -1   3  -4  841.52   38.50
  -1  -3  -4  803.22   34.80
   1  -3   4  790.82   35.30
  -1  -3  -4  805.92   35.30
   1  -3   4  800.62   34.60
   1  -3   4  805.72   37.00
  -1  -3  -4  825.22   33.30
   1   3   5  107.59   18.80
  -1   3  -5  112.99   20.80
  -1   3  -5   97.49   13.70
  -1   3  -5  111.09   15.70
  -1   3  -5   81.79   16.30
  -1   3  -5   81.29   12.50
  -1   3  -5  114.59   17.70
   1   3   5  109.59   15.70
  -1   3  -5  107.99   17.90
  -1  -3  -5   91.99   11.30
  -1  -3  -5  111.49   14.20
   1  -3   5   98.49   19.00
  -1  -3  -5  120.19   20.50
   1  -3   5   72.49   15.00
   1  -3   5  118.49   22.10
  -1  -3  -5  108.79   14.80
   1  -3   5   99.69   13.40
   1  -3   5   87.49   17.30
  -1  -3  -5   94.59   13.70
  -1  -3  -5   79.89   21.20
  -1   3  -6   32.60   11.30
  -1   3  -6   25.20   11.70
  -1   3  -6   17.30    8.40
   1   3   6   -3.80   14.10
   1   3   6   16.40    9.50
  -1   3  -6   20.90    9.40
  -1   3  -6    7.40    8.40
  -1   3  -6    5.70   10.60
  -1   3  -6   13.50   12.10
  -1   3  -6   23.30    8.60
   1   3   6   12.90   16.00
  -1  -3  -6   23.20   14.60
  -1  -3  -6   12.40    9.20
  -1  -3  -6    9.40    7.20
  -1  -3  -6    7.70    7.10
  -1  -3  -6   22.70    7.70
   1  -3   6   24.40   11.40
   1  -3   6   15.10    9.80
  -1   3  -7    8.30   10.20
  -1   3  -7  -10.90    9.80
  -1   3  -7    2.60    8.60
   1   3   7   49.30   16.60
  -1   3  -7   19.90   14.50
  -1   3  -7   -1.40    9.50
  -1   3  -7   10.70    8.70
   1   3   7   -6.50   14.30
  -1   3  -7   -9.80   17.10
   1   3   7    1.50   10.90
   1   3   7   12.50    7.80
  -1  -3  -7    3.20    9.00
   1  -3   7  -14.00   15.30
  -1  -3  -7   13.10   11.10
  -1  -3  -7    3.40   12.40
   1  -3   7    0.60    7.60
  -1  -3  -7    6.00    9.40
  -1  -3  -7    9.20    6.40
   1   3   8   44.00   13.00
  -1   3  -8   18.00   13.10
   1   3   8   11.50   13.70
  -1   3  -8   46.40   16.80
  -1   3  -8   33.40   11.50
  -1   3  -8   47.30   12.50
   1  -3   8    8.10   12.40
  -1  -3  -8   24.70   11.50
  -1  -3  -8   53.99   13.60
   1  -3   8   51.49   14.30
  -1  -3  -8   23.50   15.30
  -1  -3  -8   43.80   12.30
   1   3   9  -12.00    5.50
  -1   3  -9   -2.60    7.00
   1  -3   9   -4.40    6.30
  -1  -3  -9   -5.60    6.50
  -1  -3  -9  -20.30    7.80
  -1  -3  -9   -1.70    7.50
  -1   4   9   19.70    7.30
   1   4  -9   17.60   10.60
   1   4  -9   12.00    8.90
   1  -4  -9   36.10   12.20
   1  -4  -9   10.70   10.40
  -1  -4   9   16.50    7.70
   1  -4  -9   44.40   16.60
   1   4  -8   -4.10   10.40
   1   4  -8   12.80    9.70
  -1   4   8    2.40    7.50
  -1   4   8   -1.50    7.90
   1  -4  -8  -16.30   13.40
  -1  -4   8   -3.30   12.30
  -1  -4   8    3.20    8.70
   1  -4  -8  -13.70    8.20
   1  -4  -8   -0.80    7.60
   1  -4  -8    2.30    7.90
   1   4  -7   39.80   13.20
  -1   4   7   46.00   16.80
  -1   4   7   52.59   13.50
   1   4  -7   61.39   17.50
  -1   4   7   82.59   18.80
   1   4  -7   46.10   13.80
   1   4  -7   51.19   13.40
   1   4  -7   39.00   11.50
   1   4  -7   12.20   30.80
   1   4  -7   31.70   13.00
  -1  -4   7   41.60   13.00
  -1  -4   7   37.20   15.40
   1  -4  -7   50.29   13.70
   1  -4  -7   50.69   15.40
  -1  -4   7   56.29   16.70
   1  -4  -7   44.20   18.00
   1  -4  -7   53.79   13.50
   1  -4  -7   33.50   10.90
   1   4  -6   18.90    8.10
  -1   4   6   31.90   17.10
  -1   4   6   30.80   11.30
  -1   4   6    8.90   13.40
   1   4  -6   25.40   10.20
   1   4  -6   -2.00   12.20
   1   4  -6    5.30   14.50
   1  -4  -6   20.30    9.80
  -1  -4   6   23.50    9.20
  -1  -4   6   19.20   12.60
   1  -4  -6   19.30   15.50
   1  -4  -6   17.30    7.70
  -1  -4   6  -11.40   14.20
  -1  -4   6    1.90   10.20
   1  -4  -6   18.70    7.80
  -1  -4   6   13.50   17.10
  -1  -4   6   29.90   12.60
   1  -4  -6   21.50    8.40
  -1   4   5  325.67   30.60
   1   4  -5  334.17   26.60
  -1   4   5  319.47   21.20
  -1   4   5  297.37   25.20
   1   4  -5  317.37   24.40
   1   4  -5  300.07   22.30
   1   4  -5  316.27   22.60
   1   4  -5  349.27   26.90
   1   4  -5  264.77   28.40
  -1   4   5  278.87   37.90
   1   4  -5  294.67   32.80
   1  -4  -5  231.18   35.90
  -1  -4   5  317.77   23.20
   1  -4  -5  313.07   23.60
  -1  -4   5  304.57   22.50
  -1  -4   5  319.67   23.30
  -1  -4   5  315.97   24.10
   1  -4  -5  311.87   21.90
   1  -4  -5  333.77   42.20
  -1  -4   5  334.47   36.50
   1  -4  -5  355.26   24.30
   1   4  -4    6.40    4.60
   1   4  -4    7.40    4.60
  -1   4   4    2.50    3.50
   1   4  -4    3.30    5.60
   1   4  -4   -8.20    5.10
   1  -4  -4   -2.10    2.80
  -1  -4   4    0.60    3.10
  -1  -4   4    8.50    5.50
   1  -4  -4   -2.50    2.50
   1  -4  -4    0.30    3.70
  -1  -4   4    4.20    4.70
   1  -4  -4   -0.60    4.80
  -1  -4   4    2.10    3.90
   1   4  -3  212.98   15.70
   1   4  -3  197.68   14.20
   1   4  -3  171.98   13.70
  -1  -4   3  189.78   15.20
   1  -4  -3  196.98   13.00
   1  -4  -3  189.98   14.90
  -1  -4   3  205.28   14.20
  -1  -4   3  195.88   14.40
   1   4  -2  287.27   15.60
   1   4  -2  284.27   15.10
   1   4  -2  297.87   15.80
   1  -4  -2  299.97   14.10
   1  -4  -2  300.37   14.80
  -1  -4   2  303.77   15.30
   1  -4  -2  310.37   16.10
  -1  -4   2  290.77   15.30
  -1  -4   2  301.37   15.20
  -1   4   1  281.17   12.40
   1   4  -1  276.37   12.10
   1   4  -1  273.37   13.70
  -1  -4   1  280.97   12.00
   1  -4  -1  268.47   12.10
  -1  -4   1  254.27   11.60
   1  -4  -1  265.97   12.60
  -1   4   0 8322.47  199.98
  -1   4   0 7498.35  195.58
  -1   4   0 7823.82  196.48
  -1  -4   0 7275.57  191.98
  -1   4  -1  562.14   21.90
   1   4   1  557.24   22.70
  -1   4  -1  567.94   22.20
   1   4   1  563.44   21.30
   1  -4   1  550.84   21.20
   1  -4   1  544.15   20.70
  -1  -4  -1  547.75   16.70
  -1  -4  -1  557.84   17.20
   1   4   2 1805.02   56.09
  -1   4  -2 2014.00   58.39
  -1   4  -2 1911.01   60.69
  -1   4  -2 1972.60   56.79
  -1   4  -2 2040.50   61.69
  -1  -4  -2 1904.81   56.09
  -1  -4  -2 2035.20   56.89
   1  -4   2 1958.70   59.29
   1  -4   2 1989.00   60.39
   1  -4   2 1976.30   60.09
  -1  -4  -2 2099.49   56.19
  -1   4  -3 1285.87   47.10
  -1   4  -3 1245.68   47.50
   1   4   3 1279.27   38.10
   1   4   3 1218.98   39.70
  -1   4  -3 1274.17   43.70
  -1  -4  -3 1307.97   45.20
  -1  -4  -3 1267.27   42.90
  -1  -4  -3 1254.57   40.70
   1  -4   3 1345.47   46.10
   1  -4   3 1256.07   46.20
   1   4   4  342.27   18.20
  -1   4  -4  388.36   22.90
  -1   4  -4  405.86   26.10
  -1   4  -4  372.76   21.90
  -1   4  -4  370.96   24.50
  -1   4  -4  380.36   24.60
  -1  -4  -4  372.16   22.30
  -1  -4  -4  355.16   21.50
   1  -4   4  367.66   23.10
   1  -4   4  367.06   23.60
  -1  -4  -4  338.97   19.70
   1  -4   4  401.66   23.70
   1   4   5    6.10   10.70
  -1   4  -5   17.10    7.60
  -1   4  -5   28.00    9.90
  -1   4  -5   25.20    8.30
  -1   4  -5   32.30   13.60
  -1   4  -5   22.70    9.50
  -1   4  -5   27.20    8.50
   1   4   5   33.50   13.20
  -1   4  -5   17.50   10.40
  -1  -4  -5   17.60    7.10
  -1  -4  -5   20.60    7.40
   1  -4   5   18.30   12.20
   1  -4   5   35.20   14.30
  -1  -4  -5   21.10    5.70
  -1  -4  -5   41.90   17.80
  -1  -4  -5   26.40    7.80
  -1  -4  -5   30.00   16.70
   1  -4   5   38.60   11.40
   1  -4   5   18.50    6.40
   1  -4   5   29.70   11.60
   1  -4   5   13.40   11.30
  -1   4  -6    6.30    9.50
  -1   4  -6   22.30   10.30
  -1   4  -6    5.40   11.20
  -1   4  -6    2.10    9.00
   1   4   6   27.20   16.40
   1   4   6   18.10   10.40
  -1   4  -6   13.50    9.40
  -1   4  -6   13.30   12.30
  -1   4  -6    9.60    8.00
   1   4   6    9.70   10.20
  -1   4  -6   -5.50    9.80
   1   4   6    9.50    9.90
   1  -4   6    3.40   14.20
  -1  -4  -6   22.50    8.90
  -1  -4  -6    8.70   11.60
  -1  -4  -6   13.10    7.60
   1  -4   6   11.20    8.20
  -1  -4  -6   14.10    8.60
   1  -4   6   11.40   10.00
  -1  -4  -6   21.40   25.50
  -1  -4  -6    9.70    7.70
  -1   4  -7   28.30   11.60
   1   4   7   29.50    9.80
  -1   4  -7   35.70   12.70
   1   4   7    3.50   11.60
  -1   4  -7   22.50   14.50
  -1   4  -7   21.00   12.60
  -1   4  -7   10.80    9.70
  -1   4  -7  -26.10   22.70
   1   4   7    8.90   14.10
   1   4   7    5.00   11.10
   1  -4   7   41.40   18.20
  -1  -4  -7   31.50   13.10
   1  -4   7   14.10   11.00
  -1  -4  -7   23.20    8.60
  -1  -4  -7    0.90   10.00
  -1  -4  -7   30.90   18.50
  -1  -4  -7   28.80    9.90
   1   4   8   40.20   14.30
   1   4   8   26.10    9.00
   1   4   8   29.10   10.30
  -1   4  -8   22.00   12.70
  -1   4  -8   20.70   13.70
  -1   4  -8   44.00   17.20
   1  -4   8   44.60   13.70
  -1  -4  -8   44.40   12.10
   1  -4   8   34.40   24.50
  -1  -4  -8   24.10   14.00
  -1  -4  -8   56.59   13.70
   1  -4   8    7.00   19.40
  -1  -4  -8   20.90   10.20
  -1   4  -9  -27.70   10.40
   1   4   9   -0.20    5.60
  -1   4  -9    2.10    7.40
  -1  -4  -9    5.80    7.70
  -1  -4  -9   -5.90    6.80
  -1  -4  -9    9.50    9.10
   1  -4   9    6.10    5.60
   1   5  -9   -2.80    7.50
  -1   5   9   11.30    6.60
   1   5  -9    4.60    8.60
   1  -5  -9   -8.20    7.00
  -1  -5   9    7.20    5.90
   1  -5  -9   32.60   12.30
   1  -5  -9   -0.70    6.80
  -1   5   8   39.90   11.80
   1   5  -8   23.80   11.40
   1   5  -8   27.60   13.10
  -1   5   8   13.00    8.20
  -1   5   8  -12.00   26.80
   1  -5  -8   24.20   12.60
  -1  -5   8    1.00   11.60
  -1  -5   8   31.30   11.70
   1  -5  -8   22.70   11.30
   1  -5  -8   17.10    9.00
   1  -5  -8    0.90   13.70
  -1   5   7   55.59   15.90
  -1   5   7   81.39   17.70
   1   5  -7   93.19   15.90
  -1   5   7   75.69   21.00
   1   5  -7   90.59   21.20
  -1   5   7   79.49   20.00
   1   5  -7   33.00   13.10
   1   5  -7   52.59   17.80
   1   5  -7   50.49   12.10
   1  -5  -7   57.99   12.30
  -1  -5   7   59.19   20.70
  -1  -5   7   73.19   19.30
   1  -5  -7   66.39   22.20
  -1  -5   7   84.69   22.90
   1  -5  -7   77.79   18.70
   1  -5  -7   69.99   16.10
  -1  -5   7   65.79   15.60
   1  -5  -7   58.09   18.10
   1   5  -6   99.99   18.60
   1   5  -6  126.89   19.80
   1   5  -6  140.89   19.40
  -1   5   6  156.18   25.60
   1   5  -6  107.29   17.90
  -1   5   6  141.49   23.30
   1   5  -6  109.09   23.20
  -1   5   6  137.89   23.80
  -1   5   6  125.89   18.00
   1  -5  -6  143.39   17.80
  -1  -5   6  124.99   20.90
  -1  -5   6  124.79   23.00
  -1  -5   6  136.29   27.30
   1  -5  -6  138.09   17.20
  -1  -5   6  135.49   26.40
   1  -5  -6  149.09   18.60
  -1  -5   6  167.38   19.60
   1  -5  -6  251.37   52.19
   1  -5  -6  131.09   20.60
   1  -5  -6  173.88   29.80
  -1   5   5   42.40   13.20
  -1   5   5   20.60   10.40
   1   5  -5   16.60    7.00
   1   5  -5    8.70    7.30
   1   5  -5   11.50    9.20
  -1   5   5    0.90    8.60
   1   5  -5   19.20    7.00
   1   5  -5   21.10   10.00
   1   5  -5   14.40    9.80
   1   5  -5   10.80   10.20
  -1   5   5   18.20   14.50
   1   5  -5   12.10   12.80
  -1   5   5   12.40   11.10
  -1  -5   5   13.40    9.80
   1  -5  -5   14.30    6.50
  -1  -5   5   14.30    6.50
   1  -5  -5   13.80    7.90
  -1  -5   5   13.50    7.50
   1  -5  -5   14.70    6.70
  -1  -5   5   19.00   12.30
   1  -5  -5   -2.10   14.40
  -1  -5   5   11.90    8.70
   1  -5  -5   18.40    7.00
  -1  -5   5   28.80    8.40
   1   5  -4  693.43   32.10
   1   5  -4  609.74   33.20
  -1   5   4  616.34   27.80
   1   5  -4  612.24   32.10
   1   5  -4  624.84   29.80
   1   5  -4  642.94   35.10
   1  -5  -4  595.74   29.70
  -1  -5   4  658.03   31.70
  -1  -5   4  660.33   31.60
  -1  -5   4  593.94   31.50
  -1  -5   4  614.34   31.60
   1  -5  -4  628.04   29.50
   1  -5  -4  696.83   31.90
   1  -5  -4  602.74   33.20
   1   5  -3    4.50    3.40
   1   5  -3    9.30    4.70
   1   5  -3   -6.60    4.10
   1  -5  -3   -0.20    3.80
  -1  -5   3    7.80    3.00
   1  -5  -3    1.90    3.70
   1  -5  -3    5.50    3.00
   1   5  -2    5.50    3.00
   1   5  -2    5.50    3.40
  -1  -5   2    8.90    3.50
   1  -5  -2    8.10    2.80
   1  -5  -2    8.60    3.90
   1  -5  -2    4.70    3.10
  -1  -5   2    7.20    3.40
  -1  -5   2   10.70    3.90
   1   5  -1   97.69    7.30
  -1   5   1  105.89    7.70
   1   5  -1  108.49    9.30
   1  -5  -1  123.09    8.20
  -1  -5   1  123.79    7.70
   1  -5  -1  106.99    7.90
  -1  -5   1  110.39    7.50
  -1   5   0 9554.24  237.28
  -1  -5   0 9140.39  231.38
   1   5   1   72.49    7.80
   1   5   1   67.59    8.30
  -1   5  -1   63.09    7.10
  -1   5  -1   62.29    6.60
  -1   5  -1   58.69    7.00
   1  -5   1   61.89    6.70
   1  -5   1   72.09    6.80
  -1  -5  -1   65.99    3.10
   1  -5   1   71.69    7.40
  -1  -5  -1   68.49    3.30
  -1  -5  -1   64.29    5.00
  -1  -5  -1   62.69    4.20
  -1   5  -2  147.09   11.90
   1   5   2  146.29   10.50
  -1   5  -2  165.68   12.50
  -1   5  -2  143.49   11.00
  -1   5  -2  149.69   10.20
  -1  -5  -2  146.39    8.90
   1  -5   2  157.78   12.10
  -1  -5  -2  148.89   13.80
   1  -5   2  137.69   11.30
   1  -5   2  148.29   11.00
  -1  -5  -2  151.78    9.40
  -1   5  -3  248.38   14.90
  -1   5  -3  214.88   17.70
   1   5   3  239.78   13.40
  -1   5  -3  257.57   16.40
  -1   5  -3  262.57   18.20
  -1   5  -3  252.77   17.90
  -1  -5  -3  264.07   22.30
  -1  -5  -3  260.77   16.20
  -1  -5  -3  228.58   13.00
   1  -5   3  240.68   16.50
   1  -5   3  236.58   17.20
  -1   5  -4   51.29    9.60
  -1   5  -4   43.80   11.10
  -1   5  -4   47.40   10.00
  -1   5  -4   49.40    9.70
  -1   5  -4   54.09    8.80
  -1   5  -4   30.40    8.60
   1  -5   4   56.19   10.40
  -1  -5  -4   43.40    9.00
   1  -5   4   63.19   11.50
  -1  -5  -4   57.49   10.30
   1  -5   4   47.70    9.40
  -1  -5  -4   55.19    8.30
   1  -5   4   33.50    9.00
  -1   5  -5    3.30    5.60
   1   5   5   -4.70    5.90
  -1   5  -5  -10.50    8.00
  -1   5  -5   -6.50   10.50
  -1   5  -5   -2.20    5.70
  -1   5  -5   -6.60    6.00
  -1   5  -5   -5.20    6.60
  -1   5  -5   -0.70    5.30
  -1   5  -5   -0.90    6.30
   1   5   5   -2.40    8.50
   1   5   5  -13.90   12.70
   1   5   5  -12.00    9.20
   1  -5   5  -13.00   10.60
   1  -5   5    6.10    7.40
   1  -5   5    5.30    4.70
   1  -5   5   -3.30   10.70
   1  -5   5  -11.70    8.60
  -1  -5  -5  -16.40   20.50
  -1  -5  -5   -2.20    4.50
   1  -5   5   -9.50    8.60
  -1  -5  -5   -4.80    5.10
   1  -5   5   -6.00    9.00
  -1   5  -6  118.99   24.80
   1   5   6  128.89   22.60
  -1   5  -6  130.99   21.10
   1   5   6  114.79   17.70
   1   5   6  171.88   23.50
  -1   5  -6   72.59   14.10
   1   5   6  123.39   23.60
  -1   5  -6   88.59   20.00
  -1   5  -6  156.68   20.80
  -1   5  -6   75.39   12.80
  -1   5  -6  131.69   18.30
   1  -5   6   83.89   18.80
  -1  -5  -6  102.99   18.80
  -1  -5  -6  130.09   17.20
  -1  -5  -6  141.79   18.50
   1  -5   6   81.49   15.30
  -1  -5  -6  111.99   15.60
   1  -5   6  111.89   21.70
  -1  -5  -6  183.58   31.00
   1   5   7    7.10    9.10
  -1   5  -7   18.30   11.80
   1   5   7   -1.60   13.00
   1   5   7   10.70   10.80
   1   5   7   10.60    8.60
  -1   5  -7   -6.70    8.90
  -1   5  -7   15.20   15.90
  -1   5  -7    3.70   10.20
  -1   5  -7   15.70   12.40
  -1  -5  -7    4.90    7.60
  -1  -5  -7    8.60   15.10
   1  -5   7   10.80   10.20
  -1  -5  -7   10.70   10.90
  -1  -5  -7    1.10    6.60
  -1  -5  -7   21.00    9.60
   1  -5   7   -7.40   16.30
  -1  -5  -7    6.60   12.50
  -1   5  -8   41.30   14.20
   1   5   8   61.89   14.70
   1   5   8   35.40    8.50
  -1   5  -8   21.30   12.70
   1   5   8   22.10    8.90
  -1   5  -8   26.00   11.10
   1  -5   8   40.10   12.50
   1  -5   8   51.39   16.00
  -1  -5  -8   25.60   16.30
  -1  -5  -8   18.90   10.40
  -1  -5  -8   40.40   12.10
   1  -5   8   12.90   15.30
  -1   5  -9  -12.10    9.20
  -1   5  -9    1.40    8.80
   1  -5   9   -8.00    4.80
  -1  -5  -9  -14.10    6.30
  -1  -5  -9    0.10    8.40
  -1  -5  -9   -6.40    8.20
   1   6  -9    8.40    9.50
   1   6  -9   -2.20    8.50
  -1   6   9    1.50    5.40
  -1  -6   9   -6.80   11.40
   1  -6  -9    4.40    7.40
  -1  -6   9    3.50    4.60
   1  -6  -9    0.40    6.70
   1  -6  -9   -6.60    7.50
  -1   6   8    0.80    6.90
   1   6  -8    9.50   12.80
  -1   6   8  -49.00   17.90
  -1   6   8   -2.70    7.40
   1  -6  -8   -6.60    9.40
  -1  -6   8   -9.30   10.10
   1  -6  -8   -3.30   13.70
   1  -6  -8   -7.90    6.70
  -1  -6   8    3.00    7.30
   1  -6  -8    5.20    7.40
   1   6  -7   26.50   12.60
  -1   6   7   49.00   14.30
  -1   6   7   63.89   17.30
  -1   6   7   46.30   17.40
  -1   6   7   44.90   16.50
   1   6  -7   69.59   16.20
   1   6  -7   21.70   15.60
   1   6  -7   45.10   15.60
   1   6  -7   40.20   17.60
   1  -6  -7   33.40   19.00
   1  -6  -7   29.40    9.40
   1  -6  -7   62.29   16.80
  -1  -6   7   54.29   18.00
   1  -6  -7   50.29   15.20
  -1  -6   7   40.10   17.90
  -1  -6   7   52.39   13.90
  -1  -6   7   33.40   13.90
   1  -6  -7   47.10   12.90
   1  -6  -7   51.69   17.10
   1   6  -6  -16.40   10.30
   1   6  -6    9.70   10.30
   1   6  -6   -2.50   11.00
  -1   6   6    1.40    8.40
   1   6  -6   -7.90    7.70
  -1   6   6   21.90   14.70
  -1   6   6   11.90    7.40
   1   6  -6  -17.30    6.60
  -1   6   6   -0.40   17.60
  -1  -6   6    1.70    8.90
  -1  -6   6    9.90    8.40
  -1  -6   6   -4.60   12.70
   1  -6  -6   -5.70   13.00
  -1  -6   6    1.40   11.40
   1  -6  -6   11.10    6.20
   1  -6  -6    9.30    8.60
   1  -6  -6   15.00    7.60
   1  -6  -6   10.80   10.90
  -1  -6   6   -1.60   11.20
  -1  -6   6   10.80   10.50
   1  -6  -6   -3.00    6.20
  -1  -6   6    8.00    7.40
   1   6  -5   46.30   11.80
  -1   6   5   66.09   18.30
   1   6  -5   43.00   12.40
   1   6  -5   51.09   11.80
   1   6  -5   23.60   14.30
  -1   6   5   44.20   14.20
  -1   6   5   64.19   13.50
   1   6  -5   50.69   10.50
   1   6  -5   49.90   13.20
  -1   6   5   37.80   15.60
   1   6  -5   45.20   10.20
  -1  -6   5   41.20   10.90
  -1  -6   5   32.00   16.00
   1  -6  -5   42.10   10.00
   1  -6  -5   75.59   17.40
  -1  -6   5   57.89   16.00
  -1  -6   5   26.60    9.70
   1  -6  -5   34.80   10.30
   1  -6  -5   27.20   12.20
   1  -6  -5   49.90   10.70
  -1  -6   5   54.39   16.00
  -1  -6   5   62.69   12.30
   1   6  -4    2.80    6.80
  -1   6   4   -7.90    5.00
   1   6  -4    1.70    4.10
   1   6  -4   -1.60    9.10
   1   6  -4   -4.60    2.90
   1   6  -4    3.50    6.00
   1  -6  -4   -3.40    3.40
   1  -6  -4   -8.40    4.70
   1  -6  -4   -1.00    4.10
  -1  -6   4   25.00    8.70
   1  -6  -4    3.70    3.90
  -1  -6   4   -2.40    3.50
  -1  -6   4    4.90    3.70
   1   6  -3    8.00    4.90
   1   6  -3   11.60    5.20
   1   6  -3    7.30    9.40
   1   6  -3   21.30    6.50
   1  -6  -3   13.20    4.60
   1  -6  -3   11.20    5.30
  -1  -6   3   13.70    5.20
  -1  -6   3    4.40    4.60
  -1  -6   3   20.40    5.40
   1   6  -2  753.62   30.50
   1   6  -2  724.23   28.80
  -1  -6   2  749.23   29.10
  -1  -6   2  753.42   28.80
  -1  -6   2  759.32   29.40
   1  -6  -2  737.13   26.90
   1  -6  -2  725.83   29.50
   1  -6  -2  734.83   28.20
  -1   6   1  255.77   15.70
   1   6  -1  245.08   12.00
  -1   6   1  244.98   12.40
   1   6  -1  233.48   14.60
  -1  -6   1  254.07   12.30
  -1  -6   1  225.18   11.70
   1  -6  -1  251.37   12.70
   1  -6  -1  226.68   12.70
   1  -6  -1  243.58   12.10
  -1  -6   1  246.58   12.40
  -1   6   0 1782.72   53.79
  -1   6   0 1893.61   59.39
   1   6   0 1829.22   57.19
  -1   6   0 1831.82   56.19
   1  -6   0 1856.81   53.79
  -1  -6   0 1745.23   49.70
  -1  -6   0 1841.42   49.70
  -1  -6   0 1790.22   48.70
   1  -6   0 1749.43   52.39
   1  -6   0 1823.32   52.99
   1   6   1 1571.04   52.99
  -1   6  -1 1539.75   50.19
  -1   6  -1 1685.03   50.89
   1   6   1 1596.64   51.39
  -1   6  -1 1592.24   49.80
   1  -6   1 1542.65   49.00
  -1  -6  -1 1590.34   43.80
  -1  -6  -1 1633.44   42.90
   1  -6   1 1542.85   48.80
  -1  -6  -1 1602.04   42.30
   1  -6   1 1592.64   49.99
   1  -6   1 1539.15  151.88
  -1   6  -2    4.80    3.90
  -1   6  -2    6.80    3.70
  -1   6  -2   13.40    4.70
   1   6   2    8.40    3.60
  -1  -6  -2    9.90    3.10
   1  -6   2    5.50    3.70
   1  -6   2    7.10    3.40
  -1  -6  -2    2.60    3.30
  -1  -6  -2    5.60    2.40
  -1   6  -3  396.06   23.50
  -1   6  -3  377.66   24.50
  -1   6  -3  410.46   20.70
  -1   6  -3  399.46   23.70
   1   6   3  386.66   18.60
  -1   6  -3  382.16   20.70
   1  -6   3  403.76   22.80
  -1  -6  -3  404.66   18.20
   1  -6   3  406.06   22.50
   1  -6   3  395.46   23.60
  -1  -6  -3  405.56   21.50
  -1  -6  -3  421.76   19.80
   1  -6   3  418.76   23.90
   1   6   4   92.09   23.50
  -1   6  -4  140.59   22.10
   1   6   4  114.89   18.30
  -1   6  -4  141.89   16.00
  -1   6  -4  144.39   14.20
  -1   6  -4  133.89   13.70
  -1   6  -4  142.59   23.10
  -1   6  -4  149.99   17.00
   1   6   4  169.98   21.40
  -1   6  -4  156.78   17.10
  -1   6  -4  165.68   16.10
   1  -6   4  142.69   14.70
   1  -6   4  146.79   17.00
  -1  -6  -4  107.99   15.00
   1  -6   4  140.69   15.90
   1  -6   4  136.09   15.70
   1  -6   4  166.78   27.50
  -1  -6  -4  156.48   15.30
  -1  -6  -4  147.59   13.10
  -1  -6  -4  152.78   13.80
   1  -6   4  164.98   31.20
  -1   6  -5   -4.20    6.00
   1   6   5   -5.40    9.20
   1   6   5    1.50    6.60
  -1   6  -5    0.80    9.70
   1   6   5  -10.50    8.90
  -1   6  -5    1.30    5.70
  -1   6  -5    6.50    6.70
  -1   6  -5   -3.40    8.40
  -1   6  -5   -4.30    6.90
   1   6   5    8.70   11.80
  -1   6  -5   -3.30    7.50
  -1   6  -5    0.40    8.10
   1  -6   5   -6.90    6.50
  -1  -6  -5  -12.20   16.90
  -1  -6  -5    6.70    5.60
   1  -6   5  -20.20   10.50
  -1  -6  -5    3.60    5.30
   1  -6   5   -3.90    8.00
   1  -6   5   -5.30    8.40
   1  -6   5   11.40   11.40
  -1  -6  -5   -0.80    4.00
   1  -6   5  -12.80    7.50
  -1   6  -6  240.48   34.30
  -1   6  -6  285.47   36.10
   1   6   6  229.08   29.80
  -1   6  -6  209.88   24.90
  -1   6  -6  195.88   24.00
  -1   6  -6  195.98   24.90
  -1   6  -6  181.38   21.80
   1   6   6  258.27   23.70
  -1   6  -6  200.58   25.50
  -1   6  -6  263.57   26.60
   1   6   6  231.88   27.90
   1   6   6  218.58   28.10
  -1  -6  -6  229.08   23.50
   1  -6   6  226.48   25.80
   1  -6   6  250.27   23.60
  -1  -6  -6  233.78   21.90
   1  -6   6  193.88   32.90
  -1  -6  -6  267.07   32.50
  -1  -6  -6  211.38   38.20
  -1  -6  -6  214.38   24.40
   1  -6   6  200.68   34.70
  -1   6  -7  -11.40   18.50
   1   6   7   -0.80   12.00
  -1   6  -7    0.70   16.60
   1   6   7  -12.40   12.40
  -1   6  -7   12.90   13.80
  -1   6  -7    0.80   13.20
  -1  -6  -7  -20.40   20.80
  -1  -6  -7    7.00    9.40
  -1  -6  -7    2.70   14.40
  -1  -6  -7    3.30    6.90
  -1  -6  -7    4.40   10.70
  -1  -6  -7   -3.20    6.60
   1  -6   7  -11.10   17.50
   1   6   8   -1.30   11.70
   1   6   8   -1.20    6.40
   1   6   8   -8.00    7.60
   1   6   8    5.90   16.60
  -1   6  -8    1.80   10.60
  -1   6  -8   16.10   11.70
  -1  -6  -8   -6.80   12.80
  -1  -6  -8   11.10    7.90
   1  -6   8    0.60   13.30
  -1  -6  -8    1.40    8.70
  -1  -6  -8    2.70   13.70
   1  -6   8   44.80   17.70
   1  -6   8   -3.10    7.30
  -1   6  -9   12.20    8.20
  -1   6  -9   -4.60    8.60
  -1  -6  -9   -4.40    7.90
  -1  -6  -9   -5.30    5.90
   1  -6   9    3.80    6.20
  -1  -6  -9   -7.00    8.50
   1   7  -9   55.39   11.60
   1  -7  -9   54.99   11.60
  -1  -7   9   35.60    8.30
  -1  -7   9   35.20   10.10
   1  -7  -9   24.90    8.30
   1   7  -8   40.30   16.40
  -1   7   8   36.50   13.00
  -1   7   8   57.39   12.20
  -1   7   8  -17.10   22.00
  -1   7   8   25.00   16.00
   1  -7  -8   30.30   10.20
  -1  -7   8   17.50   12.30
   1  -7  -8   50.29   12.00
   1  -7  -8   53.99   14.30
  -1  -7   8   63.29   14.20
   1  -7  -8   30.60   14.00
  -1   7   7   18.30   15.50
   1   7  -7    0.30   16.30
   1   7  -7  -23.70   15.00
   1   7  -7    2.70    8.40
  -1   7   7    3.00   20.50
  -1   7   7   19.30    8.70
   1   7  -7   11.00   18.20
  -1  -7   7   28.70   17.60
   1  -7  -7   15.00   11.20
   1  -7  -7   26.10   22.10
   1  -7  -7   14.20    7.90
   1  -7  -7   12.50   14.90
  -1  -7   7   28.00   19.70
   1  -7  -7    5.30   12.60
  -1  -7   7   22.40   11.10
   1  -7  -7    9.60    8.60
   1   7  -6   25.40   10.50
  -1   7   6    4.40   12.50
  -1   7   6   18.00    8.10
   1   7  -6   20.60   11.10
  -1   7   6   13.90   10.90
  -1   7   6   17.00   14.80
   1   7  -6    6.60   11.90
   1  -7  -6   -4.40   16.10
   1  -7  -6   12.70    9.50
   1  -7  -6   16.00    7.80
   1  -7  -6    2.90    7.70
  -1  -7   6   31.10   12.10
  -1  -7   6   -2.00   13.20
  -1  -7   6    6.00   10.00
  -1  -7   6   10.40   10.50
   1  -7  -6    5.10   11.20
  -1  -7   6   23.30   14.10
  -1  -7   6    0.60    6.30
   1   7  -5    1.30    6.80
  -1   7   5   -9.50    9.60
   1   7  -5   -0.10    5.40
   1   7  -5    6.90   11.70
   1   7  -5  -16.10   14.40
  -1   7   5   -3.60   11.80
   1   7  -5   -0.90    5.80
  -1   7   5  -21.40    9.00
  -1   7   5  -11.90    6.00
   1  -7  -5   -1.70   15.70
   1  -7  -5   -2.50    4.60
  -1  -7   5   12.60   11.20
  -1  -7   5    5.40    6.40
   1  -7  -5   -1.30    5.60
  -1  -7   5   -9.30    8.60
  -1  -7   5   10.20    7.00
   1  -7  -5    3.10    4.90
   1  -7  -5   -1.30    5.40
   1  -7  -5   -4.90   11.20
  -1  -7   5   -2.60    4.80
  -1  -7   5  -10.40   10.40
  -1   7   4    0.10   11.50
   1   7  -4   19.00    7.40
  -1   7   4   18.80    8.60
   1   7  -4   13.40    5.00
   1   7  -4    7.70   10.40
   1   7  -4   16.60    7.30
  -1   7   4   27.20   12.30
  -1  -7   4   14.90   12.50
  -1  -7   4   20.30    7.70
   1  -7  -4   17.90    6.40
   1  -7  -4   10.00    5.40
  -1  -7   4   20.80    7.40
   1  -7  -4   12.90    5.50
  -1  -7   4   21.20   11.90
   1  -7  -4   12.30    6.20
   1   7  -3  258.77   17.70
   1   7  -3  239.28   17.50
   1   7  -3  209.78   17.90
   1   7  -3  201.28   18.60
   1  -7  -3  231.08   17.80
  -1  -7   3  258.67   17.40
   1  -7  -3  235.58   17.00
   1  -7  -3  236.48   15.90
  -1  -7   3  205.28   16.70
   1  -7  -3  233.68   15.10
  -1  -7   3  244.08   17.80
   1   7  -2   65.69    9.10
   1   7  -2   87.39    9.10
   1  -7  -2   74.39    7.60
   1  -7  -2   77.29    8.60
  -1  -7   2   86.09    9.30
  -1  -7   2   85.59    9.10
   1  -7  -2   82.39    8.40
  -1  -7   2   81.39    8.50
  -1   7   1  735.73   25.80
   1   7  -1  700.63   30.00
   1   7  -1  715.43   25.20
  -1   7   1  713.73   31.30
  -1  -7   1  775.72   27.30
  -1  -7   1  712.43   26.10
  -1  -7   1  734.23   26.30
   1  -7  -1  675.93   25.30
   1  -7  -1  712.23   26.50
   1  -7  -1  732.13   27.60
  -1   7   0 2732.53   77.19
  -1   7   0 2761.72   80.89
   1   7   0 2773.02   82.09
   1  -7   0 2765.62   77.59
  -1  -7   0 2694.63   72.29
   1  -7   0 2649.93   75.59
  -1  -7   0 2666.53   74.19
   1  -7   0 2676.03   76.39
  -1  -7   0 2669.83   72.79
  -1   7  -1    7.00    4.40
  -1   7  -1    5.10    3.30
   1   7   1    3.30    3.60
  -1   7  -1    6.40    3.90
  -1  -7  -1    4.30    1.70
   1  -7   1    7.70    3.40
   1  -7   1    5.50    3.50
   1  -7   1    5.10    3.20
  -1  -7  -1    9.00    2.60
  -1  -7  -1    7.50    2.20
  -1   7  -2 1490.75   51.19
  -1   7  -2 1438.36   50.79
  -1   7  -2 1476.25   48.50
   1   7   2 1438.46   48.50
  -1  -7  -2 1479.35   45.90
  -1  -7  -2 1398.66   46.00
  -1  -7  -2 1437.36   43.70
   1  -7   2 1515.05   51.19
  -1  -7  -2 1289.27   42.70
   1  -7   2 1435.76   49.40
  -1   7  -3  321.27   23.70
  -1   7  -3  330.77   22.70
  -1   7  -3  360.36   22.90
  -1   7  -3  298.77   20.20
   1  -7   3  314.07   22.20
   1  -7   3  334.97   21.30
  -1  -7  -3  370.56   20.80
  -1  -7  -3  347.27   17.10
   1  -7   3  384.16   23.40
   1  -7   3  358.96   21.60
  -1  -7  -3  352.86   18.40
   1   7   4   73.19   15.70
  -1   7  -4   65.69   12.00
  -1   7  -4   77.69   13.70
  -1   7  -4   82.69   14.20
   1   7   4   46.60   16.80
  -1   7  -4  109.59   27.60
  -1   7  -4   52.69   12.20
   1   7   4   86.29   15.90
  -1   7  -4   69.49   11.30
   1  -7   4   80.19   14.40
   1  -7   4   88.19   13.60
   1  -7   4   92.09   13.30
  -1  -7  -4   90.49   14.30
  -1  -7  -4   86.39   10.30
  -1  -7  -4   82.59   10.30
   1  -7   4   79.79   11.20
  -1  -7  -4   58.99   11.20
   1   7   5   60.99   13.50
  -1   7  -5   59.39   15.10
   1   7   5   76.09   17.70
  -1   7  -5   50.29   11.10
  -1   7  -5   41.00   14.30
  -1   7  -5   69.19   16.90
   1   7   5   40.60   17.60
  -1   7  -5   47.10   11.60
   1   7   5   56.09   15.90
  -1   7  -5   65.79   11.70
  -1   7  -5   99.19   16.10
  -1   7  -5   50.19   13.10
   1  -7   5   45.70   10.90
   1  -7   5   69.99   13.20
   1  -7   5   52.19   16.20
  -1  -7  -5   82.79   12.40
  -1  -7  -5   55.69   11.10
  -1  -7  -5   11.80   19.40
   1  -7   5   57.99   17.00
  -1  -7  -5   48.00    9.90
   1  -7   5   66.49   15.70
   1  -7   5   55.39   13.30
   1  -7   5   55.89   11.90
  -1   7  -6  -12.40   19.10
   1   7   6   11.50    9.10
  -1   7  -6   -2.20    8.50
   1   7   6   17.60   10.60
  -1   7  -6   11.00   10.90
  -1   7  -6    6.60    9.10
   1   7   6    8.60   12.30
  -1   7  -6   15.80    9.60
   1   7   6   12.20    8.40
  -1   7  -6    4.30    9.70
  -1  -7  -6   11.20    7.60
  -1  -7  -6    2.70    6.50
  -1  -7  -6    0.50   11.50
  -1  -7  -6   -9.90   17.70
   1  -7   6   10.60    8.90
  -1  -7  -6    2.90    8.00
   1  -7   6   -9.30   10.90
   1  -7   6    3.30    9.30
   1  -7   6   10.70   12.60
  -1  -7  -6   15.20    7.00
   1   7   7   64.79   13.90
  -1   7  -7   47.30   18.50
  -1   7  -7   35.90   15.70
  -1   7  -7   43.70   12.10
   1   7   7   16.90   14.50
   1   7   7   50.09   16.00
   1   7   7   50.19   16.10
  -1  -7  -7   40.20   15.20
  -1  -7  -7   45.80   12.50
  -1  -7  -7   47.50   16.40
  -1  -7  -7   36.60   10.00
  -1  -7  -7   62.39   15.50
  -1  -7  -7   33.00   20.10
   1  -7   7   53.39   15.60
   1  -7   7   52.09   16.90
  -1   7  -8   -1.60   12.50
  -1   7  -8   29.20   12.60
   1   7   8   15.80   12.10
   1   7   8   15.90    9.60
   1   7   8    3.00   13.10
   1   7   8   35.50   13.80
   1  -7   8    2.30    7.40
  -1  -7  -8   -1.90   12.70
  -1  -7  -8   12.00    6.50
   1  -7   8   -5.00   17.50
  -1  -7  -8    3.60    8.50
   1  -7   8    2.80   12.20
  -1  -7  -8    5.50    9.40
  -1   7  -9   54.79   11.30
  -1  -7  -9   63.09   11.50
  -1  -7  -9   56.29    9.90
   1  -7   9   36.40    8.90
   1   8  -9   -5.10    7.80
   1   8  -9   -4.60    7.00
   1  -8  -9  -16.00   10.10
  -1  -8   9   -2.30    3.40
   1  -8  -9   -9.50    6.30
  -1  -8   9    3.70   10.50
   1  -8  -9    1.30    6.90
  -1   8   8    2.20    7.00
  -1   8   8   -3.20    6.70
   1   8  -8   -2.30   13.00
  -1   8   8  -24.00    9.60
  -1   8   8   -2.00   12.70
   1   8  -8  -10.80    6.60
   1  -8  -8   -4.80    9.30
   1  -8  -8   -2.40    7.70
   1  -8  -8  -15.10   12.50
  -1  -8   8    1.80   11.40
   1  -8  -8    7.20    7.20
  -1  -8   8    5.20    7.50
  -1   8   7  -19.00   12.80
   1   8  -7  -11.70   25.80
  -1   8   7    5.90    8.40
   1   8  -7   11.70   14.00
  -1   8   7   20.00   12.10
  -1   8   7    1.90   12.90
   1   8  -7   15.90   11.10
  -1  -8   7   24.70   12.90
  -1  -8   7    1.70   10.50
  -1  -8   7   27.80   13.70
   1  -8  -7   15.50   12.10
   1  -8  -7    0.10   11.20
   1  -8  -7   19.10    9.30
  -1  -8   7    1.60   11.10
   1  -8  -7    0.40   15.30
   1  -8  -7   35.20   13.90
  -1   8   6   29.20   11.50
  -1   8   6   47.70   14.80
  -1   8   6   43.20   16.10
   1   8  -6   37.50   15.00
   1   8  -6   22.10   13.90
   1   8  -6    6.60   11.20
  -1   8   6   34.70   11.40
  -1  -8   6   29.30   12.90
  -1  -8   6   39.00   11.30
  -1  -8   6   29.30    9.90
  -1  -8   6   39.90   18.20
  -1  -8   6   15.80    9.80
  -1  -8   6   52.69   16.20
   1  -8  -6   23.00    9.50
   1  -8  -6   43.20   16.20
   1  -8  -6   46.40   11.80
   1  -8  -6   27.90    9.70
  -1  -8   6   36.50   15.50
   1  -8  -6   -0.40   16.40
  -1   8   5   71.79   17.40
   1   8  -5   50.19   18.50
   1   8  -5   58.19   12.00
  -1   8   5   76.19   15.30
   1   8  -5   53.19   13.10
   1   8  -5   59.99   16.50
  -1   8   5   62.09   21.50
  -1   8   5   62.19   18.70
   1  -8  -5   73.39   15.50
  -1  -8   5   66.19   17.00
  -1  -8   5   48.50   11.30
   1  -8  -5   89.59   13.40
  -1  -8   5   53.99   16.40
   1  -8  -5   56.99   11.00
  -1  -8   5   62.99   11.70
  -1  -8   5   52.69   11.70
   1  -8  -5   47.80   11.40
  -1  -8   5   54.19   12.10
  -1  -8   5   38.50   13.00
   1  -8  -5   24.10   20.50
   1  -8  -5   43.80   15.90
  -1   8   4   31.10   12.60
  -1   8   4   30.10   12.80
   1   8  -4   43.00   13.00
   1   8  -4    9.80   15.90
  -1   8   4   11.80   17.50
  -1   8   4   31.60   11.30
   1   8  -4   35.20    9.40
   1   8  -4   32.90    8.50
  -1  -8   4   35.50    8.70
   1  -8  -4   42.30    8.70
   1  -8  -4   27.50    8.70
  -1  -8   4   33.00    8.70
   1  -8  -4   35.30    8.20
  -1  -8   4   37.00    9.40
  -1  -8   4   15.70   17.80
   1  -8  -4   30.10    9.30
  -1  -8   4   36.60    9.90
   1   8  -3  588.24   34.30
   1   8  -3  558.44   29.50
   1   8  -3  519.35   27.70
   1  -8  -3  582.04   27.50
  -1  -8   3  541.35   29.20
  -1  -8   3  535.05   27.80
  -1  -8   3  550.94   28.90
   1  -8  -3  580.94   30.30
   1  -8  -3  550.94   25.70
  -1  -8   3  565.44   28.30
   1   8  -2  167.08   14.50
   1   8  -2  161.28   12.90
  -1  -8   2  169.98   12.90
   1  -8  -2  152.78   11.20
   1  -8  -2  160.28   12.90
   1  -8  -2  160.68   12.20
  -1  -8   2  152.78   12.80
  -1  -8   2  136.79   13.50
   1   8  -1  783.32   27.00
  -1   8   1  783.02   27.50
   1  -8  -1  802.02   29.80
  -1  -8   1  818.92   31.00
  -1  -8   1  781.42   28.30
  -1  -8   1  746.93   28.50
   1  -8  -1  806.02   30.60
   1  -8  -1  771.72   28.20
  -1   8   0 1710.93   57.39
   1   8   0 1690.83   58.39
  -1   8   0 1627.94   52.29
   1  -8   0 1700.63   52.79
  -1  -8   0 1693.03   49.10
  -1  -8   0 1681.83   48.90
   1  -8   0 1683.53   51.99
   1  -8   0 1629.04   55.99
  -1  -8   0 1713.33   51.79
   1   8   1   74.59   10.10
  -1   8  -1   77.39    9.20
  -1   8  -1   96.09    9.80
  -1  -8  -1   71.59    5.90
   1  -8   1   76.39    8.50
   1  -8   1   68.29    8.50
   1  -8   1   78.09    8.10
  -1  -8  -1   72.69    7.30
  -1  -8  -1   70.59    5.80
  -1   8  -2    2.80    5.50
  -1   8  -2    3.70    3.20
  -1   8  -2    5.00    6.10
  -1   8  -2    4.30    3.90
  -1  -8  -2   -3.60    4.20
  -1  -8  -2    5.30    4.80
   1  -8   2    2.50    4.60
   1  -8   2   19.00    5.20
   1  -8   2    8.50    4.40
  -1  -8  -2    5.30    2.80
  -1  -8  -2    7.40    3.50
  -1   8  -3   -3.60    6.70
  -1   8  -3   -0.60    5.10
  -1   8  -3   -4.40    3.80
  -1   8  -3    6.40    4.00
  -1  -8  -3   -0.90    2.30
   1  -8   3    2.70    4.20
   1  -8   3   -2.00    4.60
   1  -8   3    0.40    4.10
  -1  -8  -3   -0.60    2.40
  -1  -8  -3   -2.60    3.40
  -1   8  -4  521.05   34.10
   1   8   4  481.25   42.20
   1   8   4  491.75   37.20
  -1   8  -4  468.15   31.00
   1   8   4  444.06   27.10
   1   8   4  479.25   34.60
  -1   8  -4  494.45   32.90
  -1   8  -4  489.45   26.90
  -1   8  -4  494.25   32.80
  -1   8  -4  467.95   27.80
   1  -8   4  510.85   43.00
   1  -8   4  460.15   34.30
   1  -8   4  464.55   29.30
   1  -8   4  497.15   29.20
  -1  -8  -4  462.45   24.80
   1  -8   4  474.55   31.10
   1  -8   4  457.35   28.90
  -1  -8  -4  479.55   27.30
  -1  -8  -4  486.25   26.30
  -1  -8  -4  521.85   30.10
   1  -8   4  510.75   39.60
   1   8   5   62.59   20.70
   1   8   5   30.50   11.80
  -1   8  -5   28.10   11.10
  -1   8  -5   42.00   11.70
  -1   8  -5   43.70   13.50
  -1   8  -5   39.60   16.70
  -1   8  -5   36.30   12.30
  -1   8  -5   18.60   10.40
   1   8   5   53.19   11.20
   1  -8   5   37.70   11.50
  -1  -8  -5   35.80    8.70
  -1  -8  -5   81.19   23.30
  -1  -8  -5   41.70   10.80
   1  -8   5   40.90   10.90
  -1  -8  -5   81.99   18.60
  -1  -8  -5   36.80    9.40
   1  -8   5   36.20   14.70
   1  -8   5   32.00   11.80
   1  -8   5   41.50   11.40
   1  -8   5   50.19   14.80
   1   8   6  621.04   46.60
   1   8   6  714.33   47.20
   1   8   6  587.24   49.99
  -1   8  -6  643.34   43.60
  -1   8  -6  596.34   42.20
  -1   8  -6  635.54   38.00
  -1   8  -6  666.53   50.89
   1   8   6  687.13   36.80
  -1  -8  -6  653.63   38.50
  -1  -8  -6  657.53   49.10
  -1  -8  -6  649.54   37.70
  -1  -8  -6  568.34   50.69
   1  -8   6  655.13   41.20
  -1  -8  -6  674.23   40.00
   1  -8   6  705.43   55.69
   1  -8   6  631.14   44.60
  -1  -8  -6  663.03   56.29
   1  -8   6  641.34   43.60
   1   8   7   11.70    9.70
   1   8   7    4.60   11.60
   1   8   7   -0.70    6.80
  -1   8  -7    5.40   22.00
   1   8   7    5.70    9.00
  -1   8  -7    6.40   11.60
  -1  -8  -7   -7.40    6.30
   1  -8   7   -6.90   16.30
   1  -8   7    5.90   11.70
  -1  -8  -7    5.60   10.80
   1  -8   7   -0.50    8.20
  -1  -8  -7    6.70    7.70
  -1  -8  -7   14.00   18.30
  -1  -8  -7    2.20   13.20
  -1   8  -8   27.00   13.70
  -1   8  -8   55.59   15.70
   1   8   8   29.70   11.00
   1   8   8   26.00    9.20
   1   8   8   51.59   13.40
   1  -8   8   55.59   14.10
   1  -8   8   33.40   14.90
  -1  -8  -8   56.09   11.40
  -1  -8  -8    2.70   11.80
  -1  -8  -8   41.60   11.40
  -1  -8  -8   50.79   11.90
   1  -9  -9  135.59   17.80
  -1  -9   9  149.99   25.80
  -1   9   8   -4.30   13.00
  -1   9   8    0.50    9.50
   1   9  -8    7.90    9.30
  -1   9   8    1.40    6.40
  -1   9   8    4.50    7.20
   1   9  -8  -20.30   16.70
   1  -9  -8    9.70    8.30
   1  -9  -8    1.90    8.50
   1  -9  -8  -27.70   13.10
   1  -9  -8    2.30    6.80
  -1  -9   8    0.70    8.10
  -1  -9   8   21.70   12.20
  -1   9   7  139.19   17.60
   1   9  -7  147.79   28.10
  -1   9   7  149.49   23.50
  -1   9   7  142.39   24.30
   1   9  -7  162.48   22.40
   1  -9  -7  178.98   20.50
  -1  -9   7  166.28   24.70
  -1  -9   7  169.38   25.90
   1  -9  -7  119.59   30.70
   1  -9  -7  151.18   19.80
  -1  -9   7  147.19   30.40
  -1   9   6  199.88   27.50
   1   9  -6  258.17   33.80
  -1   9   6  210.68   21.70
  -1   9   6  204.78   27.30
   1   9  -6  178.98   26.60
   1   9  -6  177.38   26.30
  -1   9   6  234.08   32.00
   1  -9  -6  221.48   29.90
  -1  -9   6  209.18   30.70
  -1  -9   6  175.68   32.90
  -1  -9   6  220.98   30.20
  -1  -9   6  189.08   25.10
  -1  -9   6  198.48   27.20
  -1  -9   6  249.88   24.30
   1  -9  -6  211.18   22.70
   1  -9  -6  176.08   31.20
   1  -9  -6  202.98   21.10
  -1  -9   6  207.48   24.60
   1   9  -5   -9.60    7.10
   1   9  -5   -5.30    6.30
  -1   9   5   15.00    8.10
  -1   9   5  -17.70   11.80
  -1   9   5   -2.90   13.80
   1   9  -5  -10.60   12.10
   1   9  -5   -4.10    9.10
  -1   9   5  -11.60    8.30
  -1  -9   5    2.60    6.40
  -1  -9   5   -4.70   14.10
   1  -9  -5   -4.00    5.50
   1  -9  -5   -4.80    4.90
   1  -9  -5  -26.60   12.50
   1  -9  -5  -25.90   17.20
  -1  -9   5    1.50    5.80
  -1  -9   5   -5.40    6.70
   1  -9  -5   -4.00    5.60
   1  -9  -5   -2.30    7.10
  -1  -9   5  -31.30   11.10
  -1   9   4  158.88   26.00
   1   9  -4  173.68   29.60
   1   9  -4  185.18   19.00
  -1   9   4  159.08   22.90
  -1   9   4  167.68   18.10
   1   9  -4  152.68   20.60
  -1   9   4  165.88   22.20
   1   9  -4  174.08   18.10
   1  -9  -4  182.28   21.60
   1  -9  -4  196.68   16.80
   1  -9  -4  155.98   15.80
  -1  -9   4  153.48   28.10
  -1  -9   4  180.48   18.80
   1  -9  -4  181.18   20.20
  -1  -9   4  149.29   28.50
  -1  -9   4  180.68   19.10
  -1  -9   4  179.48   18.40
  -1  -9   4  189.48   24.50
   1   9  -3  122.19   13.20
  -1   9   3   84.39   20.00
   1   9  -3  134.09   17.60
   1   9  -3  115.89   14.10
  -1  -9   3  132.49   13.50
  -1  -9   3  101.99   13.60
   1  -9  -3  122.99   13.90
  -1  -9   3  124.69   13.90
   1  -9  -3  122.59   12.60
   1  -9  -3  131.69   12.10
  -1  -9   3  125.49   13.50
   1   9  -2    5.70    4.10
   1   9  -2   15.50    4.90
   1   9  -2    8.00    7.30
   1  -9  -2    8.20    4.30
  -1  -9   2    3.40    5.30
   1  -9  -2    8.00    4.50
   1  -9  -2    8.70    4.30
  -1  -9   2    7.60    4.50
  -1  -9   2    8.10    4.40
  -1  -9   2    6.30    3.60
   1   9  -1 1397.26   53.79
  -1   9   1 1494.75   55.79
   1  -9  -1 1411.76   49.40
  -1  -9   1 1476.75   47.20
  -1  -9   1 1526.95   48.70
   1  -9  -1 1452.65   47.00
   1  -9  -1 1507.75   48.90
  -1  -9   1 1467.95   47.80
  -1   9   0    6.00    3.90
   1   9   0    3.80    3.50
  -1   9   0    1.30    3.70
  -1  -9   0    3.10    2.90
  -1  -9   0    3.10    2.30
   1  -9   0   -0.40    3.10
  -1  -9   0    8.80    5.20
   1  -9   0    4.40    2.70
  -1  -9   0    0.90    2.00
   1  -9   0    1.30    3.00
  -1   9  -1 2851.61   85.09
  -1   9  -1 2715.73   86.49
   1   9   1 2840.32   90.99
   1  -9   1 2716.33   83.29
  -1  -9  -1 2719.33   74.89
   1  -9   1 2646.74   83.79
   1  -9   1 2865.31   85.49
   1  -9   1 2772.12   83.29
  -1  -9  -1 2744.23   77.29
  -1  -9  -1 2944.91   80.69
  -1  -9  -1 2926.71   77.99
  -1   9  -2  361.36   21.40
  -1   9  -2  344.47   22.00
  -1   9  -2  357.06   25.20
  -1  -9  -2  315.57   17.30
   1  -9   2  361.26   21.50
  -1  -9  -2  335.17   15.30
   1  -9   2  355.36   22.00
  -1  -9  -2  352.16   18.10
   1  -9   2  368.06   22.70
  -1  -9  -2  357.66   20.70
   1  -9   2  349.96   21.50
   1   9   3  195.08   20.10
  -1   9  -3  202.58   24.70
   1   9   3  227.08   24.40
  -1   9  -3  210.08   19.10
  -1   9  -3  233.48   17.80
   1   9   3  214.08   28.30
  -1   9  -3  225.28   21.10
  -1  -9  -3  224.38   15.10
  -1  -9  -3  210.88   14.20
   1  -9   3  235.18   19.00
   1  -9   3  228.48   19.90
  -1  -9  -3  218.78   16.80
   1  -9   3  256.57   20.10
   1  -9   3  226.68   31.40
   1  -9   3  235.18   18.90
   1  -9   3  257.17   31.20
   1   9   4  460.75   35.10
   1   9   4  485.65   43.00
  -1   9  -4  461.75   28.10
  -1   9  -4  465.75   33.00
  -1   9  -4  401.76   38.40
   1   9   4  481.05   37.30
  -1   9  -4  464.45   31.70
   1  -9   4  565.84   45.00
  -1  -9  -4  467.45   39.90
   1  -9   4  462.05   40.20
   1  -9   4  461.95   29.70
  -1  -9  -4  443.56   25.60
   1  -9   4  526.75   41.00
  -1  -9  -4  418.56   27.30
  -1  -9  -4  463.35   25.30
   1  -9   4  527.05   31.30
   1  -9   4  468.35   32.30
   1   9   5   52.19   15.30
   1   9   5   51.09   12.30
  -1   9  -5   41.50   16.30
   1   9   5   63.89   20.10
  -1   9  -5   39.20   13.30
   1   9   5   50.29   14.70
  -1   9  -5   40.70   13.50
  -1   9  -5   21.60    8.80
  -1  -9  -5   43.60   10.70
   1  -9   5   39.80   11.30
   1  -9   5   42.40   17.40
  -1  -9  -5   46.00   10.60
   1  -9   5   42.40   11.60
  -1  -9  -5   28.60    9.50
   1  -9   5   40.30   13.10
  -1  -9  -5   45.30   11.30
  -1  -9  -5   78.39   26.00
   1  -9   5   28.40   13.90
   1  -9   5   44.40   15.70
   1  -9   5   42.80   11.40
  -1  -9  -5   29.80   18.30
   1   9   6   49.80   14.60
   1   9   6   36.70   10.20
  -1   9  -6    9.00   12.10
   1   9   6   50.49   16.50
  -1   9  -6   39.30   15.40
  -1   9  -6   30.10   12.00
   1   9   6   34.20   12.40
  -1  -9  -6   47.20   12.00
   1  -9   6   43.80   14.90
   1  -9   6   19.00   12.50
   1  -9   6   40.00   13.50
   1  -9   6   25.80   13.00
  -1  -9  -6   36.20   12.00
  -1  -9  -6   32.50    9.40
  -1  -9  -6    4.40   14.80
   1  -9   6   21.30   24.60
  -1  -9  -6    9.40   21.10
  -1  -9  -6   51.09   14.60
   1  -9   6   49.60   12.20
   1   9   7   -1.40    9.50
  -1   9  -7  -17.00    9.80
   1   9   7   11.00    9.50
   1   9   7   -5.20    6.50
   1   9   7  -12.00    8.70
  -1  -9  -7    2.30    7.80
  -1  -9  -7  -25.70   18.00
   1  -9   7    4.30    8.30
  -1  -9  -7   -4.20   11.10
   1  -9   7   -4.60   11.10
  -1  -9  -7    5.70    6.80
  -1  -9  -7   -5.50   11.30
  -1   9  -8   -4.90    7.20
   1   9   8    4.40   10.30
   1   9   8  -13.90    9.10
  -1   9  -8  -12.90   10.40
  -1  -9  -8    1.80    8.30
  -1  -9  -8   -1.20    6.50
   1  -9   8   -1.40    6.30
   1  -9   8    1.10   10.10
  -1  -9  -8    3.60   13.10
  -1  -9  -8   -3.90    8.70
  -1  10   8  -12.30    7.30
   1  10  -8   16.70    8.70
  -1  10   8  -37.60   13.60
  -1  10   8    0.10    5.70
   1  10  -8   -6.70   13.60
   1 -10  -8    8.30    6.30
   1 -10  -8    5.40    8.30
  -1 -10   8    6.80   11.40
  -1 -10   8   -2.40    6.40
   1 -10  -8   -3.60    9.00
   1 -10  -8  -15.60   10.50
  -1  10   7   47.50   14.40
  -1  10   7   95.79   14.10
  -1  10   7   77.29   19.80
   1  10  -7  102.19   23.30
  -1  10   7  120.29   20.90
   1 -10  -7   48.40   17.90
   1 -10  -7   98.39   22.50
   1 -10  -7   73.39   15.90
  -1 -10   7   85.59   18.20
  -1 -10   7   71.29   14.10
   1  10  -6   20.20   28.50
  -1  10   6   -2.70    7.60
   1  10  -6   10.10   11.40
  -1  10   6    0.40    9.80
  -1  10   6   13.60   10.80
   1  10  -6    0.50   14.60
  -1  10   6    3.60   11.20
   1 -10  -6   13.20    8.20
  -1 -10   6  -20.10   14.60
  -1 -10   6    3.50   10.10
   1 -10  -6   10.40   11.90
   1 -10  -6  -10.20   16.20
   1 -10  -6    1.40    7.10
  -1 -10   6    5.00   12.40
   1 -10  -6   -3.00    7.20
  -1 -10   6    8.20    9.20
  -1 -10   6   -2.40    8.50
  -1 -10   6   -4.40   11.20
  -1 -10   6  -12.10    9.40
   1  10  -5  199.48   25.60
   1  10  -5  191.98   26.00
  -1  10   5  219.88   26.30
   1  10  -5  202.58   24.50
  -1  10   5  247.88   28.10
  -1  10   5  278.27   35.70
  -1  10   5  253.07   23.10
   1 -10  -5  217.78   22.30
  -1 -10   5  217.28   24.70
  -1 -10   5  313.47   38.10
  -1 -10   5  223.78   22.50
  -1 -10   5  255.87   24.50
   1 -10  -5  241.88   40.10
  -1 -10   5  198.08   28.60
   1 -10  -5  230.88   26.20
   1 -10  -5  253.87   22.50
  -1 -10   5  222.28   31.60
  -1 -10   5  260.47   24.80
   1 -10  -5  291.27   50.49
   1 -10  -5  248.38   22.20
   1  10  -4   24.40    9.60
  -1  10   4   29.30   15.00
   1  10  -4   27.10   17.00
  -1  10   4   35.40   18.10
   1  10  -4   27.70   10.30
   1  10  -4   23.50    9.10
  -1  10   4   24.70    9.10
  -1  10   4   18.50   10.40
   1 -10  -4   24.60   20.30
  -1 -10   4   36.40   16.80
   1 -10  -4   22.50    8.50
   1 -10  -4   28.90   19.70
  -1 -10   4   30.90    8.90
   1 -10  -4   28.60   10.80
   1 -10  -4   25.80    7.90
  -1 -10   4   33.00   10.10
   1 -10  -4   23.10    8.50
  -1 -10   4   22.90   13.10
  -1 -10   4   27.70    8.40
  -1 -10   4   31.50    9.20
   1  10  -3   10.10    6.80
  -1  10   3   -6.30    6.80
   1  10  -3    4.00    5.20
   1  10  -3    6.60    4.70
  -1  10   3    4.60   13.10
  -1  10   3   21.00    8.40
  -1  10   3   23.00   12.30
  -1 -10   3   20.10   19.80
   1 -10  -3   -5.60    5.90
  -1 -10   3    4.50    5.10
   1 -10  -3    6.40    5.30
  -1 -10   3    3.30    5.80
  -1 -10   3    6.60    5.20
   1 -10  -3   11.30    3.90
   1 -10  -3    8.00    5.60
   1  10  -2 1109.49   46.90
   1  10  -2 1112.19   50.89
  -1 -10   2 1067.89   42.00
   1 -10  -2 1035.60   43.10
   1 -10  -2 1119.29   41.70
   1 -10  -2 1050.79   39.30
  -1 -10   2 1027.00   42.80
  -1 -10   2 1106.49   43.50
  -1 -10   2 1076.09   42.00
   1 -10  -2 1036.10   52.19
   1  10  -1  293.07   22.90
   1  10  -1  298.97   21.80
  -1  10   1  315.87   22.80
   1 -10  -1  337.07   18.70
  -1 -10   1  348.67   19.00
  -1 -10   1  319.97   19.00
   1 -10  -1  312.57   17.30
   1 -10  -1  304.67   18.90
  -1 -10   1  301.47   17.40
  -1  10   0   38.70    7.00
   1  10   0   64.89   10.50
  -1  10   0   46.90   10.00
   1 -10   0   52.59    7.70
  -1 -10   0   54.39    6.80
  -1 -10   0   55.49   10.00
  -1 -10   0   57.59    7.20
   1 -10   0   42.70    7.90
   1 -10   0   54.69    7.80
   1 -10   0   64.89    8.90
  -1 -10   0   51.49    6.60
  -1  10  -1 1120.59   45.10
   1  10   1 1140.29   48.80
  -1  10  -1 1053.99   46.60
  -1  10  -1 1067.19   41.50
   1 -10   1 1096.29   43.30
   1 -10   1 1008.70   41.30
  -1 -10  -1 1042.40   40.00
  -1 -10  -1 1107.69   37.10
  -1 -10  -1 1035.50   33.90
   1 -10   1 1042.50   41.10
   1 -10   1 1131.59   41.80
  -1 -10  -1 1103.19   38.50
  -1  10  -2   -7.30    4.20
  -1  10  -2   -0.20    5.10
  -1  10  -2   -1.70    3.50
  -1 -10  -2   -3.00    2.50
   1 -10   2    0.30    4.30
   1 -10   2   -1.60    2.20
   1 -10   2   -3.80    3.50
   1 -10   2    1.00    3.30
  -1 -10  -2    3.60    2.70
  -1  10  -3   13.60    6.30
  -1  10  -3   -8.40   12.90
   1  10   3    5.30   12.30
  -1  10  -3    2.80    4.70
   1  10   3   -1.80    7.90
   1  10   3    6.10   13.40
  -1  10  -3   14.90    8.90
  -1  10  -3    6.60    6.40
   1 -10   3    4.80    5.90
   1 -10   3   30.40   22.30
   1 -10   3    7.70    5.70
   1 -10   3    6.90    5.90
  -1 -10  -3    4.30    3.90
  -1 -10  -3    5.40    4.20
   1 -10   3    7.60    5.70
   1  10   4  153.18   21.10
   1  10   4  145.79   16.70
  -1  10  -4  135.09   18.30
   1  10   4  166.98   29.10
  -1  10  -4  180.08   21.10
  -1  10  -4  166.58   27.20
   1  10   4  167.08   26.30
  -1  10  -4  138.79   16.60
  -1 -10  -4  148.69   15.90
   1 -10   4  109.99   18.40
  -1 -10  -4  150.88   22.10
  -1 -10  -4  139.99   17.30
   1 -10   4  143.89   17.30
  -1 -10  -4  118.79   17.10
   1 -10   4  189.48   23.30
   1 -10   4  186.18   25.30
   1 -10   4  140.89   17.40
   1  10   5  223.18   25.80
  -1  10  -5  158.18   23.60
   1  10   5  195.38   28.80
  -1  10  -5  161.78   21.60
  -1  10  -5  139.79   28.50
   1  10   5  217.28   26.70
  -1  10  -5  194.98   29.60
   1  10   5  163.28   17.30
  -1 -10  -5  242.68   48.20
  -1 -10  -5  211.18   19.40
  -1 -10  -5  174.48   21.30
  -1 -10  -5  196.78   18.80
   1 -10   5  144.79   23.50
  -1 -10  -5  150.28   19.20
   1 -10   5  202.68   30.90
   1 -10   5  202.68   22.40
   1 -10   5  199.08   21.60
   1 -10   5  200.08   30.40
   1 -10   5  134.29   22.70
   1 -10   5  195.68   21.50
  -1  10  -6  459.95   37.70
   1  10   6  538.65   43.10
  -1  10  -6  526.45   45.70
   1  10   6  467.35   25.50
   1  10   6  494.45   47.60
   1  10   6  478.65   38.50
  -1  10  -6  436.76   41.60
   1 -10   6  494.35   33.50
  -1 -10  -6  482.55   32.10
  -1 -10  -6  473.75   33.00
   1 -10   6  519.05   48.50
  -1 -10  -6  498.15   36.60
  -1 -10  -6  499.05   44.10
   1 -10   6  446.56   37.20
   1 -10   6  522.15   40.90
  -1 -10  -6  500.65   32.60
   1 -10   6  450.55   35.70
   1  10   7   64.69   17.70
   1  10   7   32.50   13.40
   1  10   7   59.19   15.50
  -1  10  -7   34.80   12.90
   1 -10   7   63.59   16.20
  -1 -10  -7   69.99   16.50
  -1 -10  -7    0.50   18.70
   1 -10   7   37.30   14.90
  -1 -10  -7   47.70   10.90
   1  10   8   47.40   10.90
  -1  10  -8   12.60   10.30
  -1  10  -8   30.20    9.90
   1  10   8   15.40    9.70
  -1 -10  -8   36.90    8.90
  -1 -10  -8   31.30    9.50
   1 -10   8   42.50   10.10
   1 -10   8   15.70   11.00
  -1 -10  -8   34.90   11.40
  -1 -10  -8    0.80   17.90
   1  11  -8  128.89   16.80
  -1  11   8   74.39   14.90
   1 -11  -8   93.79   14.50
   1 -11  -8  115.99   17.90
   1 -11  -8  129.99   19.40
  -1 -11   8  119.49   20.60
   1  11  -7   -6.70   18.30
  -1  11   7  -21.30    9.60
  -1  11   7  -11.10    6.10
   1  11  -7    3.90    8.20
  -1  11   7    2.60    6.80
  -1  11   7    2.20    8.60
  -1 -11   7   -5.50   11.40
  -1 -11   7    2.70    9.40
   1 -11  -7    0.90    7.00
   1 -11  -7    1.00    7.60
  -1 -11   7   51.69   23.20
   1 -11  -7   17.60   11.40
  -1 -11   7    8.40   11.10
   1  11  -6   53.19   15.40
  -1  11   6   63.69   16.70
  -1  11   6   79.19   13.90
  -1  11   6   90.49   25.10
   1  11  -6   99.19   25.00
  -1  11   6   97.69   20.30
  -1 -11   6   80.59   15.90
   1 -11  -6   54.29   12.30
  -1 -11   6   53.29   13.50
   1 -11  -6   35.70   16.10
  -1 -11   6   41.10   12.20
  -1 -11   6   35.80   19.80
   1 -11  -6   83.59   15.60
  -1 -11   6  102.89   38.10
  -1 -11   6   71.09   22.30
   1 -11  -6   -8.50   22.70
  -1 -11   6   39.60   13.50
  -1  11   5   -6.20    8.50
  -1  11   5   10.60   10.80
   1  11  -5  -29.20   16.00
   1  11  -5   -2.30    7.60
   1  11  -5   -9.50    6.30
  -1  11   5    7.60    8.50
  -1  11   5    3.80    7.10
  -1 -11   5    0.90    7.00
   1 -11  -5    1.40    8.40
  -1 -11   5   -7.20    6.50
   1 -11  -5    3.20    5.80
   1 -11  -5   28.00   18.60
  -1 -11   5   -9.70   14.70
  -1 -11   5   13.70   13.90
   1 -11  -5   -0.30    5.80
   1 -11  -5   -6.20   13.30
  -1 -11   5    1.70    7.40
  -1 -11   5  -11.20    8.70
  -1 -11   5    1.10   10.50
   1  11  -4   17.00    9.60
   1  11  -4    6.30   21.80
   1  11  -4    3.90   11.80
  -1  11   4    9.60   12.00
  -1  11   4   27.60    9.20
   1  11  -4   21.80    8.80
  -1  11   4   22.00   10.00
  -1  11   4   28.50   14.00
  -1 -11   4   13.70    8.00
   1 -11  -4   17.90   17.00
   1 -11  -4   14.00    7.60
  -1 -11   4   33.20   14.50
   1 -11  -4   20.20    7.40
  -1 -11   4   24.80    9.30
   1 -11  -4   13.50    6.10
  -1 -11   4   15.90    6.90
   1 -11  -4   10.70    7.50
  -1 -11   4   10.60    7.00
  -1 -11   4    7.30   11.60
   1  11  -3   10.30    7.80
  -1  11   3   -3.10    7.40
  -1  11   3   17.50   17.80
  -1  11   3   -0.60    7.80
   1  11  -3    8.40    6.20
   1  11  -3    1.80    9.30
  -1  11   3    5.70   13.50
   1  11  -3   -6.00    9.20
  -1 -11   3    6.20    5.90
   1 -11  -3   14.00    6.50
  -1 -11   3    4.60    5.20
   1 -11  -3    6.20    5.80
  -1 -11   3   10.50    6.00
   1 -11  -3   15.80    5.40
   1 -11  -3    3.60    4.50
  -1 -11   3    9.40    6.80
  -1  11   2   -3.20    6.90
   1  11  -2   -2.90    7.10
  -1  11   2   24.70   16.40
   1  11  -2    9.00    5.40
  -1 -11   2   -7.30    4.80
  -1 -11   2   -0.40    3.50
   1 -11  -2   -1.80    5.30
   1 -11  -2    0.80    3.50
  -1 -11   2   -0.70    3.70
   1 -11  -2   -5.30    2.60
   1 -11  -2   -2.60    2.90
  -1 -11   2    5.30    4.50
   1  11  -1   58.99   12.40
   1  11  -1   43.60   10.10
   1 -11  -1   27.00    8.40
   1 -11  -1   44.30    8.00
  -1 -11   1   43.70    7.50
   1 -11  -1   43.30    7.80
   1 -11  -1   44.20    8.50
  -1 -11   1   58.69    8.90
  -1 -11   1   38.50    7.50
  -1  11   0  882.11   41.80
   1  11   0  890.61   43.10
   1 -11   0  907.51   36.80
   1 -11   0  949.90   39.10
   1 -11   0  851.71   35.00
  -1 -11   0  903.11   34.30
  -1 -11   0  898.21   33.60
   1 -11   0  807.32   36.20
  -1  11  -1  187.38   17.40
  -1  11  -1  207.48   19.90
   1  11   1  200.28   19.10
  -1  11  -1  208.78   16.70
   1 -11   1  190.58   16.70
  -1 -11  -1  135.59   16.00
   1 -11   1  172.58   15.20
   1 -11   1  169.48   15.80
   1 -11   1  185.28   15.50
  -1 -11  -1  183.28   12.30
  -1 -11  -1  175.08   12.60
   1  11   2 1119.39   62.79
  -1  11  -2 1383.96   59.39
  -1  11  -2 1276.47   52.39
  -1  11  -2 1256.27   56.49
  -1  11  -2 1311.67   52.59
   1  11   2 1270.67   68.09
   1 -11   2 1251.57   51.09
   1 -11   2 1320.67   51.89
  -1 -11  -2 1346.77   44.90
   1 -11   2 1391.76   54.69
  -1 -11  -2 1232.18   42.40
  -1 -11  -2 1368.96   47.60
   1  11   3   76.39   18.10
   1  11   3   77.89   21.50
  -1  11  -3   63.09   14.00
  -1  11  -3   57.39   10.90
  -1  11  -3   78.99   12.50
  -1  11  -3   79.39   16.20
  -1  11  -3   49.70   18.00
   1  11   3   72.99   15.30
  -1 -11  -3   84.39   10.30
   1 -11   3   87.49   14.20
   1 -11   3   60.39   21.20
   1 -11   3   72.19   13.60
   1 -11   3   66.39   16.60
  -1 -11  -3   61.59   12.60
  -1 -11  -3   57.99   10.90
   1 -11   3   71.09   14.70
  -1 -11  -3   76.79    9.90
  -1  11  -4   10.50    9.90
  -1  11  -4   -5.00   13.00
   1  11   4    3.70    8.50
   1  11   4    9.00   10.80
  -1  11  -4   -6.50    6.20
   1 -11   4    3.50   13.00
   1 -11   4    5.90    7.10
  -1 -11  -4    5.50    7.20
   1 -11   4  -19.80   14.00
  -1 -11  -4    7.10    7.10
   1 -11   4   -8.60    6.00
  -1 -11  -4    3.60    5.00
  -1 -11  -4    5.30    4.40
   1 -11   4    9.80   17.30
   1 -11   4    8.10    5.70
   1 -11   4    7.10    7.30
   1  11   5    3.50    8.90
  -1  11  -5   11.80   13.60
  -1  11  -5    0.70    8.20
  -1  11  -5    6.00   11.40
  -1  11  -5    2.40   14.10
   1  11   5   -5.60    8.70
   1  11   5   25.00   15.60
   1  11   5   -2.80    7.70
  -1 -11  -5  -27.10   17.70
   1 -11   5    2.00   12.20
   1 -11   5    5.30   10.20
  -1 -11  -5   12.70    7.80
   1 -11   5   -2.10   12.50
  -1 -11  -5   14.50    7.20
   1 -11   5   13.00   12.90
  -1 -11  -5   12.70    8.40
   1 -11   5   -3.50    8.60
   1 -11   5   -2.10    7.20
   1 -11   5   -1.10   10.80
  -1 -11  -5   13.10    7.60
   1  11   6  -16.00   11.00
  -1  11  -6   18.50   16.50
   1  11   6   -0.80    9.50
  -1  11  -6    4.20    8.30
   1  11   6   20.10   12.70
   1 -11   6   -9.80    9.70
  -1 -11  -6    3.90    7.50
   1 -11   6    1.30   16.20
  -1 -11  -6   -7.60   10.00
  -1 -11  -6   10.80    6.60
  -1 -11  -6  -27.80   21.30
  -1 -11  -6   -5.20   14.80
  -1 -11  -6   -8.80   10.20
   1 -11   6   -7.60   11.10
   1 -11   6    3.80   11.00
   1 -11   6   21.30   18.40
   1 -11   6   16.30   13.90
   1  11   7   69.89   17.70
   1  11   7   73.59   16.30
  -1  11  -7   71.69   17.20
   1  11   7   71.49   18.10
  -1 -11  -7  112.29   16.60
  -1 -11  -7   75.79   15.60
   1 -11   7   73.89   15.20
  -1  11  -8    6.10    7.00
   1  11   8   -1.00    8.40
  -1  11  -8    8.20   12.20
   1  11   8   21.80   13.20
   1  11   8    6.60    4.80
  -1 -11  -8    4.90   12.50
   1 -11   8   -3.60    5.80
  -1 -11  -8  -17.80   14.80
  -1 -11  -8   16.40    8.20
   1 -11   8    0.70    8.10
  -1 -11  -8   -0.30    7.20
   1  12  -8   46.20   10.00
  -1 -12   8   32.20   10.50
   1 -12  -8    6.40   12.50
   1 -12  -8   22.40    8.70
  -1 -12   8   10.60    5.80
   1 -12  -8   52.29   12.60
   1 -12  -8   42.10    9.50
  -1  12   7   25.30   10.30
   1  12  -7   33.90   10.50
  -1  12   7   59.39   13.30
  -1  12   7   32.50   13.10
   1 -12  -7   21.50    9.40
  -1 -12   7   28.80   13.70
  -1 -12   7   22.30   11.20
   1 -12  -7   14.30    9.80
  -1  12   6   46.20   18.70
   1  12  -6   17.80   22.80
  -1  12   6   56.19   16.90
  -1  12   6   71.59   16.90
  -1  12   6   63.19   11.30
  -1 -12   6   56.09   15.40
  -1 -12   6   60.69   15.00
  -1 -12   6   85.69   23.70
   1 -12  -6   78.89   18.60
  -1 -12   6   66.69   16.20
   1 -12  -6   59.69   12.90
  -1 -12   6   62.39   23.70
   1 -12  -6   34.40   11.40
  -1 -12   6   61.59   13.70
  -1 -12   6   60.29   21.60
   1 -12  -6   71.29   14.20
   1  12  -5  224.98   26.80
  -1  12   5  307.97   37.60
  -1  12   5  340.27   23.90
  -1  12   5  287.77   30.00
   1  12  -5  270.67   30.20
   1  12  -5  267.67   45.90
  -1  12   5  312.67   32.10
   1 -12  -5  318.17   25.90
   1 -12  -5  309.67   26.80
  -1 -12   5  313.57   31.20
  -1 -12   5  359.66   29.50
  -1 -12   5  305.17   30.20
  -1 -12   5  307.17   40.80
   1 -12  -5  295.47   37.40
  -1 -12   5  305.77   36.40
  -1 -12   5  300.77   27.10
   1 -12  -5  333.87   25.80
  -1 -12   5  330.77   36.60
   1 -12  -5  266.07   34.30
  -1  12   4   15.90   12.10
   1  12  -4    1.20    8.50
  -1  12   4    9.40    9.50
  -1  12   4    7.00   16.30
  -1  12   4    8.80    7.60
   1  12  -4    4.90    6.50
  -1 -12   4    2.20    7.60
  -1 -12   4   19.20   15.00
   1 -12  -4    1.50    6.40
   1 -12  -4   -3.80   16.00
  -1 -12   4    2.00    6.20
   1 -12  -4  -19.80   21.80
  -1 -12   4    7.00    6.50
  -1 -12   4   12.40   12.50
   1 -12  -4    8.90    7.20
  -1 -12   4   -9.90    5.70
   1 -12  -4    0.50    5.00
   1 -12  -4    8.20    6.20
  -1  12   3   49.90   11.70
  -1  12   3   45.90   16.00
   1  12  -3   50.29   14.00
  -1  12   3   61.09   15.20
  -1  12   3   51.29   19.20
   1  12  -3   45.30   13.40
   1  12  -3   44.50   12.10
  -1 -12   3   54.59   11.40
   1 -12  -3   48.80    9.80
  -1 -12   3   69.99   18.10
   1 -12  -3   48.00    9.80
  -1 -12   3   38.60   10.30
  -1 -12   3   48.90   10.90
  -1 -12   3   50.39   10.30
  -1 -12   3   48.90   18.60
   1 -12  -3   46.30   11.40
  -1  12   2   15.30   12.70
   1  12  -2    5.40    4.80
   1  12  -2    6.50    7.10
   1  12  -2   -0.60    6.90
  -1  12   2    6.20    6.30
  -1  12   2   -4.10    7.90
   1 -12  -2    5.80    5.40
  -1 -12   2    5.80    5.10
   1 -12  -2    5.20    4.10
  -1 -12   2    0.10    4.40
   1 -12  -2   -0.60    3.80
   1 -12  -2   11.50    6.70
  -1 -12   2    3.90    4.30
   1  12  -1   38.50   11.10
   1  12  -1   31.10    8.60
   1  12  -1   44.10   11.90
  -1  12   1   44.40   16.10
  -1  12   1   36.70    9.50
   1 -12  -1   38.60    7.60
   1 -12  -1   36.10    9.00
  -1 -12   1   30.10    6.90
   1 -12  -1   28.40    6.70
  -1 -12   1   34.30    7.50
  -1 -12   1   24.50    7.70
  -1 -12   1   39.60    7.80
  -1  12   0  660.93   36.90
   1  12   0  701.13   39.30
  -1  12   0  708.43   38.40
   1  12   0  692.83   39.00
  -1  12   0  694.43   34.60
  -1  12   0  677.63   38.80
  -1 -12   0  684.63   29.50
   1 -12   0  736.03   33.40
  -1 -12   0  688.43   30.90
   1 -12   0  710.93   33.40
   1 -12   0  774.82   36.00
  -1 -12   0  678.73   28.70
   1 -12   0  663.43   31.20
   1  12   1    9.30   13.40
  -1  12  -1   16.60    7.40
  -1  12  -1   14.90    9.00
   1  12   1   19.10    8.10
  -1  12  -1   13.80    8.70
  -1 -12  -1   18.00    5.60
   1 -12   1   16.50    6.50
  -1 -12  -1   16.00    4.70
   1 -12   1   18.20    6.60
   1 -12   1   15.30    7.10
   1 -12   1    9.40    6.30
  -1 -12  -1   14.70    4.70
  -1  12  -2   29.30   11.10
  -1  12  -2   30.60    9.20
   1  12   2   34.40   17.50
  -1  12  -2   22.70   10.70
  -1  12  -2   34.70   11.30
   1  12   2    8.70   13.90
   1  12   2   23.40   11.00
   1 -12   2   25.40    8.50
   1 -12   2   -3.80   23.00
   1 -12   2   37.90    9.30
  -1 -12  -2   33.90    7.90
  -1 -12  -2   24.80    6.10
  -1 -12  -2   31.20    6.80
   1 -12   2   26.60    9.00
   1 -12   2   21.50    7.70
  -1  12  -3   16.20   12.80
  -1  12  -3   69.39   20.70
  -1  12  -3   47.70   11.00
  -1  12  -3   46.10   12.00
   1  12   3   42.00   13.60
   1  12   3   73.89   20.90
  -1  12  -3   48.60   14.00
   1  12   3   37.20   15.80
  -1 -12  -3   48.40    8.30
  -1 -12  -3   49.90   10.70
   1 -12   3   57.89   12.30
   1 -12   3   51.79   11.10
  -1 -12  -3   54.49    9.80
   1 -12   3   23.10   15.10
   1 -12   3   48.10   11.30
   1 -12   3   48.50   12.10
  -1 -12  -3   40.80   10.90
   1 -12   3   22.40   14.20
  -1  12  -4   71.89   17.50
  -1  12  -4   41.90   11.90
   1  12   4   63.09   21.20
   1  12   4   71.69   18.40
  -1  12  -4   47.50   22.40
  -1  12  -4   38.90   16.60
   1  12   4   46.50   14.90
  -1 -12  -4   44.10   10.00
  -1 -12  -4   32.40   10.80
  -1 -12  -4   50.59   12.20
   1 -12   4   45.60   17.30
   1 -12   4   67.39   16.80
   1 -12   4   17.40   16.40
  -1 -12  -4   53.39   10.90
   1 -12   4   43.50   12.20
   1 -12   4   41.00   11.20
   1 -12   4   47.30   10.80
   1 -12   4   51.99   13.80
  -1  12  -5  348.27   40.10
   1  12   5  396.96   36.70
  -1  12  -5  375.56   34.40
   1  12   5  425.46   36.70
   1  12   5  376.86   41.30
  -1 -12  -5  291.07   48.40
   1 -12   5  362.56   29.60
   1 -12   5  400.26   43.50
  -1 -12  -5  329.37   27.30
  -1 -12  -5  394.46   30.60
  -1 -12  -5  378.76   26.70
   1 -12   5  365.46   35.60
   1 -12   5  359.16   29.00
   1 -12   5  351.56   30.90
   1 -12   5  381.66   37.60
  -1  12  -6   40.20   16.30
  -1  12  -6   30.40   11.00
   1  12   6   17.60   12.00
   1  12   6    6.80    9.90
   1  12   6   21.80   14.20
  -1 -12  -6   15.40    8.40
  -1 -12  -6   13.00    8.00
  -1 -12  -6  -17.50   12.90
   1 -12   6   -8.00   12.40
   1 -12   6   31.30   15.10
  -1 -12  -6    9.20   12.70
   1 -12   6  -16.30   16.50
   1 -12   6    9.10   11.00
  -1 -12  -6   46.60   16.50
  -1 -12  -6  -23.70   22.70
   1 -12   6   31.50   13.40
  -1  12  -7   34.80   15.90
   1  12   7   39.80   11.00
   1  12   7   64.59   17.80
   1 -12   7   45.50   16.20
  -1 -12  -7   63.49   12.50
  -1 -12  -7   52.49   17.10
  -1 -12  -7   51.69   11.30
   1  12   8   -4.20    3.80
  -1  12  -8   -3.10    5.90
   1  12   8    0.10    5.80
   1  12   8  -14.10    7.60
  -1 -12  -8  -13.00    5.80
   1 -12   8   -0.20    6.70
   1 -12   8   18.20    6.40
  -1 -12  -8    9.80    6.30
  -1  13   8   16.90    7.10
   1  13  -8   42.30    8.60
  -1 -13   8   28.80    9.40
  -1 -13   8    9.80    6.30
   1 -13  -8   22.60    6.20
   1 -13  -8   33.60   24.80
   1 -13  -8   29.10    8.60
  -1  13   7  136.59   19.10
  -1  13   7   96.09   16.60
   1  13  -7  132.69   17.30
   1 -13  -7  115.29   17.70
   1 -13  -7   87.49   19.40
  -1 -13   7  185.08   33.30
   1 -13  -7  117.89   17.30
  -1 -13   7   95.89   20.80
  -1  13   6  118.79   20.80
  -1  13   6  125.79   13.50
  -1  13   6   86.29   16.30
  -1 -13   6  129.39   22.00
   1 -13  -6  147.09   24.50
  -1 -13   6   96.69   18.60
  -1 -13   6  103.49   22.60
   1 -13  -6  116.29   17.20
   1 -13  -6  146.69   17.80
  -1 -13   6   95.09   18.00
  -1 -13   6   83.19   16.20
  -1 -13   6  127.69   32.20
   1  13  -5   77.49   14.30
  -1  13   5   86.09   18.90
  -1  13   5   93.09   13.60
  -1  13   5   95.59   25.50
  -1  13   5   66.79   18.60
  -1 -13   5   93.69   18.10
  -1 -13   5   45.40   14.00
   1 -13  -5   63.89   14.00
   1 -13  -5   37.50   16.20
   1 -13  -5   22.70   22.30
   1 -13  -5   76.39   14.80
  -1 -13   5   79.99   18.10
   1 -13  -5   70.19   13.40
  -1 -13   5   88.29   17.50
  -1 -13   5   64.29   15.60
  -1 -13   5   50.19   19.00
   1  13  -4  303.07   44.10
  -1  13   4  316.67   30.50
  -1  13   4  258.87   28.70
   1  13  -4  278.57   26.50
  -1  13   4  307.07   21.70
  -1  13   4  282.07   35.70
  -1 -13   4  284.57   27.50
  -1 -13   4  311.07   26.10
   1 -13  -4  287.57   23.60
   1 -13  -4  301.27   23.90
  -1 -13   4  311.57   26.50
   1 -13  -4  299.97   23.40
   1 -13  -4  330.87   54.29
  -1 -13   4  342.77   40.90
  -1 -13   4  282.57   36.00
   1 -13  -4  318.27   27.90
  -1  13   3   55.29   15.90
  -1  13   3   48.10   11.00
   1  13  -3   22.10   11.00
   1  13  -3   18.70    9.50
  -1  13   3   40.00   16.00
  -1  13   3   12.50   11.90
   1  13  -3   31.40    9.80
  -1 -13   3   37.90   16.50
  -1 -13   3   38.70   10.40
   1 -13  -3   32.90    8.40
  -1 -13   3   40.90   10.10
   1 -13  -3   36.10   10.70
  -1 -13   3   39.20   11.40
  -1 -13   3   35.30   10.60
   1 -13  -3   29.50    7.80
   1 -13  -3   26.40    8.60
   1  13  -2   66.39   15.80
   1  13  -2  101.69   16.30
  -1  13   2   78.19   12.70
  -1  13   2   81.69   21.20
  -1  13   2   94.99   23.20
  -1  13   2   75.09   16.20
   1  13  -2   65.99   14.10
  -1 -13   2   73.39   13.40
   1 -13  -2   64.49   11.20
  -1 -13   2   56.69   12.10
  -1 -13   2   70.29   12.90
  -1 -13   2   23.40   23.90
   1 -13  -2   87.69   13.80
   1 -13  -2   65.59   10.80
  -1 -13   2   52.29   10.30
   1  13  -1   97.09   15.70
  -1  13   1  122.49   16.30
  -1  13   1   92.49   14.60
   1  13  -1   96.79   16.60
  -1  13   1  118.19   23.10
  -1 -13   1  103.59   15.70
   1 -13  -1  112.89   13.30
   1 -13  -1  105.99   14.30
  -1 -13   1  120.99   13.10
  -1 -13   1  104.69   13.10
   1 -13  -1   96.09   11.80
  -1 -13   1  111.49   12.80
  -1  13   0  504.25   33.30
  -1  13   0  489.85   32.40
  -1  13   0  540.25   35.00
  -1  13   0  457.55   39.40
   1  13   0  492.55   33.30
   1  13   0  530.35   35.40
   1 -13   0  546.55   29.30
  -1 -13   0  510.55   26.00
   1 -13   0  535.45   31.10
  -1 -13   0  497.15   27.20
  -1 -13   0  511.75   28.00
   1 -13   0  531.25   28.10
  -1 -13   0  497.85   24.90
   1  13   1  -10.60   12.50
  -1  13  -1    6.30    5.60
  -1  13  -1   10.30    7.90
  -1  13  -1   12.50    8.00
   1  13   1    0.00    7.60
  -1 -13  -1    6.70    7.90
  -1 -13  -1   20.80    5.90
   1 -13   1   16.70    6.50
  -1 -13  -1   18.80    4.90
   1 -13   1  -18.20   14.60
   1 -13   1    8.10    5.10
   1 -13   1   12.50   16.70
   1 -13   1   17.90    8.20
  -1 -13  -1   13.50    5.30
   1  13   2  206.48   27.40
  -1  13  -2  247.28   23.50
  -1  13  -2  271.27   26.40
   1  13   2  265.07   26.00
   1  13   2  250.17   31.00
  -1  13  -2  243.08   23.20
  -1 -13  -2  266.87   17.80
  -1 -13  -2  267.07   17.30
   1 -13   2  290.57   22.80
   1 -13   2  189.08   35.50
   1 -13   2  271.67   24.60
  -1 -13  -2  255.67   21.00
   1 -13   2  287.87   23.10
  -1 -13  -2  275.17   20.00
   1 -13   2  251.67   34.60
   1 -13   2  264.37   22.90
  -1  13  -3   54.89   15.40
  -1  13  -3   54.09   13.90
   1  13   3   59.89   16.40
  -1  13  -3   53.99   12.80
   1  13   3   55.19   23.20
   1  13   3   58.19   15.80
   1 -13   3   42.00   11.20
   1 -13   3   56.69   13.20
  -1 -13  -3   54.29    9.00
   1 -13   3   44.80   18.80
   1 -13   3   54.79   12.20
   1 -13   3   45.50   10.90
  -1 -13  -3   53.99    9.90
  -1 -13  -3   44.70   11.20
  -1 -13  -3   44.00   10.40
  -1  13  -4  107.79   21.70
   1  13   4  156.38   23.00
   1  13   4   92.19   20.10
   1  13   4  118.09   29.10
  -1  13  -4   94.09   16.70
  -1  13  -4  114.19   22.80
   1 -13   4  112.29   26.30
   1 -13   4  131.69   19.40
  -1 -13  -4  115.59   17.80
   1 -13   4  174.78   20.60
   1 -13   4  120.39   22.80
  -1 -13  -4  126.29   17.90
   1 -13   4  122.49   18.20
   1 -13   4   98.59   25.20
   1 -13   4   98.79   20.00
  -1 -13  -4  129.59   16.20
  -1 -13  -4  109.79   14.50
  -1  13  -5    8.80    9.30
   1  13   5   21.10   12.10
  -1  13  -5   11.00   20.10
   1  13   5   -1.10    8.70
   1  13   5    0.70    8.50
  -1 -13  -5   24.90    9.00
  -1 -13  -5   -1.40    8.60
   1 -13   5   -2.00   12.40
   1 -13   5    9.20    8.40
  -1 -13  -5    6.70    9.90
   1 -13   5   17.80   14.20
  -1 -13  -5    3.40   18.10
   1 -13   5   15.30   11.20
   1 -13   5    3.60   11.00
   1 -13   5   11.00    8.50
  -1 -13  -5    9.80    6.80
   1 -13   5    9.80   15.60
   1  13   6    2.10    9.80
   1  13   6   11.80    8.90
  -1  13  -6   31.80   12.30
   1  13   6    2.00    8.90
  -1  13  -6   10.10   20.30
   1 -13   6  -12.30   11.80
   1 -13   6   -0.70   10.80
  -1 -13  -6    3.00   14.50
   1 -13   6  -20.60   10.50
  -1 -13  -6   16.00   13.60
   1 -13   6   11.80   10.90
  -1 -13  -6   12.00    7.90
   1  13   7   62.09   12.20
   1  13   7   40.40   14.80
  -1 -13  -7   53.59   11.00
  -1 -13  -7   13.60    9.70
  -1 -13  -7   31.70   10.80
   1 -13   7   29.40   10.70
   1 -13   7   10.50   11.40
  -1  14   7    0.90    6.10
  -1  14   7    3.50    8.80
  -1  14   7    3.30    8.50
   1  14  -7   30.30   14.40
  -1 -14   7   10.70   11.00
   1 -14  -7   21.50    8.70
  -1 -14   7    9.10   11.70
   1 -14  -7    9.10    8.80
   1 -14  -7   12.30   10.00
   1 -14  -7   -2.10   16.50
  -1  14   6    9.80    7.90
  -1  14   6   -2.80    6.70
  -1  14   6   11.40   11.10
   1 -14  -6    1.30    7.80
   1 -14  -6   17.40   11.10
  -1 -14   6  -14.00    8.40
   1 -14  -6    7.80   18.80
  -1 -14   6   -1.90    8.80
  -1 -14   6   -3.10   10.10
   1 -14  -6   23.50   10.10
  -1 -14   6    5.30   11.00
  -1  14   5   -6.60   11.30
   1  14  -5  -12.90   11.80
   1 -14  -5   16.20   10.60
   1 -14  -5    7.40    6.60
   1 -14  -5    1.00    5.90
  -1 -14   5    4.10   13.70
  -1 -14   5    4.40    8.50
  -1 -14   5    1.90    8.30
  -1 -14   5   10.60   15.80
   1 -14  -5  -12.50   24.50
  -1 -14   5   11.20    9.40
   1 -14  -5    3.10   10.10
   1 -14  -5    4.30   18.30
   1  14  -4  339.57   33.80
   1  14  -4  360.86   30.10
  -1  14   4  338.77   32.00
  -1  14   4  324.37   39.10
  -1  14   4  329.47   21.40
  -1  14   4  339.17   31.70
  -1 -14   4  354.16   43.40
  -1 -14   4  351.46   29.40
  -1 -14   4  349.17   30.30
  -1 -14   4  291.57   37.80
   1 -14  -4  315.77   25.10
   1 -14  -4  286.67   31.80
   1 -14  -4  266.47   38.10
  -1 -14   4  322.77   31.60
   1 -14  -4  328.27   25.50
  -1 -14   4  308.57   27.20
   1 -14  -4  332.07   26.30
  -1  14   3    9.60   13.50
   1  14  -3   -2.40    7.30
  -1  14   3    7.70    7.80
   1  14  -3   -4.90    7.60
   1  14  -3   -3.80    9.20
  -1  14   3    9.70   17.40
  -1 -14   3  -16.50   13.60
  -1 -14   3    2.50    6.70
  -1 -14   3    4.90    5.90
   1 -14  -3    6.10    7.20
  -1 -14   3    1.20    7.00
  -1 -14   3   12.90   21.20
   1 -14  -3    5.70    5.50
   1 -14  -3    5.60    6.10
  -1 -14   3    6.40    6.00
   1 -14  -3    6.30    6.90
   1 -14  -3    9.20   17.20
  -1  14   2   33.60   10.00
  -1  14   2   21.40   14.10
  -1  14   2    8.50   19.70
   1  14  -2   16.40    9.00
   1  14  -2   20.60   12.20
  -1  14   2   24.00    9.30
   1  14  -2   17.60    8.60
   1 -14  -2   11.50    6.00
  -1 -14   2   32.50    9.10
   1 -14  -2   17.10    6.80
  -1 -14   2   19.80    6.90
   1 -14  -2   16.00    8.40
  -1 -14   2   14.50    7.50
   1 -14  -2    8.50    6.50
  -1 -14   2   21.80    8.10
  -1  14   1  281.07   26.80
   1  14  -1  263.87   26.00
  -1  14   1  282.07   21.50
  -1  14   1  252.27   31.50
   1  14  -1  270.27   25.20
  -1 -14   1  273.27   19.90
   1 -14  -1  274.17   21.90
   1 -14  -1  293.87   24.20
   1 -14  -1  286.47   21.00
  -1 -14   1  266.17   22.30
  -1 -14   1  281.07   22.40
   1 -14  -1  312.67   22.00
  -1 -14   1  301.27   21.20
  -1  14   0    4.10    6.70
   1  14   0    8.60    6.70
   1  14   0  -12.20   16.20
  -1  14   0   -8.30   10.80
  -1  14   0    9.80    6.70
  -1  14   0   19.00   14.90
   1  14   0    3.50    6.50
   1 -14   0    5.80    5.90
  -1 -14   0    0.00    7.90
  -1 -14   0    2.00    4.40
  -1 -14   0   20.40    6.80
   1 -14   0    6.90    5.30
   1 -14   0   -1.00    4.10
   1 -14   0  -23.60   31.80
   1 -14   0   -3.20    5.40
   1  14   1   97.99   23.30
  -1  14  -1   83.89   16.60
  -1  14  -1  114.19   17.80
   1  14   1  108.79   17.40
  -1  14  -1   90.59   34.90
  -1  14  -1  100.09   15.80
   1  14   1  108.69   17.30
   1 -14   1  100.89   14.80
   1 -14   1   99.09   15.30
   1 -14   1  102.89   14.40
   1 -14   1  113.89   14.90
  -1 -14  -1  105.49   13.60
   1 -14   1   83.59   22.30
  -1 -14  -1   94.09   18.90
  -1 -14  -1   97.29   11.60
  -1  14  -2  110.89   20.70
   1  14   2  145.29   25.20
  -1  14  -2  123.49   18.20
   1  14   2  114.89   20.60
  -1  14  -2  139.49   18.80
  -1 -14  -2  120.99   16.40
  -1 -14  -2  166.58   17.10
  -1 -14  -2  158.38   14.70
   1 -14   2  142.19   19.10
   1 -14   2  107.09   16.80
   1 -14   2  134.09   17.60
   1 -14   2  171.98   18.40
  -1 -14  -2  104.49   19.00
   1 -14   2  107.79   20.80
   1  14   3   32.50   12.70
  -1  14  -3    2.90    8.20
   1  14   3   17.30    9.80
   1  14   3   36.00   16.50
  -1  14  -3   30.10   12.60
  -1 -14  -3   33.60    9.10
  -1 -14  -3   24.00    7.90
   1 -14   3    6.50   13.50
   1 -14   3   27.70   11.10
   1 -14   3   13.80   10.40
   1 -14   3   30.00    9.80
   1 -14   3   24.30   11.30
  -1 -14  -3   25.20    7.90
  -1 -14  -3   15.00    8.70
   1  14   4   72.99   22.40
  -1  14  -4   54.39   15.30
  -1  14  -4   96.19   20.70
   1  14   4   95.79   21.00
   1  14   4   99.99   20.50
   1 -14   4   99.69   17.60
  -1 -14  -4  101.39   15.00
   1 -14   4   79.79   17.90
  -1 -14  -4  134.29   17.80
  -1 -14  -4  103.99   17.70
   1 -14   4  146.89   20.70
   1 -14   4   83.69   18.40
   1  14   5   65.19   16.50
  -1  14  -5  113.99   23.50
   1  14   5   71.59   20.60
   1  14   5  125.89   21.90
  -1 -14  -5   89.79   15.30
   1 -14   5   79.79   17.60
  -1 -14  -5   94.79   14.70
   1 -14   5   93.79   19.10
   1 -14   5   55.09   13.70
  -1 -14  -5   99.39   18.50
   1 -14   5   79.89   19.80
  -1 -14  -5   88.79   22.70
   1 -14   5   73.59   22.20
   1  14   6   29.00   10.80
   1  14   6   27.70   12.80
   1  14   6    9.20    8.20
  -1 -14  -6   -9.10   13.40
  -1 -14  -6    5.80    7.10
   1 -14   6   59.69   21.30
  -1 -14  -6    1.60    7.10
   1 -14   6  -22.10   29.90
   1 -14   6   11.10    9.80
   1 -14   6    6.50    9.40
   1 -14   6    7.40   11.90
   1  14   7   -2.10    5.60
   1  14   7    2.30    6.20
  -1  14  -7    0.50    6.20
   1  14   7   -1.80    6.70
  -1 -14  -7   20.50   10.80
  -1 -14  -7   -7.00    8.20
   1 -14   7   -1.40    6.70
  -1 -14  -7  -13.60    6.70
  -1  15   7   38.90   11.40
   1  15  -7   77.99   12.60
  -1  15   7   55.79   11.00
   1 -15  -7   56.89   12.70
   1 -15  -7   51.99   12.00
  -1  15   6    2.30    7.40
  -1  15   6   -7.30    7.50
  -1  15   6   -1.80    7.80
  -1 -15   6   23.00   11.10
  -1 -15   6   22.50   13.10
   1 -15  -6    4.60   10.10
   1 -15  -6   -7.90    9.60
  -1 -15   6    6.70    9.50
   1 -15  -6    0.50    6.30
  -1  15   5    1.90    7.00
  -1  15   5   -1.70    8.60
  -1  15   5   -6.70    7.50
   1 -15  -5  -23.60   21.80
  -1 -15   5   -9.20    9.70
   1 -15  -5    6.30   14.30
   1 -15  -5   -4.00    6.40
  -1 -15   5    0.40   12.80
  -1 -15   5    4.60    8.00
   1 -15  -5  -11.20   11.30
   1 -15  -5    4.50   12.40
  -1 -15   5    2.90    9.40
   1 -15  -5    8.90    7.60
  -1  15   4   49.80   19.30
  -1  15   4   59.59   16.80
   1  15  -4   22.50   11.80
  -1  15   4   43.00    9.60
  -1  15   4   47.00   13.90
  -1 -15   4   68.89   16.90
   1 -15  -4   53.79   20.20
   1 -15  -4   43.70   24.10
   1 -15  -4   54.39   12.20
  -1 -15   4   57.79   18.30
  -1 -15   4   25.60   12.50
   1 -15  -4   35.80   11.50
  -1 -15   4   57.89   12.40
  -1 -15   4   58.29   12.80
   1 -15  -4   58.09   15.40
  -1  15   3   -2.20    9.50
  -1  15   3   -9.90    7.30
   1  15  -3   -0.80    7.40
  -1  15   3    2.50    7.30
   1  15  -3   -4.00    7.00
   1  15  -3   -0.80    8.10
  -1  15   3  -17.50   12.10
  -1 -15   3  -11.60    5.20
  -1 -15   3    7.30    7.70
  -1 -15   3    4.70   13.60
   1 -15  -3  -39.40   16.00
  -1 -15   3   12.50    8.40
  -1 -15   3   -3.90    5.20
   1 -15  -3   -8.50    7.00
   1 -15  -3    2.90    6.50
   1 -15  -3   -1.90    4.60
  -1 -15   3  -11.80   13.90
   1 -15  -3   -3.80    7.40
   1  15  -2   44.30   12.10
  -1  15   2   51.29   12.60
   1  15  -2   45.10   12.90
  -1  15   2   39.10   14.40
   1 -15  -2   68.69   15.50
  -1 -15   2   41.00   12.30
  -1 -15   2   32.80   37.20
  -1 -15   2   47.80   10.70
   1 -15  -2   53.99   11.30
   1 -15  -2   34.10   19.30
  -1 -15   2   57.49   22.80
  -1 -15   2   60.49   12.70
   1 -15  -2   50.19   10.10
  -1 -15   2   63.19   13.50
   1 -15  -2   58.49   11.40
  -1  15   1   48.20   13.00
  -1  15   1   54.49   18.50
   1  15  -1   32.90   11.20
   1 -15  -1   43.90   24.50
  -1 -15   1   36.90   10.40
   1 -15  -1   37.30    9.40
   1 -15  -1   42.80   20.60
   1 -15  -1   27.10   10.00
  -1 -15   1   41.70    9.30
  -1 -15   1   39.20   10.10
   1 -15  -1   45.70    9.10
  -1 -15   1   48.90   25.90
   1 -15  -1   45.00   10.40
  -1 -15   1   32.40    9.10
  -1  15   0  -13.90   14.50
   1  15   0   -1.10    6.50
   1  15   0  -23.60   14.80
  -1  15   0   15.90   11.90
   1  15   0   10.30    8.30
   1  15   0   19.90   14.70
  -1 -15   0    1.30    5.40
  -1 -15   0    3.40    6.20
   1 -15   0    1.80    5.10
  -1 -15   0    4.20    5.00
   1 -15   0   -1.50    5.30
   1 -15   0    7.10    6.50
  -1 -15   0   -3.80    4.80
   1 -15   0    3.30   18.50
   1 -15   0   -2.20    5.10
   1  15   1  875.61   49.50
  -1  15  -1  863.91   48.50
  -1  15  -1  856.11   48.60
  -1  15  -1  914.11   50.19
   1  15   1  778.42   54.19
   1 -15   1  807.72   57.19
  -1 -15  -1  912.01   38.40
   1 -15   1  854.51   43.40
  -1 -15  -1  825.22   39.20
   1 -15   1  918.91   48.60
  -1 -15  -1  876.91   38.10
   1 -15   1  879.41   44.10
  -1 -15  -1  902.61   42.10
   1 -15   1  814.42   60.99
   1 -15   1  879.91   43.30
   1  15   2   -9.00    9.60
  -1  15  -2   -0.40    6.40
   1  15   2  -12.00   15.60
  -1  15  -2   -1.50    7.90
  -1  15  -2   -8.60    7.00
   1  15   2    1.90    5.50
   1 -15   2   -0.50    6.00
   1 -15   2    1.70    5.20
  -1 -15  -2  -12.60    7.00
   1 -15   2  -31.90   13.50
   1 -15   2    1.30    6.20
  -1 -15  -2    7.70    6.20
  -1 -15  -2   -1.70    5.10
   1 -15   2   -3.50    5.20
   1 -15   2  -15.40   12.40
  -1 -15  -2    5.10    5.50
   1  15   3   55.79   18.60
   1  15   3   55.29   16.70
   1  15   3   64.09   16.00
  -1  15  -3   67.89   18.50
  -1  15  -3   23.40   12.30
   1 -15   3   54.99   12.70
   1 -15   3   63.49   15.40
   1 -15   3   61.99   18.60
  -1 -15  -3   44.40    9.00
   1 -15   3   45.20   17.40
   1 -15   3   47.70   12.30
   1 -15   3   47.30   14.40
  -1 -15  -3   48.20   11.30
  -1 -15  -3   47.40   10.30
  -1  15  -4   -2.40    7.10
   1  15   4   -4.70    6.30
   1  15   4    4.20    9.90
   1  15   4   -4.50    9.50
  -1 -15  -4    9.70    8.10
   1 -15   4   -1.30   11.40
   1 -15   4   -2.70    7.00
   1 -15   4    5.80   12.10
   1 -15   4   -5.10    7.20
   1 -15   4    4.60   13.50
   1 -15   4    4.90    9.00
  -1 -15  -4    1.00    7.80
  -1 -15  -4   -2.60    6.10
   1  15   5   40.90   16.60
   1  15   5   55.59   15.50
   1  15   5   60.69   16.30
  -1  15  -5   45.00   14.60
   1 -15   5   35.10   16.60
  -1 -15  -5   51.59   11.60
   1 -15   5   32.30   14.60
   1 -15   5   60.69   12.50
   1 -15   5   66.19   16.10
   1 -15   5   63.09   16.60
  -1 -15  -5   68.39   18.80
   1 -15   5   -5.20   21.70
   1  15   6   47.40   16.70
   1  15   6   46.20   11.80
   1  15   6   17.10   10.10
  -1 -15  -6   29.90    9.60
   1 -15   6   27.80   13.20
   1 -15   6   38.20   12.10
  -1 -15  -6   29.30    9.80
   1 -15   6   35.90   14.70
  -1 -15  -6   45.80   14.70
   1 -15   6   41.30   14.90
   1  15   7    3.60    6.80
  -1  15  -7   25.70    7.30
   1  15   7   16.10    8.70
   1  15   7   17.00    8.80
  -1 -15  -7   34.90    8.70
   1 -15   7    6.60    7.80
  -1 -15  -7   36.40   13.20
  -1  16   7   -3.10    7.20
   1  16  -7    8.60    5.20
  -1  16   7   -1.40    4.50
   1 -16  -7    4.20    7.10
  -1 -16   7    1.70    6.20
  -1 -16   7    4.60    6.30
   1 -16  -7   -3.40    5.50
  -1  16   6   34.70   13.70
  -1  16   6   12.80    9.10
   1  16  -6   -0.80    7.00
  -1  16   6    0.10    9.70
  -1 -16   6    6.50   12.70
  -1 -16   6    9.50   10.80
   1 -16  -6    2.20    9.80
   1 -16  -6    5.00    7.70
  -1 -16   6   -4.20    8.20
   1 -16  -6    0.30    6.50
  -1 -16   6   12.40    8.80
  -1  16   5   -3.80    5.50
  -1  16   5   -5.90    6.80
  -1  16   5    6.70    8.60
  -1 -16   5   -3.20    8.90
  -1 -16   5    3.80    7.20
  -1 -16   5    5.50   10.30
   1 -16  -5    0.70    6.60
   1 -16  -5    9.70   12.30
   1 -16  -5   -1.10    7.40
  -1 -16   5    3.10   11.80
  -1  16   4   12.10   13.70
  -1  16   4   -1.30   11.30
  -1  16   4   29.80   13.90
   1  16  -4   -7.70   13.40
  -1 -16   4    1.80   12.20
   1 -16  -4  -23.90   13.90
   1 -16  -4    2.20   10.50
  -1 -16   4   19.20    8.90
  -1 -16   4   -6.10   15.70
  -1 -16   4   16.10    9.30
  -1 -16   4    9.50    9.90
   1 -16  -4    6.80    7.90
  -1 -16   4   10.90   12.60
   1 -16  -4   22.90    9.60
   1  16  -3  343.47   32.00
  -1  16   3  385.26   41.20
   1  16  -3  350.06   28.30
  -1  16   3  424.46   34.80
  -1  16   3  293.97   30.80
  -1 -16   3  378.36   46.40
  -1 -16   3  423.66   31.80
  -1 -16   3  436.36   43.00
  -1 -16   3  432.96   32.20
   1 -16  -3  422.86   28.40
  -1 -16   3  413.26   30.40
   1 -16  -3  353.66   31.00
   1 -16  -3  379.16   28.50
  -1 -16   3  382.56   31.70
   1 -16  -3  390.36   28.60
   1 -16  -3  319.67   44.20
   1  16  -2   45.40   12.60
  -1  16   2   54.59   19.90
   1  16  -2   36.40   11.20
  -1  16   2   46.60   14.30
  -1 -16   2   84.59   19.90
   1 -16  -2   63.89   15.50
   1 -16  -2   39.00    9.80
  -1 -16   2   37.30   12.20
   1 -16  -2   25.30   19.00
  -1 -16   2   37.90   10.00
   1 -16  -2   36.30   10.80
  -1 -16   2   44.20   22.50
  -1 -16   2   45.50   12.10
  -1 -16   2   64.29   13.50
   1 -16  -2   43.30   11.00
  -1  16   1   14.90    7.50
   1  16  -1   -3.40    6.70
   1  16  -1   23.80   10.30
  -1  16   1    3.40   13.70
  -1 -16   1    9.90    7.10
  -1 -16   1   11.50    7.60
  -1 -16   1   24.40    9.00
   1 -16  -1    9.50    7.40
  -1 -16   1   16.00    7.60
   1 -16  -1    9.70    7.50
  -1 -16   1   -5.30   30.70
   1 -16  -1    9.90    6.20
   1 -16  -1   13.60    8.50
   1 -16  -1   25.20   34.80
   1 -16  -1    6.70   31.00
   1  16   0   15.70   10.10
  -1  16   0   19.60   18.40
   1  16   0   22.00    9.70
   1  16   0    4.10   22.40
  -1  16   0   26.40   11.40
   1 -16   0   34.10   10.50
  -1 -16   0   23.10    8.00
  -1 -16   0   21.50    8.70
   1 -16   0   19.80    8.90
  -1 -16   0   17.80    8.40
  -1 -16   0   12.20    6.90
   1 -16   0   25.70    9.80
   1 -16   0   26.00    8.40
  -1  16  -1  180.58   24.70
   1  16   1  172.68   22.10
   1  16   1  243.28   31.40
  -1  16  -1  213.68   25.70
  -1  16  -1  232.58   24.40
  -1 -16  -1  206.68   20.90
   1 -16   1  240.38   22.40
   1 -16   1  207.58   35.70
  -1 -16  -1  221.58   18.30
  -1 -16  -1  210.78   18.80
  -1 -16  -1  195.78   20.70
   1 -16   1  243.38   23.20
   1 -16   1  201.58   23.40
  -1  16  -2  116.09   18.30
   1  16   2  127.69   19.50
   1  16   2   80.19   22.10
  -1  16  -2  152.08   26.60
  -1  16  -2   87.49   17.30
   1 -16   2  150.58   19.40
   1 -16   2  113.99   20.40
   1 -16   2  117.59   18.80
   1 -16   2  119.99   23.20
   1 -16   2   73.79   22.00
  -1 -16  -2  133.29   16.70
  -1 -16  -2   93.59   14.10
   1 -16   2  122.89   17.90
   1  16   3   15.20   12.70
   1  16   3   15.60   12.00
  -1  16  -3   -8.50   12.10
   1  16   3    2.90    7.90
  -1  16  -3   14.70   10.80
   1 -16   3   -0.40    7.60
   1 -16   3   16.60    9.70
  -1 -16  -3    4.50    6.70
  -1 -16  -3   -2.80    9.60
   1 -16   3   13.90   13.80
   1 -16   3   10.20   11.50
  -1 -16  -3   10.60    9.00
   1 -16   3    0.50    8.70
   1 -16   3   35.50   15.70
   1  16   4    2.30   10.00
   1  16   4   17.20   10.60
  -1  16  -4    7.20   10.80
   1  16   4   -3.00    7.10
   1 -16   4    2.60    9.30
   1 -16   4   -2.20   14.20
  -1 -16  -4    0.10    6.50
   1 -16   4   13.90   11.40
   1 -16   4   -3.10    8.90
  -1 -16  -4    3.30    8.50
   1 -16   4   -3.70   13.30
  -1 -16  -4   -4.50    9.40
   1 -16   4   11.20    9.10
   1  16   5   18.50    9.40
   1  16   5    6.60    9.70
   1  16   5    7.10    9.10
   1 -16   5    5.80   11.00
   1 -16   5   31.80   10.20
   1 -16   5   -2.10   11.00
  -1 -16  -5   15.10   21.30
   1 -16   5   18.90   11.70
  -1 -16  -5    5.80    8.00
  -1 -16  -5    3.10    7.20
   1  16   6   16.90    8.80
   1 -16   6   -9.70   19.90
  -1 -16  -6   35.80   11.90
   1  16   7    3.30    6.30
  -1  16  -7    1.90    4.40
   1  16   7   -1.60    6.40
   1  16   7    2.10    3.80
  -1 -16  -7   -1.40    7.00
   1 -16   7    5.30    6.80
  -1  17   6   11.70    6.40
  -1  17   6   11.30    8.00
   1  17  -6    9.30    8.00
   1 -17  -6    8.90    9.10
  -1 -17   6    8.30    9.30
   1 -17  -6   13.60    8.20
  -1 -17   6   16.50    9.50
   1 -17  -6   12.20    8.30
  -1 -17   6    6.50    9.20
  -1 -17   5   93.29   18.00
  -1 -17   5   41.10   15.70
   1 -17  -5   58.79   11.40
   1 -17  -5   33.70   14.80
   1 -17  -5   60.79   18.70
  -1  17   4    6.40    8.30
  -1  17   4    4.30    8.20
  -1  17   4  -10.80    8.70
  -1 -17   4   -2.70   12.60
  -1 -17   4   13.00   10.40
   1 -17  -4   -2.10    6.50
   1 -17  -4  -19.40   11.00
  -1 -17   4   19.30   13.70
  -1 -17   4    5.30   10.00
   1 -17  -4  -10.50   13.40
  -1 -17   4   -6.70    7.50
  -1 -17   4   -2.20    7.00
   1 -17  -4   -2.00    6.90
  -1  17   3    2.90    9.70
  -1  17   3   17.00   14.70
   1  17  -3   -1.00   11.50
   1 -17  -3   -5.80   20.00
  -1 -17   3    2.60    9.10
   1 -17  -3   12.80    9.60
   1 -17  -3    6.00    5.90
  -1 -17   3    5.90    7.50
  -1 -17   3   -9.00   17.00
  -1 -17   3    5.50    7.20
  -1 -17   3  -12.30   13.90
   1 -17  -3   -0.50    6.40
   1 -17  -3   10.60   10.80
  -1 -17   3  -14.40    8.10
   1  17  -2   -7.00    8.50
  -1  17   2    0.10    6.50
  -1  17   2   -7.30    9.90
  -1 -17   2   10.30    8.40
   1 -17  -2   -2.20    6.50
  -1 -17   2    6.90   20.10
  -1 -17   2    3.70    6.60
   1 -17  -2   -9.30    4.70
   1 -17  -2   -9.10   16.00
  -1 -17   2   -0.70   14.80
   1 -17  -2   -8.70    8.30
  -1 -17   2    0.40    6.90
  -1 -17   2    4.40    7.10
   1 -17  -2   -8.60    8.00
   1  17  -1   27.10   12.80
  -1  17   1   17.10   13.60
   1  17  -1   35.20   15.40
   1  17  -1   45.00   12.40
  -1  17   1   26.40   11.80
  -1 -17   1   41.20   20.80
   1 -17  -1   35.00   18.50
   1 -17  -1   24.50   10.00
  -1 -17   1   28.50   10.70
  -1 -17   1   17.70   12.90
  -1 -17   1   42.20   24.00
   1 -17  -1   17.60   22.60
   1 -17  -1   31.60   10.00
  -1 -17   1   35.40    9.80
   1 -17  -1   33.70   10.60
   1  17   0   -1.60   16.00
   1  17   0  -11.20   15.20
  -1  17   0   -1.20    6.30
   1  17   0   15.00    7.30
  -1  17   0  -20.90   12.20
   1 -17   0    8.80    6.40
   1 -17   0    2.50    6.90
   1 -17   0   -2.10   14.80
  -1 -17   0   13.10    9.70
  -1 -17   0    7.50    6.20
   1 -17   0    5.20    7.50
   1 -17   0   16.00   13.70
  -1 -17   0   -7.80    6.60
  -1 -17   0   -2.90    6.70
   1 -17   0   50.39   20.30
   1  17   1    6.50    7.70
  -1  17  -1   21.50    9.80
   1  17   1   26.60   15.00
   1 -17   1   12.60   14.30
   1 -17   1   15.20    8.00
  -1 -17  -1   17.20    8.30
   1 -17   1   16.10   11.70
   1 -17   1   12.10   17.30
  -1 -17  -1    8.10    8.00
  -1 -17  -1    8.80    8.30
   1 -17   1   24.70    9.90
  -1  17  -2   -9.70    9.40
   1  17   2   -1.90   11.50
  -1  17  -2   -1.80    6.40
  -1  17  -2    5.50   10.90
   1  17   2    0.40    6.80
  -1 -17  -2  -11.30    7.50
   1 -17   2    4.20    7.70
   1 -17   2    9.10   12.30
   1 -17   2    1.90   13.60
   1 -17   2    6.30    8.10
   1 -17   2  -14.10    7.20
  -1 -17  -2    2.10    7.40
   1 -17   2   10.20    7.90
   1  17   3   42.50   22.00
  -1  17  -3   11.30   18.00
  -1  17  -3   40.60   15.90
   1 -17   3   55.69   16.20
   1 -17   3   28.40   16.70
   1 -17   3   22.70   19.10
  -1 -17  -3   39.30   10.00
  -1 -17  -3   26.50   10.70
   1 -17   3   33.00   12.80
   1 -17   3   42.80   13.80
   1 -17   3   47.10   13.10
  -1  17  -4   51.09   15.10
   1  17   4   50.09   13.90
   1  17   4   65.29   20.80
   1 -17   4   56.09   14.00
   1 -17   4   44.10   12.50
  -1 -17  -4   67.79   23.90
   1 -17   4   49.50   12.00
  -1 -17  -4   74.39   13.70
  -1 -17  -4   49.80   11.80
   1 -17   4   44.60   26.40
   1 -17   4   62.49   15.20
   1 -17   4   50.39   17.30
   1  17   5   15.10   11.40
   1  17   5   43.10   11.60
   1 -17   5   32.90   13.70
  -1 -17  -5   25.00    9.60
  -1 -17  -5   11.90   15.70
   1 -17   5   38.20   11.80
   1 -17   5   28.50   12.60
  -1 -17  -5   37.00    9.50
   1 -17   5   35.30   10.80
   1  17   6    0.20    6.60
   1  17   6    2.80    5.40
   1  17   6    0.90    6.10
  -1 -17  -6   -8.40    6.60
   1 -17   6   -5.80    7.70
  -1 -17  -6   34.20   15.00
   1 -17   6    6.90    6.30
  -1 -17  -6    1.10   11.80
  -1  18   6   89.59   14.60
   1  18  -6  103.29   12.50
  -1 -18   6  130.69   16.60
   1 -18  -6  108.89   13.60
  -1 -18   6  106.19   21.60
  -1 -18   6  118.89   19.60
  -1  18   5    4.20    7.50
   1  18  -5   13.00    9.50
  -1 -18   5  -10.40   16.30
   1 -18  -5    0.00    7.30
  -1 -18   5   -2.40    7.10
   1 -18  -5   11.50   10.30
  -1 -18   5   -7.40    9.30
  -1 -18   5   -5.50    6.40
   1 -18  -5    2.40    6.40
  -1  18   4   17.50   12.90
  -1  18   4   18.80    7.90
  -1 -18   4   13.90    9.80
   1 -18  -4   18.70    8.80
  -1 -18   4   14.80    7.40
  -1 -18   4   -9.10   13.00
   1 -18  -4   12.80    9.00
  -1 -18   4   21.70    9.30
   1 -18  -4   35.90   15.80
   1  18  -3   60.59   19.30
  -1  18   3   90.99   18.10
  -1  18   3  120.39   23.00
   1 -18  -3  113.19   16.20
  -1 -18   3   77.39   17.30
  -1 -18   3   63.99   16.20
  -1 -18   3   44.90   19.40
  -1 -18   3  119.99   18.10
  -1 -18   3  102.59   17.80
   1 -18  -3   57.79   18.60
   1  18  -2    1.50   11.10
  -1  18   2    2.30    8.00
   1  18  -2   -1.40    6.90
  -1  18   2   -2.60   11.80
   1 -18  -2  -19.60   10.50
  -1 -18   2   -0.80   15.70
  -1 -18   2   -7.50    9.20
   1 -18  -2    0.00   16.90
  -1 -18   2   11.50    9.00
   1 -18  -2   -7.20    9.60
  -1 -18   2  -20.20   17.70
   1 -18  -2   -9.00    6.40
   1 -18  -2   -2.30    5.60
  -1 -18   2    4.70    7.30
  -1 -18   2   -3.10    6.90
  -1  18   1   24.30   11.70
   1  18  -1   27.10   13.50
   1  18  -1   20.60    9.90
   1  18  -1   -0.30    9.10
  -1  18   1   22.10   13.20
   1 -18  -1   29.50   11.70
  -1 -18   1    7.50   17.50
  -1 -18   1   27.90   10.20
  -1 -18   1   19.30    8.60
  -1 -18   1   33.60    9.10
   1 -18  -1  -24.80   20.60
   1 -18  -1   52.69   18.40
   1 -18  -1   25.90    9.60
   1 -18  -1   35.20   10.40
   1 -18  -1    1.00   11.00
  -1 -18   1   23.00   11.70
   1  18   0    7.50    7.40
   1  18   0   13.10   17.30
  -1  18   0    7.00    7.20
  -1  18   0  -12.90   13.20
  -1 -18   0    2.50    9.60
   1 -18   0  -15.00   19.40
   1 -18   0   -8.20    8.10
  -1 -18   0   -6.70   20.40
   1 -18   0    7.30   11.20
   1 -18   0    6.90   14.10
   1 -18   0   16.40   11.00
  -1 -18   0   -1.20    7.10
  -1 -18   0    7.60    8.00
   1 -18   0    2.00    8.20
  -1  18  -1  176.38   26.10
   1  18   1  179.78   27.20
  -1  18  -1  151.98   21.50
   1  18   1  190.88   22.90
   1 -18   1  148.49   20.30
   1 -18   1  183.28   24.90
  -1 -18  -1  137.19   21.00
   1 -18   1  106.19   30.20
  -1 -18  -1  169.68   19.40
   1 -18   1  170.38   19.80
  -1 -18  -1  207.98   19.30
   1 -18   1  161.08   22.20
   1 -18   1  204.98   31.00
  -1  18  -2    2.60    7.00
   1  18   2    0.30    6.30
   1  18   2    6.20   10.60
   1 -18   2  -14.80    7.70
   1 -18   2   -1.90   10.90
  -1 -18  -2   -6.90    5.70
   1 -18   2   -6.30   10.60
   1 -18   2   -1.30    7.80
  -1 -18  -2    2.60    8.80
   1 -18   2    2.00    6.70
   1 -18   2  -23.20   14.00
  -1 -18  -2  -17.00    7.80
   1  18   3   -1.30   10.10
   1  18   3   -6.60    5.40
   1 -18   3   -3.90   14.20
   1 -18   3   -5.90    9.90
   1 -18   3   -7.60   11.60
   1 -18   3  -14.70    7.30
   1 -18   3    1.10    7.50
  -1 -18  -3    2.40   10.30
   1 -18   3  -13.80    9.90
  -1 -18  -3    3.10    7.60
   1  18   4  142.49   23.80
   1  18   4  117.29   22.10
   1  18   4  145.39   19.60
  -1 -18  -4  121.99   25.00
   1 -18   4  167.78   20.20
   1 -18   4  124.39   24.20
   1 -18   4  122.69   19.80
  -1 -18  -4  112.39   18.90
   1  18   5   -4.50    8.30
   1  18   5    1.40    6.90
   1  18   5    9.80   11.70
   1 -18   5    3.80   14.20
  -1 -18  -5    4.80    9.40
   1 -18   5   12.10   10.20
   1 -18   5    7.70    8.40
  -1  18  -6   -0.50    4.90
   1  18   6    6.40    6.40
   1  18   6    2.40    5.10
  -1 -18  -6  -17.80    9.90
  -1 -18  -6  -18.20    9.40
   1 -18   6   -3.40    5.60
   1 -18   6   -6.00    5.60
  -1  19   5    3.90    6.20
   1  19  -5   15.90    6.90
  -1  19   5   17.00    8.00
  -1 -19   5    0.50   18.40
  -1 -19   5   36.70   10.00
  -1 -19   5    9.00   11.20
   1 -19  -5   13.10    7.10
  -1 -19   5   22.70    9.70
  -1  19   4   16.90    8.60
  -1  19   4    0.70    6.10
   1 -19  -4   -0.70   11.70
  -1 -19   4    4.00    8.70
   1 -19  -4   -3.50    7.50
  -1 -19   4   -4.60   15.00
   1 -19  -4   17.10    8.10
  -1 -19   4   -3.30    4.90
  -1 -19   4   -0.70    8.60
  -1  19   3   -4.20    8.20
  -1  19   3    8.80    7.30
  -1 -19   3   -2.80    7.70
   1 -19  -3   -6.10    7.50
   1 -19  -3    3.20   13.70
  -1 -19   3    2.60    8.70
  -1 -19   3   -1.00   15.40
   1 -19  -3  -13.10    6.20
  -1 -19   3  -13.20    8.60
   1  19  -2  117.69   20.50
  -1  19   2  167.58   21.50
   1  19  -2  131.19   18.90
  -1  19   2  137.19   23.20
   1  19  -2  138.49   19.90
  -1 -19   2  113.89   19.10
  -1 -19   2  133.29   21.10
  -1 -19   2  107.89   25.30
   1 -19  -2  159.58   18.80
   1 -19  -2  133.09   24.90
   1 -19  -2  157.08   19.10
  -1 -19   2  134.59   19.10
  -1 -19   2   82.59   18.30
  -1 -19   2   90.89   18.40
   1 -19  -2   88.39   18.10
  -1  19   1   15.90   12.40
   1  19  -1   11.00   11.20
  -1  19   1    9.70    9.10
   1  19  -1    8.30    8.30
   1 -19  -1   10.00    7.20
   1 -19  -1   16.00   12.40
   1 -19  -1   39.20   15.10
  -1 -19   1   55.29   24.80
  -1 -19   1   -4.50    9.70
  -1 -19   1    5.50   15.60
  -1 -19   1  -10.50   12.80
  -1 -19   1   12.30    7.80
   1 -19  -1   18.60    8.50
   1 -19  -1  -20.00   21.60
  -1 -19   1   15.20    8.50
  -1  19   0   41.80   12.80
   1  19   0   36.90   12.70
  -1 -19   0   45.80   13.80
  -1 -19   0   35.90   11.10
  -1 -19   0   37.00   10.20
  -1 -19   0   36.20   20.80
   1 -19   0   34.20   11.40
   1 -19   0   30.60   14.00
   1 -19   0   45.90   21.30
   1 -19   0   19.60   16.20
   1 -19   0   46.60   12.90
  -1  19  -1  210.48   23.70
   1  19   1  206.08   24.00
   1  19   1  217.58   28.00
   1 -19   1  236.18   23.40
  -1 -19  -1  194.28   29.20
   1 -19   1  224.78   29.60
   1 -19   1  211.28   33.10
   1 -19   1  175.38   35.40
  -1 -19  -1  204.88   21.50
  -1 -19  -1  211.88   21.10
   1 -19   1  210.98   22.90
   1  19   2    2.80    6.10
  -1  19  -2    8.40    6.80
   1  19   2   -2.90   11.40
   1 -19   2    4.10    8.00
   1 -19   2   12.10   11.70
  -1 -19  -2   -4.20    7.40
   1 -19   2   -9.60   14.50
   1 -19   2    6.00   12.50
   1 -19   2   -1.90    7.30
   1 -19   2   -3.30   13.70
  -1 -19  -2    5.00    7.00
   1  19   3   -0.90    9.60
   1 -19   3    2.30    9.30
  -1 -19  -3  -14.60    7.00
  -1 -19  -3   27.80   25.40
   1 -19   3   -3.50    7.20
   1 -19   3   -6.70    7.60
   1 -19   3  -10.20   12.00
   1  19   4  -10.50    4.90
   1  19   4   -1.80    7.70
   1 -19   4   -7.80    9.70
   1 -19   4   -4.80    5.30
   1 -19   4    1.10    8.80
   1 -19   4  -11.00    9.70
  -1 -19  -4   24.70   15.60
  -1 -19  -4   -9.60    7.30
  -1 -19  -4   -1.30    7.50
   1  19   5    7.30    7.30
   1  19   5   15.50    7.80
   1 -19   5   13.80    6.80
  -1 -19  -5   16.70   12.20
   1 -19   5   -3.70    8.60
  -1 -19  -5   15.70    8.20
  -1  20   5    8.00    6.80
   1  20  -5    1.50    4.20
  -1  20   5    7.10    7.10
  -1 -20   5   14.70    7.00
   1 -20  -5    7.00    7.20
  -1 -20   5    1.90    7.50
   1 -20  -5    4.50    6.20
  -1 -20   5    4.20    7.70
   1  20  -4    6.00    5.90
  -1  20   4   -6.30    6.80
  -1  20   4    7.50    7.40
  -1 -20   4    0.50    4.70
  -1 -20   4    6.30    9.00
   1 -20  -4   -4.60    8.40
  -1 -20   4   -1.00    8.30
  -1 -20   4  -19.90    9.80
   1 -20  -4   -2.70    9.90
  -1  20   3   18.50    8.90
  -1  20   3   22.40   12.10
   1 -20  -3   17.20    8.80
  -1 -20   3  -11.70   13.00
  -1 -20   3    6.90    8.20
  -1 -20   3   13.60   10.20
  -1 -20   3   19.00   10.00
   1 -20  -3   10.70    8.50
   1 -20  -3   -7.60   11.30
  -1  20   2   10.50    9.10
  -1  20   2   18.90    7.60
   1  20  -2   19.90    8.90
   1  20  -2   14.90   10.90
   1 -20  -2   25.70   13.60
  -1 -20   2    9.10   12.20
  -1 -20   2    5.20    8.50
   1 -20  -2   13.30    9.00
   1 -20  -2   11.80    8.00
  -1 -20   2   16.00    8.10
  -1 -20   2  -19.50   20.60
   1  20  -1  108.59   17.20
  -1  20   1  110.59   22.00
  -1  20   1  126.79   19.60
   1 -20  -1  123.39   17.90
  -1 -20   1  102.59   17.20
   1 -20  -1  127.89   18.40
  -1 -20   1  136.89   17.40
  -1  20   0   15.50    7.80
   1  20   0    3.80    6.90
   1 -20   0   26.00   12.50
  -1 -20   0   12.80   17.20
  -1 -20   0   13.80    8.40
   1 -20   0    8.50    9.80
  -1 -20   0   -1.20    8.10
   1 -20   0   -5.00   21.10
   1 -20   0    5.80    7.90
  -1  20  -1   -2.40    5.80
   1  20   1    2.60    6.30
   1  20   1    7.60   11.50
  -1 -20  -1  -11.60    6.60
  -1 -20  -1    7.50   20.00
   1 -20   1   -0.40   18.10
   1 -20   1  -13.80    7.10
   1 -20   1   -7.50    6.60
  -1 -20  -1    5.90    7.60
  -1  20  -2    0.60   11.20
   1  20   2    7.60    7.90
   1  20   2   25.80   12.30
   1 -20   2    5.10    8.90
   1 -20   2   -2.70   13.90
   1 -20   2   21.90   10.40
  -1 -20  -2   45.80   19.10
  -1 -20  -2   16.80    8.30
   1 -20   2   -8.70    5.40
   1  20   3    3.60    7.20
   1  20   3   37.80   12.50
  -1 -20  -3   12.00   18.50
   1 -20   3   30.90   11.30
   1 -20   3   -4.40   14.60
  -1 -20  -3   17.90    9.60
  -1 -20  -3   13.00    8.80
   1 -20   3   22.00    9.10
   1 -20   3   13.60    7.10
   1  20   4   26.50   10.30
   1  20   4   69.59   13.10
  -1 -20  -4   51.79   16.50
   1 -20   4   71.79   13.50
   1 -20   4   26.80   13.10
  -1 -20  -4   57.69   15.60
  -1  20  -5    9.30    4.00
   1  20   5    4.30    4.90
  -1  20  -5   17.80    6.20
   1  20   5   24.20    7.70
   1 -20   5   18.90    7.50
   1 -20   5    2.20    6.20
  -1  21   4    2.40    7.20
   1  21  -4   -3.00    5.80
  -1  21   4   -4.50    5.50
  -1 -21   4    2.20   10.60
   1 -21  -4   -9.50    8.20
   1 -21  -4    3.40    6.00
  -1 -21   4   -1.10    4.50
  -1 -21   4    0.40    7.30
  -1  21   3    1.90    6.30
   1  21  -3  -10.70    6.50
  -1  21   3   -2.60    7.50
   1 -21  -3   -9.10   10.00
   1 -21  -3  -12.80    8.40
  -1 -21   3   -0.60   12.60
  -1 -21   3    0.40    7.90
  -1 -21   3   -6.50    6.90
  -1 -21   3    0.60    5.50
   1 -21  -3   -6.80    8.10
   1  21  -2   57.29   11.50
  -1  21   2   51.99   13.50
  -1 -21   2   33.40   12.60
  -1 -21   2   59.99   11.70
   1 -21  -2   54.89   16.30
  -1 -21   2   80.39   15.00
   1 -21  -2   41.90   10.10
   1 -21  -2   50.59   11.90
   1  21  -1   10.40    7.00
  -1  21   1    9.30    7.10
   1 -21  -1   -2.50    6.00
  -1 -21   1  -11.70    7.30
  -1 -21   1   -0.70   18.80
  -1 -21   1   20.40    9.20
   1 -21  -1   -2.90    8.00
  -1  21   0   28.40    8.80
   1  21   0   22.70    9.20
  -1 -21   0   30.50   10.70
   1 -21   0   27.90    8.80
   1 -21   0   39.80   15.20
  -1 -21   0   27.80   17.10
   1 -21   0   13.20   17.80
   1  21   1    5.60    6.80
  -1  21  -1    3.50    5.80
  -1 -21  -1  -11.10    7.50
   1 -21   1   -4.60    9.10
  -1 -21  -1   -8.80   14.50
   1 -21   1    5.50    6.80
   1 -21   1  -20.50   15.20
   1 -21   1   -7.50    7.40
  -1 -21  -1    1.60    7.60
   1  21   2   49.80   12.50
   1 -21   2   55.49   15.80
   1 -21   2   14.20   14.30
   1 -21   2   46.70   10.50
  -1 -21  -2   43.20   10.70
  -1 -21  -2   25.90   16.40
  -1 -21  -2   44.30   12.80
  -1  21  -3   11.50   12.00
   1  21   3   28.00    9.40
   1  21   3   13.40    9.10
  -1 -21  -3   31.90   15.90
  -1 -21  -3   19.30   12.90
   1 -21   3   24.80    8.00
   1 -21   3   30.50    9.30
   1 -21   3   28.90   10.40
   1 -21   3   16.80   11.40
   1  21   4    2.90    5.80
   1  21   4    3.90    5.30
  -1  21  -4   -4.40    5.70
   1 -21   4    7.00    7.30
   1 -21   4    7.10    7.40
   1 -21   4    6.80    7.30
  -1 -21  -4  -34.50   15.90
   1  22  -3    2.60    8.10
  -1  22   3    5.80    6.30
  -1 -22   3    5.10    8.70
  -1 -22   3    3.40    4.10
   1 -22  -3   10.40    6.30
   1 -22  -3   11.20    9.60
  -1  22   2   31.00    9.70
  -1 -22   2   25.30   10.60
   1 -22  -2   45.70   12.90
  -1 -22   2   15.30   11.60
   1 -22  -2   19.60   11.50
  -1 -22   2   23.30    9.40
   1  22  -1   40.60    9.80
  -1  22   1   94.39   16.00
   1 -22  -1   91.49   15.90
  -1 -22   1   54.19   13.60
  -1 -22   1   61.59   12.40
   1 -22  -1   45.80   11.40
  -1 -22   1   63.09   12.10
   1  22   0    2.70    8.50
  -1  22   0    2.00    7.40
  -1 -22   0    3.20    8.70
   1 -22   0   -8.90    8.00
  -1 -22   0    8.80    7.30
   1 -22   0   -3.00    6.10
  -1 -22   0  -23.10   11.70
   1  22   1    3.00    7.40
  -1 -22  -1  -10.00    7.60
   1 -22   1   10.90    8.40
   1 -22   1  -22.40   16.30
   1 -22   1  -10.30    8.60
   1 -22   1   -4.70    5.60
  -1 -22  -1   -1.70   13.60
   1  22   2    9.20    6.70
   1 -22   2   -0.20    8.80
   1 -22   2   -4.60   10.30
   1 -22   2   -8.30   12.50
  -1 -22  -2   -5.00   13.10
   1 -22   2   -8.30    6.00
   1  22   3   16.80    7.40
   1  22   3    9.10    7.60
  -1 -22  -3  -16.60   10.70
   1 -22   3   -1.30    8.20
   1 -22   3   10.80    5.30
   1 -22   3    9.40    8.80
  -1  23   2   22.70    7.10
   1 -23  -2   19.50    9.40
  -1 -23   2   12.10    9.30
  -1  23   1   -7.20    4.30
  -1 -23   1   11.70   13.90
   1 -23  -1   -5.20    5.30
  -1 -23   1    2.80    5.40
   1 -23  -1   -8.00   10.10
  -1  23   0    9.80    7.30
   1  23   0    8.00    7.10
   1 -23   0  -22.10   16.90
   1 -23   0   12.10    5.90
  -1 -23   0    6.50    7.00
   1 -23   0    4.70    7.20
  -1 -23   0  -13.20   10.00
   1  23   1   22.40    8.40
  -1 -23  -1   40.40    8.60
   1 -23   1   11.00    5.60
  -1 -23  -1    8.00   11.80
   1 -23   1   26.30    8.30
   1  23   2   15.30    7.60
   1 -23   2    8.20    7.10
  -2   0   9   -2.00    6.50
   2   0  -9   13.00   11.70
   2   0  -9   22.20   16.40
   2   0  -8   37.30   15.40
   2   0  -8   10.80    8.80
  -2   0   8   26.80   16.10
   2   0  -8   21.80   19.00
   2   0  -8   21.40   16.80
  -2   0   8   33.90   11.80
   2   0  -8   35.10   11.30
   2   0  -8   16.40   13.40
  -2   0   7    2.10    7.50
  -2   0   7    4.30   13.50
   2   0  -7   -1.70    8.80
   2   0  -7   15.80   12.70
   2   0  -7   -2.00   11.30
   2   0  -7   11.60    9.40
   2   0  -7    5.60    8.50
  -2   0   7  -21.60   13.30
   2   0  -7    5.70   14.80
   2   0  -7   -8.10    6.50
  -2   0   7   -7.60   10.80
   2   0  -6 1349.27   69.09
  -2   0   6 1393.66   72.79
  -2   0   6 1380.46   66.69
  -2   0   6 1291.67   57.39
  -2   0   6 1437.46   66.99
   2   0  -6 1471.45   58.89
   2   0  -6 1394.76   62.59
   2   0  -6 1434.46   66.09
   2   0  -6 1355.36   74.59
   2   0  -6 1444.36   58.29
  -2   0   5   -2.70    3.90
   2   0  -5   -3.50    8.40
   2   0  -5    1.80    4.20
   2   0  -5   -2.30    3.70
  -2   0   5   -5.60    5.90
   2   0  -5    2.90   12.20
  -2   0   5  -19.50    8.40
   2   0  -5   -5.30    5.30
   2   0  -5  -16.40   10.40
  -2   0   5   -7.90   10.70
  -2   0   5  -10.40    6.80
   2   0  -4  404.66   23.20
  -2   0   4  357.86   21.50
   2   0  -4  381.86   24.30
   2   0  -4  387.56   22.70
  -2   0   4  397.66   21.10
   2   0  -4  375.46   21.60
   2   0  -3    4.30    2.80
  -2   0   3    0.50    3.00
   2   0  -3   -2.10    3.00
  -2   0   3    1.70    3.50
   2   0  -3    1.20    3.90
   2   0  -2 9346.26  232.18
  -2   0   2 8867.41  229.38
   2   0  -2 8832.42  229.28
  -2   0   2 8886.01  229.78
   2   0  -1   -1.10    1.20
   2   0  -1   -1.10    1.60
  -2   0   1    0.10    1.70
  -2   0   1   -1.20    1.80
   2   0  -1    0.70    1.80
   2   0   0 4723.53  124.09
   2   0   0 5289.67  126.19
  -2   0   0 4887.91  124.89
  -2   0   0 4790.02  124.99
   2   0   1    0.10    1.20
  -2   0  -1    0.60    1.90
  -2   0  -1    1.50    1.50
   2   0   2  551.14  115.09
  -2   0  -2  726.43   27.60
  -2   0  -2  766.52   27.30
  -2   0  -2  729.23   25.40
   2   0   2  784.62   26.20
  -2   0  -3    1.50    3.50
   2   0   3   -1.10    2.30
  -2   0  -3    1.30    2.60
  -2   0  -3   -4.60    2.20
   2   0   3    2.90    4.50
  -2   0  -4  502.85   27.40
  -2   0  -4  494.15   26.10
  -2   0  -4  520.65   25.30
  -2   0  -4  502.35   28.90
   2   0   4  504.85   24.80
  -2   0  -5    2.50    5.70
   2   0   5   -0.50    5.60
  -2   0  -5  -16.00   10.50
   2   0   5   -1.10   11.20
   2   0   5   -2.50    6.50
  -2   0  -5    0.10    4.70
  -2   0  -5   -7.40    9.00
   2   0   5    1.50   12.00
  -2   0  -5   10.00   10.40
  -2   0  -5    1.90    5.00
   2   0   5   -2.80    6.00
   2   0   5  -21.30   19.30
  -2   0  -5   -1.10    4.30
  -2   0  -6  194.78   21.20
   2   0   6  103.19   29.90
  -2   0  -6  134.49   20.50
  -2   0  -6  161.68   26.50
   2   0   6  109.49   21.00
   2   0   6  163.88   20.70
  -2   0  -6  156.58   29.60
  -2   0  -6  138.79   18.30
  -2   0  -6  155.98   17.70
   2   0   7  -10.40   11.40
  -2   0  -7   -4.20    8.30
  -2   0  -7   -8.80    8.80
   2   0   7   -0.30   12.50
  -2   0  -7    0.90   11.50
   2   0   7   -3.40    6.40
  -2   0  -7   -1.50    6.30
  -2   0  -7   -5.80   11.30
  -2   0  -8   33.20   12.90
  -2   0  -8   35.70   11.70
  -2   0  -8   41.90   15.50
  -2   0  -8   23.20   10.10
   2   0   8   39.60   16.50
   2   0   8   63.79   14.80
  -2   0  -9    5.70    7.30
  -2   0  -9  -21.90    8.70
   2   0   9   -1.50    5.20
  -2   0  -9   -0.90    7.20
  -2   1   9  161.38   19.10
   2   1  -9  143.89   22.00
   2  -1  -9  157.18   28.90
  -2  -1   9  162.68   22.60
   2  -1  -9  203.18   19.90
   2   1  -8    1.10    8.70
   2   1  -8  -34.00   15.60
   2   1  -8  -18.00   15.50
   2   1  -8   -1.40   11.50
  -2   1   8  -59.69   29.50
   2   1  -8    5.90   15.40
   2   1  -8  -18.40   12.00
  -2   1   8    7.70    9.00
   2  -1  -8   19.90   10.90
  -2  -1   8    6.20   15.00
   2  -1  -8  -10.40   13.50
   2  -1  -8   15.30   12.70
  -2  -1   8    9.40    7.90
   2  -1  -8    0.30   10.90
   2  -1  -8    4.70   15.30
   2  -1  -8   13.90    9.00
   2   1  -7   17.70   13.30
   2   1  -7   13.40   12.70
  -2   1   7   32.10   13.20
   2   1  -7   25.20   10.30
   2   1  -7   16.20    9.90
  -2   1   7    3.00   15.30
   2   1  -7   22.40   10.90
   2   1  -7   16.50   16.30
   2   1  -7   39.60   12.20
  -2   1   7   71.09   19.40
   2  -1  -7   30.20   15.60
  -2  -1   7   44.20   12.90
   2  -1  -7   44.90   18.80
   2  -1  -7   29.00   10.40
  -2  -1   7   10.80   13.80
  -2  -1   7   32.80   17.20
   2  -1  -7   32.70   12.10
   2  -1  -7   40.00   10.80
   2  -1  -7   23.50   11.10
   2  -1  -7   34.10   15.20
   2   1  -6   43.10   16.40
   2   1  -6   23.40    9.70
   2   1  -6   28.60   11.10
   2   1  -6   17.60   11.50
  -2   1   6   38.70   15.50
   2   1  -6   16.20    9.40
   2   1  -6   22.30    9.10
  -2   1   6   37.80    9.80
  -2   1   6   34.00   12.80
   2   1  -6   32.40   10.30
  -2   1   6   73.59   18.90
  -2  -1   6   58.19   17.60
  -2  -1   6   35.40    8.90
   2  -1  -6   22.00    9.20
   2  -1  -6   28.20   11.00
   2  -1  -6   34.40    9.90
  -2  -1   6   35.10   15.40
  -2  -1   6   25.70   13.70
  -2  -1   6   35.60   11.10
   2  -1  -6   19.90    7.40
   2  -1  -6   33.10   15.00
   2  -1  -6   48.80   18.10
   2  -1  -6   31.60   10.20
  -2   1   5    3.50    4.60
  -2   1   5  -11.60    9.80
  -2   1   5  -18.30   11.00
  -2   1   5  -14.40    8.00
   2   1  -5   -1.80   10.20
   2   1  -5    1.90    4.00
  -2   1   5    8.20    7.10
   2   1  -5    3.30    6.10
   2   1  -5    0.10   16.20
   2   1  -5    3.10    5.10
   2   1  -5    0.70    5.20
   2  -1  -5    3.30    4.90
  -2  -1   5   -5.90    6.80
   2  -1  -5    2.00    6.20
  -2  -1   5    3.80   11.80
  -2  -1   5    2.00    5.10
  -2  -1   5    7.30    6.80
   2  -1  -5   -2.50    9.00
   2  -1  -5    7.10    5.10
   2  -1  -5  -20.10    9.60
  -2  -1   5    7.90    9.00
  -2  -1   5   11.90   12.00
  -2   1   4  436.36   22.70
  -2   1   4  435.56   23.90
   2   1  -4  444.06   24.70
   2   1  -4  445.76   26.60
   2   1  -4  422.06   23.80
  -2  -1   4  447.16   24.00
   2  -1  -4  442.46   23.50
   2  -1  -4  459.95   25.20
  -2  -1   4  433.06   22.90
  -2  -1   4  434.76   24.60
   2   1  -3   87.19    9.50
   2   1  -3   80.29    9.70
   2   1  -3   91.49    9.60
  -2   1   3   79.09    9.10
  -2   1   3   78.39    8.70
  -2  -1   3   80.19    9.20
   2  -1  -3   85.99    9.30
   2  -1  -3   84.99   10.50
  -2  -1   3   88.79    9.20
   2  -1  -3   76.69    8.70
  -2   1   2 3515.25  101.59
  -2   1   2 3877.11  102.99
   2   1  -2 3794.42  102.19
   2  -1  -2 3824.12  102.49
   2  -1  -2 3819.62  104.79
  -2  -1   2 3748.02  101.49
   2  -1  -2 3880.61  103.79
  -2  -1   2 3739.33  102.39
   2   1  -1 9174.88  232.68
   2  -1  -1 9341.77  234.58
  -2   1   0 3804.32   95.39
   2   1   0 3636.34   91.29
  -2   1   0 3591.24   94.89
   2   1   0 3524.25   95.49
   2   1   0 3487.85   92.79
  -2  -1   0 3655.63   92.99
  -2  -1   0 3767.92   92.59
   2  -1   0 3725.43   95.09
   2  -1   0 3542.25   93.79
  -2  -1   0 3621.94   91.69
   2   1   1 4669.33  119.09
  -2   1  -1 4689.13  123.79
   2   1   1 4752.92  124.09
  -2   1  -1 4458.75  123.19
   2  -1   1 4905.01  123.09
   2  -1   1 4824.42  122.09
  -2  -1  -1 4834.02  120.69
  -2  -1  -1 4746.12  120.89
  -2   1  -2 5928.41  158.98
  -2   1  -2 5911.81  158.28
   2   1   2 6072.39  153.78
   2  -1   2 5838.02  155.88
  -2  -1  -2 5983.00  157.08
  -2  -1  -2 6094.09  156.58
  -2  -1  -2 5964.90  153.98
   2  -1   2 6256.17  157.58
  -2   1  -3 3275.77   95.69
   2   1   3 3352.66   90.79
   2  -1   3 3297.17   94.09
  -2  -1  -3 3100.69   94.89
  -2  -1  -3 3199.68   90.89
   2  -1   3 3328.67   93.19
   2   1   4 1846.72   59.49
   2   1   4 1775.72   60.89
  -2   1  -4 1857.61   62.49
  -2   1  -4 1860.21   61.19
  -2   1  -4 1877.51   65.59
  -2   1  -4 1821.52   66.59
  -2   1  -4 1752.92   63.29
  -2  -1  -4 1832.92   60.29
  -2  -1  -4 1867.41   64.19
  -2  -1  -4 1847.32   65.99
   2  -1   4 1833.32   61.49
  -2  -1  -4 1862.61   62.19
  -2   1  -5  544.25   30.60
  -2   1  -5  591.14   35.80
   2   1   5  502.85   28.70
  -2   1  -5  491.45   42.10
  -2   1  -5  495.15   36.30
   2   1   5  507.05   28.20
  -2   1  -5  515.95   28.80
   2   1   5  531.65   33.00
   2   1   5  484.65   34.70
  -2   1  -5  485.75   30.10
  -2   1  -5  540.85   32.90
  -2  -1  -5  528.95   30.10
   2  -1   5  546.95   44.90
   2  -1   5  503.25   28.70
   2  -1   5  493.45   37.70
  -2  -1  -5  552.24   29.60
  -2  -1  -5  521.25   31.60
   2  -1   5  522.15   33.40
  -2  -1  -5  504.75   45.90
  -2  -1  -5  515.85   38.50
  -2  -1  -5  509.55   33.00
  -2   1  -6  194.78   20.30
  -2   1  -6  192.88   27.40
   2   1   6  168.18   21.10
   2   1   6  234.08   38.80
  -2   1  -6  218.68   23.70
  -2   1  -6  191.58   20.10
  -2   1  -6  183.68   32.50
  -2   1  -6  183.98   23.90
  -2  -1  -6  216.68   28.70
   2  -1   6  151.38   25.60
   2  -1   6  190.48   21.70
  -2  -1  -6  183.88   23.20
  -2  -1  -6  165.58   33.10
   2  -1   6  191.68   30.90
  -2  -1  -6  218.28   20.80
  -2  -1  -6  187.38   21.40
  -2  -1  -6  222.28   20.50
  -2   1  -7    3.80    7.10
  -2   1  -7    7.70   12.50
  -2   1  -7   -3.60    8.50
  -2   1  -7   -7.80    8.20
  -2   1  -7  -11.60   11.40
   2   1   7   10.20    7.70
   2   1   7   -1.90   12.90
   2   1   7    7.60   10.60
  -2  -1  -7   13.70   13.10
  -2  -1  -7    5.60   12.00
  -2  -1  -7    2.60    6.70
   2  -1   7   19.50   10.80
  -2  -1  -7    0.10    9.60
   2  -1   7   -4.30   15.10
  -2  -1  -7    2.10    9.20
  -2   1  -8    4.80    8.40
   2   1   8   -8.30    9.70
  -2   1  -8    5.20   12.90
  -2   1  -8   12.50   11.40
   2   1   8    5.10    6.60
  -2   1  -8   -1.60    8.50
   2   1   8    8.20    8.70
  -2  -1  -8   13.70   12.30
   2  -1   8  -13.70   10.70
  -2  -1  -8   14.90    9.70
  -2  -1  -8   -3.40    7.40
   2  -1   8    7.20    7.50
  -2  -1  -8   11.70   10.10
  -2   1  -9   23.70    9.90
  -2   1  -9   23.50    7.80
   2   1   9   11.60    6.00
  -2   1  -9  -14.10   14.80
  -2  -1  -9   14.10    9.10
  -2  -1  -9   -6.80    8.50
  -2  -1  -9   11.10    6.40
   2  -1   9   14.40    6.70
   2   2  -9   19.20    9.40
  -2   2   9   17.30   10.60
   2  -2  -9    9.10   11.70
   2  -2  -9   21.80    9.40
   2  -2  -9   12.90   10.70
  -2  -2   9   22.00   10.50
   2   2  -8   -8.90    9.80
   2   2  -8    4.70   11.00
   2   2  -8    4.70    9.40
  -2   2   8    0.70    6.40
   2   2  -8  -13.70   16.60
   2   2  -8  -17.20   13.60
   2  -2  -8   11.20    9.90
   2  -2  -8   -5.50   10.00
  -2  -2   8    1.20    6.30
   2  -2  -8  -23.90   11.80
   2  -2  -8   -0.50    7.60
   2  -2  -8   -1.20   10.40
   2  -2  -8  -16.40   17.80
  -2  -2   8  -15.60   11.80
  -2   2   7  271.47   28.30
   2   2  -7  251.47   28.00
   2   2  -7  263.57   28.50
   2   2  -7  204.38   36.80
   2   2  -7  246.08   24.40
   2   2  -7  184.38   29.70
  -2   2   7  315.87   31.10
   2   2  -7  283.27   38.60
  -2   2   7  267.17   38.30
  -2  -2   7  277.27   30.20
   2  -2  -7  308.47   34.10
   2  -2  -7  304.17   40.20
   2  -2  -7  277.97   25.20
   2  -2  -7  323.67   27.00
   2  -2  -7  309.87   33.30
  -2  -2   7  264.37   27.90
   2  -2  -7  304.37   32.60
  -2  -2   7  236.88   35.00
  -2   2   6  427.46   34.20
   2   2  -6  431.06   28.80
   2   2  -6  400.76   34.20
  -2   2   6  482.75   30.70
   2   2  -6  430.96   31.80
  -2   2   6  476.85   43.80
  -2   2   6  434.46   36.30
   2   2  -6  432.36   32.10
   2   2  -6  498.45   43.20
   2   2  -6  404.66   34.40
   2   2  -6  439.06   35.00
   2  -2  -6  464.75   30.20
   2  -2  -6  455.85   44.40
   2  -2  -6  437.16   36.10
   2  -2  -6  433.36   34.00
  -2  -2   6  414.36   29.40
   2  -2  -6  459.95   29.50
   2  -2  -6  392.16   38.80
  -2  -2   6  449.95   36.40
   2  -2  -6  433.26   31.80
  -2  -2   6  437.26   42.10
  -2  -2   6  404.46   37.50
   2   2  -5  275.87   21.00
   2   2  -5  285.67   24.10
   2   2  -5  267.07   20.20
  -2   2   5  221.08   32.80
  -2   2   5  247.18   25.60
   2   2  -5  256.77   21.80
  -2   2   5  276.37   20.20
  -2  -2   5  290.17   32.60
   2  -2  -5  266.47   21.20
  -2  -2   5  263.67   26.10
  -2  -2   5  239.88   19.60
   2  -2  -5  277.87   22.10
  -2  -2   5  269.57   21.00
   2  -2  -5  310.87   24.70
  -2  -2   5  276.87   21.80
  -2  -2   5  256.77   20.50
   2  -2  -5  220.58   29.30
   2  -2  -5  266.67   19.90
   2   2  -4  266.97   18.50
   2   2  -4  241.78   17.80
  -2   2   4  234.58   17.30
   2   2  -4  241.18   19.10
   2   2  -4  207.08   18.30
   2  -2  -4  245.78   17.00
  -2  -2   4  252.07   17.50
   2  -2  -4  230.88   19.40
  -2  -2   4  233.48   18.10
  -2  -2   4  261.87   18.50
   2  -2  -4  239.38   17.80
   2   2  -3  754.42   30.50
  -2   2   3  731.63   29.60
   2   2  -3  720.23   31.20
   2  -2  -3  719.53   32.00
  -2  -2   3  743.43   30.40
  -2  -2   3  734.23   29.40
   2  -2  -3  746.93   30.20
   2   2  -2 3851.01  101.29
  -2   2   2 3518.95  100.79
   2   2  -2 3799.12  102.19
  -2   2   2 3836.52  101.79
   2  -2  -2 3550.24  100.19
  -2  -2   2 3674.73  101.09
   2  -2  -2 3645.64  103.49
  -2  -2   2 3810.82  100.79
   2  -2  -2 3778.22  101.39
  -2   2   1 7207.58  173.18
   2   2  -1 6785.32  169.88
  -2   2   1 6664.13  172.58
  -2  -2   1 6496.95  170.18
  -2  -2   1 6767.62  170.38
   2  -2  -1 6458.15  171.38
   2  -2  -1 6687.43  175.28
   2   2   0   11.10    3.30
   2   2   0   15.50    3.00
  -2   2   0   12.80    3.40
  -2  -2   0   16.00    1.90
  -2  -2   0   16.00    2.00
   2  -2   0   13.50    2.90
   2  -2   0   16.20    3.50
  -2  -2  -1 9490.35  234.68
   2   2   2  221.98    9.70
  -2   2  -2  214.18   12.30
  -2   2  -2  242.28   14.60
   2   2   2  225.38   13.10
  -2   2  -2  213.48   13.50
  -2  -2  -2  241.28   12.10
   2  -2   2  234.98   13.70
   2  -2   2  220.08   12.70
   2   2   3  901.01   34.00
   2   2   3  920.31   30.80
  -2   2  -3  850.61   36.90
  -2   2  -3  936.01   37.20
  -2  -2  -3  890.21   31.90
   2  -2   3  900.21   35.50
  -2  -2  -3  957.30   36.00
   2  -2   3  916.01   34.60
  -2   2  -4  217.78   18.50
  -2   2  -4  213.48   16.60
   2   2   4  205.88   14.60
  -2   2  -4  195.48   18.10
   2   2   4  201.88   15.50
  -2   2  -4  192.28   15.60
   2  -2   4  213.68   16.30
   2  -2   4  195.38   24.70
  -2  -2  -4  219.48   17.90
  -2  -2  -4  227.38   15.70
  -2  -2  -4  202.48   16.30
  -2  -2  -4  199.98   16.10
  -2   2  -5   19.40    7.10
  -2   2  -5   21.30    7.20
   2   2   5   22.30   14.10
  -2   2  -5   29.10    9.90
   2   2   5   22.40   17.00
  -2   2  -5   14.80   11.40
  -2   2  -5   16.80    8.40
   2   2   5   10.60   12.30
  -2   2  -5   37.20   11.10
  -2   2  -5   13.40    9.70
   2   2   5   27.00    9.70
  -2  -2  -5   24.00    7.50
   2  -2   5   23.50   14.60
   2  -2   5   34.00   11.60
  -2  -2  -5   17.90    8.30
  -2  -2  -5   15.00   15.60
  -2  -2  -5   16.20    5.40
  -2  -2  -5   22.60    7.40
   2  -2   5   30.50    8.70
   2   2   6   89.39   19.80
  -2   2  -6   64.89   14.70
  -2   2  -6   57.89   14.60
  -2   2  -6   60.79   14.20
  -2   2  -6  100.99   15.40
  -2   2  -6   92.09   22.20
   2   2   6   89.29   24.70
  -2   2  -6  105.59   15.40
   2   2   6   77.09   16.90
  -2   2  -6   67.49   15.00
  -2  -2  -6   66.49   14.80
  -2  -2  -6   73.29   16.20
   2  -2   6   33.30   17.20
  -2  -2  -6   63.19   12.90
   2  -2   6   70.49   15.30
  -2  -2  -6   56.49   14.00
  -2  -2  -6   54.69   19.80
   2   2   7   14.00   12.40
   2   2   7   14.80   15.70
   2   2   7    7.00    9.10
  -2   2  -7   -7.10    8.80
  -2   2  -7    3.20   17.70
   2   2   7   15.20   12.50
  -2   2  -7    8.90    8.20
  -2   2  -7  -14.50   14.10
  -2   2  -7   -0.30    8.60
  -2   2  -7    6.00   12.70
  -2  -2  -7   -3.30    9.10
   2  -2   7   21.00   20.10
  -2  -2  -7    5.30    9.60
   2  -2   7    2.40    8.20
  -2  -2  -7   18.30    9.00
  -2  -2  -7   23.40   12.50
  -2  -2  -7   -2.00    9.90
  -2  -2  -7    5.70   12.20
  -2   2  -8   17.90   15.20
   2   2   8    8.30    8.90
   2   2   8   61.89   14.00
  -2   2  -8   36.20   11.50
   2   2   8   26.70    9.70
  -2   2  -8   12.20   11.20
  -2   2  -8   29.00   10.80
  -2  -2  -8   19.70   13.60
  -2  -2  -8   28.60   11.60
  -2  -2  -8   24.10   10.10
   2  -2   8   52.59   13.00
  -2  -2  -8   20.10    9.80
   2  -2   8   34.60   12.00
   2   2   9    6.50    6.20
  -2   2  -9    1.00    6.80
   2   2   9   -3.70   15.30
  -2   2  -9    6.60    8.00
   2  -2   9    8.30    6.50
  -2  -2  -9    4.70    6.80
  -2  -2  -9    5.60    7.10
  -2  -2  -9   -1.60    7.80
  -2   3   9   46.20   14.30
   2   3  -9   29.10   12.00
   2   3  -9   23.00   12.20
  -2  -3   9   20.50    9.10
   2  -3  -9    6.60    9.90
   2  -3  -9   23.80   12.50
   2  -3  -9    3.40   13.90
   2   3  -8   17.90   11.80
   2   3  -8    5.10    9.10
  -2   3   8    8.10    9.10
   2   3  -8    4.00   11.10
   2   3  -8   13.10   21.30
   2  -3  -8   -5.80   12.40
   2  -3  -8    9.30   14.10
  -2  -3   8   23.30   13.90
   2  -3  -8   18.60   10.20
  -2  -3   8   12.70    9.40
   2  -3  -8    1.20   10.00
   2  -3  -8   18.90   10.30
   2   3  -7   44.50   12.50
  -2   3   7   -6.70   21.10
  -2   3   7   35.00   13.40
   2   3  -7   16.80   14.40
  -2   3   7   26.90   12.40
   2   3  -7   28.00   11.10
   2   3  -7    1.70   16.40
   2   3  -7    1.50   12.10
   2  -3  -7   16.40    8.30
   2  -3  -7   29.20   17.00
   2  -3  -7  -17.40   21.20
   2  -3  -7   18.10   12.80
   2  -3  -7   26.70   10.30
   2  -3  -7   24.10   11.40
  -2  -3   7   36.50   17.90
  -2  -3   7   36.40   14.40
  -2  -3   7    7.50   11.20
  -2   3   6   31.30   14.30
   2   3  -6    8.10    8.70
  -2   3   6   -0.40   14.20
   2   3  -6    7.40    6.00
  -2   3   6   16.20   10.00
   2   3  -6   -2.30    8.20
   2   3  -6   23.80   16.40
   2   3  -6  -10.50    9.40
  -2   3   6   31.40   15.90
   2   3  -6   13.20   11.40
   2   3  -6   22.50   12.30
   2  -3  -6    8.80    9.20
  -2  -3   6    3.20   12.20
  -2  -3   6    2.10   13.80
  -2  -3   6   14.90   10.50
   2  -3  -6   17.90   12.20
   2  -3  -6   15.00    6.90
  -2  -3   6   14.60   15.20
   2  -3  -6   22.10   14.50
   2  -3  -6   17.80    7.60
  -2  -3   6   12.80    7.10
   2  -3  -6    1.00   18.30
   2  -3  -6   10.80    8.30
  -2  -3   6   15.50    9.90
   2   3  -5  209.58   18.40
  -2   3   5  165.38   30.20
   2   3  -5  165.18   17.00
   2   3  -5  194.28   28.70
  -2   3   5  182.98   16.70
  -2   3   5  165.98   19.70
   2   3  -5  176.08   19.60
   2   3  -5  182.48   18.60
  -2  -3   5  167.28   29.70
  -2  -3   5  205.78   18.60
   2  -3  -5  185.58   17.60
  -2  -3   5  184.58   17.80
   2  -3  -5  154.48   16.80
  -2  -3   5  189.98   17.50
   2  -3  -5  185.28   17.00
  -2  -3   5  193.98   23.20
  -2  -3   5  166.08   16.90
  -2  -3   5  125.69   24.40
   2   3  -4    3.40    6.40
   2   3  -4    4.90    4.80
   2   3  -4    3.40    3.70
   2   3  -4    3.60    5.00
  -2   3   4    6.40    5.50
  -2  -3   4    9.80    4.90
   2  -3  -4    5.50    5.00
   2  -3  -4   17.20    6.00
   2  -3  -4   11.10    5.90
  -2  -3   4   10.10    5.40
  -2  -3   4   -3.40    5.20
  -2  -3   4    9.90    5.30
   2  -3  -4    8.60    4.90
  -2   3   3   11.20    4.10
   2   3  -3   11.50    4.60
   2   3  -3   14.90    4.80
   2   3  -3   12.50    4.80
  -2  -3   3    4.80    4.40
   2  -3  -3   11.30    5.00
   2  -3  -3   10.20    4.20
  -2  -3   3    7.30    3.80
   2   3  -2   49.99    6.50
  -2   3   2   48.20    6.20
  -2   3   2   33.60    6.00
   2   3  -2   51.59    6.30
   2  -3  -2   43.50    5.60
   2  -3  -2   47.60    7.30
  -2  -3   2   39.50    5.90
   2   3  -1  185.58   11.20
  -2   3   1  195.78   11.10
   2   3  -1  197.18   12.40
  -2   3   1  183.78   11.00
   2   3  -1  198.68    9.20
  -2  -3   1  191.08    9.40
   2  -3  -1  212.08   11.10
   2  -3  -1  203.58   11.80
  -2   3   0 1971.00   57.19
   2   3   0 2071.79   56.69
   2   3   0 1978.30   57.89
  -2   3   0 1993.90   57.49
  -2  -3   0 1996.20   50.49
   2  -3   0 2012.10   56.89
   2  -3   0 1915.11   55.49
  -2   3  -1 2678.53   75.49
   2   3   1 2729.03   74.99
  -2   3  -1 2510.65   75.19
   2   3   1 2573.74   74.19
   2  -3   1 2629.44   74.79
   2  -3   1 2802.02   73.99
  -2  -3  -1 2678.23   67.99
  -2  -3  -1 2734.13   68.19
  -2   3  -2 1449.85   49.90
   2   3   2 1505.65   48.10
  -2   3  -2 1576.84   47.90
  -2   3  -2 1468.85   43.50
  -2   3  -2 1566.04   51.19
  -2  -3  -2 1581.44   45.50
   2  -3   2 1534.65   49.70
   2  -3   2 1611.74   49.50
  -2  -3  -2 1493.15   45.40
  -2  -3  -2 1608.04   46.50
   2  -3   2 1578.54   48.70
  -2   3  -3   40.90    8.00
   2   3   3   46.40    5.40
  -2   3  -3   33.90    7.60
   2   3   3   47.50    7.20
   2  -3   3   38.00    7.80
   2  -3   3   52.39    7.80
  -2  -3  -3   41.70    6.30
   2   3   4  134.39   12.40
  -2   3  -4  175.88   15.10
   2   3   4  175.08   14.00
  -2   3  -4  184.58   16.60
  -2   3  -4  185.88   15.20
  -2   3  -4  134.79   15.50
  -2   3  -4  159.58   16.90
   2  -3   4  156.78   16.60
  -2  -3  -4  132.19   14.30
  -2  -3  -4  170.78   14.60
  -2  -3  -4  155.48   13.10
   2  -3   4  162.18   14.80
  -2  -3  -4  187.78   16.60
  -2   3  -5    2.90   10.40
   2   3   5  -12.30    7.40
  -2   3  -5    6.10    7.10
  -2   3  -5    7.80    7.40
   2   3   5    0.10   13.20
   2   3   5    4.60   13.60
  -2   3  -5   12.80    5.50
   2   3   5   -8.60   10.40
  -2   3  -5   -0.20   10.90
   2   3   5    9.60    7.50
  -2   3  -5   11.20    5.90
  -2   3  -5    4.40    8.90
  -2  -3  -5    8.80    5.90
   2  -3   5    9.40    6.30
   2  -3   5    1.70   12.70
  -2  -3  -5   35.90   22.20
   2  -3   5    2.60    6.70
  -2   3  -6  903.21   50.09
   2   3   6  904.71   47.90
   2   3   6  939.21   55.19
  -2   3  -6  775.42   45.20
  -2   3  -6  936.41   51.49
   2   3   6  944.61   54.29
  -2   3  -6  888.21   50.99
   2   3   6  758.22   83.69
  -2   3  -6  916.81   45.00
  -2   3  -6  933.61   44.70
  -2   3  -6  853.81   58.59
  -2  -3  -6  896.11   52.59
  -2  -3  -6  898.01   44.70
  -2  -3  -6  881.01   43.90
   2  -3   6  824.22   46.00
   2  -3   6  834.92   49.40
  -2  -3  -6  881.11   58.99
   2  -3   6  800.52   56.69
  -2  -3  -6  883.21   47.30
  -2  -3  -6  948.81   51.49
   2   3   7   40.70   14.10
  -2   3  -7    6.40   17.60
  -2   3  -7   36.00   13.50
  -2   3  -7   30.70   12.20
   2   3   7   28.70   15.40
  -2   3  -7   38.20   16.40
   2   3   7   53.89   14.30
  -2   3  -7   22.70   19.00
   2   3   7   26.70   12.60
  -2   3  -7   30.20   11.10
  -2   3  -7   47.70   12.70
  -2  -3  -7   61.09   15.70
  -2  -3  -7   34.60   11.20
  -2  -3  -7   27.40   11.50
  -2  -3  -7   32.40   13.60
  -2  -3  -7   39.40   11.10
   2  -3   7   21.00    9.20
  -2  -3  -7   28.10   15.70
  -2   3  -8    4.90   18.10
  -2   3  -8   27.90   11.60
  -2   3  -8   23.80   16.30
  -2   3  -8   51.99   12.40
   2   3   8   -0.60   10.80
   2   3   8   44.70   12.10
  -2  -3  -8   19.60   14.90
  -2  -3  -8   22.80    9.40
   2  -3   8   55.49   12.80
  -2  -3  -8   39.40   11.60
  -2  -3  -8   37.70   12.30
   2  -3   8   30.20   12.30
   2   3   9   20.80    9.10
  -2   3  -9    4.60    7.30
  -2  -3  -9    7.30    8.50
  -2  -3  -9   11.20    7.40
   2  -3   9    6.80    6.10
  -2  -3  -9    3.20    8.30
  -2   4   9   37.70   10.40
   2   4  -9    8.10   10.70
   2   4  -9   17.10   10.30
   2  -4  -9   33.30   10.30
   2  -4  -9   15.10   11.10
  -2  -4   9   33.10    8.90
  -2  -4   9    4.50    9.50
   2  -4  -9    7.10    8.00
  -2   4   8   61.69   13.90
   2   4  -8   79.49   19.10
   2  -4  -8   56.59   12.40
  -2  -4   8   54.59   15.10
   2  -4  -8   36.30   11.90
   2  -4  -8   64.89   17.80
   2  -4  -8   69.39   22.10
  -2  -4   8   58.19   14.20
  -2   4   7  188.48   26.70
   2   4  -7  185.88   25.70
  -2   4   7  170.08   22.90
   2   4  -7  207.48   25.50
  -2   4   7  174.18   26.90
   2   4  -7  170.58   24.40
   2   4  -7  168.08   26.50
   2   4  -7  192.58   33.90
   2  -4  -7  201.48   29.20
   2  -4  -7  185.98   28.50
   2  -4  -7  191.88   23.00
  -2  -4   7  170.38   33.40
  -2  -4   7  122.99   18.50
   2  -4  -7  180.08   21.90
  -2  -4   7  150.88   24.40
   2  -4  -7  191.18   24.40
   2  -4  -7  129.89   25.80
   2   4  -6   49.10   12.40
  -2   4   6   38.10   12.20
   2   4  -6   48.90   12.90
  -2   4   6   73.59   20.40
   2   4  -6   50.49   17.30
  -2   4   6   49.00   17.00
   2   4  -6   24.20   13.80
   2   4  -6   63.89   17.10
   2   4  -6   38.50   12.10
  -2  -4   6   56.59   25.10
   2  -4  -6   16.70   13.20
  -2  -4   6   25.30   10.20
  -2  -4   6   49.40   15.50
   2  -4  -6   39.50   11.20
   2  -4  -6  114.59   37.10
   2  -4  -6   48.10   11.90
  -2  -4   6   52.79   19.10
  -2  -4   6   63.99   12.80
   2  -4  -6   54.49   11.30
  -2  -4   6   37.60   14.60
   2  -4  -6   58.29   15.10
  -2  -4   6   13.70   11.20
   2   4  -5  366.66   36.20
  -2   4   5  369.76   32.10
   2   4  -5  407.76   25.60
  -2   4   5  363.26   28.20
   2   4  -5  386.86   26.90
   2   4  -5  350.76   24.10
   2   4  -5  340.87   27.00
  -2   4   5  371.16   24.40
   2  -4  -5  392.36   59.79
  -2  -4   5  410.86   27.70
  -2  -4   5  409.46   26.40
   2  -4  -5  301.87   33.40
  -2  -4   5  340.97   31.30
  -2  -4   5  391.06   25.00
   2  -4  -5  397.46   26.00
   2  -4  -5  401.26   29.60
  -2  -4   5  384.56   38.40
   2  -4  -5  367.76   24.30
  -2  -4   5  344.57   33.70
   2  -4  -5  411.66   26.90
  -2  -4   5  363.66   27.30
  -2   4   4   -3.20    8.40
   2   4  -4    0.60    5.70
   2   4  -4   18.80    6.00
   2   4  -4    0.90    5.50
   2   4  -4    4.30    4.30
   2   4  -4    5.50    6.20
  -2  -4   4   11.20    5.70
  -2  -4   4    2.30    4.00
  -2  -4   4    8.40    5.20
   2  -4  -4    6.10    4.10
   2  -4  -4   12.50    4.80
   2  -4  -4   13.50    6.50
  -2  -4   4    6.60    4.30
   2  -4  -4    5.20    5.30
  -2   4   3   83.89    9.50
   2   4  -3   69.39    9.00
   2   4  -3   82.09    9.70
  -2  -4   3   81.09    9.60
   2  -4  -3   96.59    9.60
   2  -4  -3   82.39   10.40
  -2  -4   3   93.99    9.90
   2   4  -2  631.44   24.70
   2   4  -2  703.13   25.40
  -2   4   2  641.64   25.30
   2   4  -2  630.44   26.30
  -2   4   2  661.73   25.20
   2  -4  -2  623.74   24.40
  -2  -4   2  605.74   24.70
  -2  -4   2  628.74   24.70
   2  -4  -2  673.63   27.70
   2  -4  -2  637.84   25.40
  -2   4   1  675.33   24.70
  -2   4   1  684.33   24.40
   2   4  -1  644.64   26.70
   2   4  -1  645.14   20.70
   2   4  -1  596.54   24.30
   2  -4  -1  654.03   23.70
   2  -4  -1  648.24   24.80
  -2  -4   1  618.44   22.70
  -2  -4   1  597.04   21.10
   2  -4  -1  614.64   22.80
  -2   4   0 3867.21  106.19
   2   4   0 3754.12  107.19
  -2   4   0 3946.81  103.99
   2   4   0 3735.03  105.69
  -2   4   0 4100.89  106.69
  -2  -4   0 4226.88   99.09
   2  -4   0 3852.01  104.39
  -2  -4   0 4014.60   98.29
   2  -4   0 3901.61  105.69
  -2   4  -1   19.40    4.40
   2   4   1   20.70    4.50
  -2   4  -1   17.90    3.10
  -2   4  -1   21.40    5.30
   2   4   1   21.50    4.80
  -2  -4  -1   24.60    2.00
   2  -4   1   21.90    4.40
   2  -4   1   23.30    5.40
   2  -4   1   25.20    5.20
  -2  -4  -1   22.00    2.00
  -2   4  -2   93.39    6.90
  -2   4  -2   95.79   10.00
  -2   4  -2   95.39    9.00
   2   4   2   80.89    8.30
  -2   4  -2  102.59   10.50
  -2  -4  -2   94.69    7.20
  -2  -4  -2   97.29    7.30
   2  -4   2   96.89   10.40
  -2  -4  -2   88.39    6.60
   2  -4   2  108.39    9.90
   2  -4   2   98.79    9.30
  -2   4  -3  708.63   32.60
  -2   4  -3  720.63   33.40
   2   4   3  711.23   28.80
  -2   4  -3  723.03   26.70
  -2   4  -3  694.93   33.00
   2  -4   3  763.02   31.70
  -2  -4  -3  666.73   25.90
  -2  -4  -3  732.63   30.30
   2  -4   3  735.33   31.10
   2  -4   3  679.33   31.60
  -2   4  -4  -10.70    4.60
  -2   4  -4    3.20    3.70
  -2   4  -4    0.60    4.30
   2   4   4    1.20    3.80
  -2   4  -4   -2.50    3.90
  -2   4  -4   -4.30    3.40
  -2   4  -4   -8.40    4.50
   2  -4   4   -4.10    5.80
  -2  -4  -4  -10.80    4.80
  -2  -4  -4   -0.10    4.00
   2  -4   4  -15.20    8.80
   2  -4   4   -1.70    2.90
  -2  -4  -4    2.90    2.50
   2  -4   4   -5.50    7.00
  -2  -4  -4   -0.90    3.40
  -2   4  -5   56.59   10.80
  -2   4  -5   29.00   10.40
   2   4   5   61.19   16.60
  -2   4  -5   29.40   10.40
   2   4   5   34.10   11.40
  -2   4  -5   43.50   11.40
   2   4   5   41.30   17.40
  -2   4  -5   42.50    8.60
  -2   4  -5   36.30   15.20
   2   4   5   48.60   18.10
   2   4   5   33.50   14.00
  -2   4  -5   39.40    9.30
  -2   4  -5   37.90   10.10
  -2  -4  -5   57.39   19.70
  -2  -4  -5   30.40    9.10
   2  -4   5   33.00   18.00
   2  -4   5   35.10    9.00
   2  -4   5   32.90   19.30
  -2  -4  -5   25.90    9.10
   2  -4   5   44.70   13.10
  -2  -4  -5   42.60    9.00
  -2   4  -6   52.79   16.00
   2   4   6   81.59   18.50
   2   4   6   64.69   22.00
  -2   4  -6   49.20   12.40
   2   4   6   82.19   15.70
   2   4   6   63.99   15.70
  -2   4  -6   33.30   14.20
  -2   4  -6   68.99   13.80
  -2   4  -6   69.89   15.10
  -2   4  -6   46.40   11.70
  -2   4  -6   45.20   15.00
  -2  -4  -6   89.59   15.10
  -2  -4  -6   62.59   14.40
  -2  -4  -6   44.10   17.50
  -2  -4  -6   61.89   14.90
  -2  -4  -6   88.79   15.10
  -2  -4  -6   74.79   14.30
   2  -4   6   36.40   13.90
   2  -4   6   72.89   16.40
   2  -4   6   43.50   18.20
  -2   4  -7   13.40   12.50
   2   4   7    9.40   15.70
  -2   4  -7    6.10   11.10
  -2   4  -7   41.10   12.50
   2   4   7   66.69   20.60
   2   4   7   34.30   13.30
   2   4   7   38.60   28.60
  -2   4  -7   28.50   11.70
  -2   4  -7    9.20   22.50
  -2   4  -7   21.70   10.70
  -2  -4  -7   36.90   10.50
  -2  -4  -7   33.00   10.70
  -2  -4  -7   16.40   11.30
  -2  -4  -7   49.20   29.80
   2  -4   7   22.10   11.60
  -2  -4  -7   19.10   14.30
  -2  -4  -7   29.40   14.30
   2   4   8   67.39   13.60
   2   4   8   66.29   13.40
  -2   4  -8   61.69   14.60
  -2   4  -8   54.99   12.40
  -2   4  -8   58.59   17.90
  -2  -4  -8   52.09   12.20
  -2  -4  -8   32.70   14.30
   2  -4   8   38.90   11.70
   2  -4   8  110.39   27.60
  -2  -4  -8   54.39   12.50
  -2  -4  -8   79.19   14.70
  -2   4  -9    9.70    7.10
   2  -4   9   17.80    7.10
  -2  -4  -9   24.80    9.10
  -2  -4  -9   14.00    6.40
  -2  -4  -9   15.50    9.50
   2   5  -9    4.60    9.30
  -2   5   9   -0.90    5.80
   2   5  -9   -3.60    8.00
   2  -5  -9    3.40    7.30
   2  -5  -9  -10.30    9.00
   2  -5  -9    3.60   10.00
  -2  -5   9   -4.90    4.60
  -2  -5   9   -3.30   14.40
   2   5  -8   60.69   20.30
   2   5  -8   44.40   14.60
  -2   5   8   20.20    9.90
  -2   5   8   52.39   13.10
   2  -5  -8   52.09   14.60
   2  -5  -8   15.00   14.00
  -2  -5   8   48.10   16.20
   2  -5  -8   39.30   12.20
  -2  -5   8   52.89   15.90
   2   5  -7    5.90   10.80
   2   5  -7    5.80    9.30
   2   5  -7    0.50   11.50
  -2   5   7   -7.60    9.00
   2   5  -7   -4.90   11.00
  -2   5   7   20.20   16.80
   2   5  -7   -8.90   11.20
  -2   5   7   -3.70    6.30
  -2   5   7  -18.10   16.40
  -2  -5   7   -6.20   12.20
  -2  -5   7    2.50    8.70
   2  -5  -7   -0.50    7.90
   2  -5  -7    8.30    9.00
  -2  -5   7    1.80   13.80
   2  -5  -7    1.00    8.60
  -2  -5   7   -2.90    8.30
   2  -5  -7   -3.50   13.00
   2  -5  -7   -0.30   10.60
   2   5  -6   64.79   14.40
  -2   5   6   44.30   16.80
   2   5  -6   47.40   12.00
  -2   5   6   85.79   17.90
   2   5  -6   82.79   14.70
  -2   5   6   22.40   15.90
   2   5  -6   55.99   12.50
   2   5  -6   55.89   16.60
   2  -5  -6   46.20   11.00
  -2  -5   6   59.99   14.00
   2  -5  -6   69.39   14.10
   2  -5  -6   57.89   14.20
  -2  -5   6   77.49   16.50
  -2  -5   6   36.30   11.30
  -2  -5   6   42.80   16.40
   2  -5  -6   52.69   13.10
  -2  -5   6   72.79   18.30
   2  -5  -6   62.39   22.50
  -2  -5   6   26.40   10.60
   2  -5  -6   26.80   12.00
  -2   5   5  414.46   29.70
   2   5  -5  363.66   27.50
  -2   5   5  392.16   33.90
  -2   5   5  378.66   39.00
   2   5  -5  370.36   26.10
   2   5  -5  419.26   27.80
   2   5  -5  390.56   29.90
  -2   5   5  415.26   26.40
   2   5  -5  431.06   39.70
   2  -5  -5  410.76   26.00
   2  -5  -5  453.75   28.90
   2  -5  -5  369.66   39.60
   2  -5  -5  436.96   27.40
   2  -5  -5  400.26   35.30
  -2  -5   5  351.06   34.20
  -2  -5   5  460.35   28.50
  -2  -5   5  455.25   39.60
  -2  -5   5  446.56   27.50
  -2  -5   5  441.86   29.40
   2  -5  -5  458.45   32.30
  -2  -5   5  502.55   40.50
  -2  -5   5  416.26   27.90
   2   5  -4   19.00    6.00
   2   5  -4   10.50    7.00
   2   5  -4    7.70    6.90
  -2  -5   4    9.30    5.20
  -2  -5   4   14.80    6.00
   2  -5  -4   17.90    7.10
   2  -5  -4   13.40    4.60
  -2  -5   4   17.40    6.40
  -2  -5   4    9.10    5.00
   2  -5  -4   16.90    7.10
   2  -5  -4   10.10    5.30
   2   5  -3   70.09   11.20
   2   5  -3   89.69   10.40
   2   5  -3   80.99    9.50
   2   5  -3   75.29   10.00
   2  -5  -3   82.89   11.40
  -2  -5   3   77.39    9.70
  -2  -5   3   78.59    9.10
  -2  -5   3   61.99   10.50
   2  -5  -3   92.69    9.30
   2  -5  -3   59.39    9.70
  -2   5   2  126.69   10.00
   2   5  -2  125.59   11.20
  -2   5   2  134.59   10.30
   2   5  -2  133.19   10.20
   2  -5  -2  126.79   10.20
   2  -5  -2  128.59   11.50
   2  -5  -2  125.79    9.90
  -2  -5   2  117.29    9.40
  -2  -5   2  138.39   10.50
  -2   5   1 1791.42   53.99
  -2   5   1 1769.12   53.09
   2   5  -1 1773.32   48.60
   2   5  -1 1754.32   57.89
   2   5  -1 1797.42   55.49
   2  -5  -1 1798.12   53.29
   2  -5  -1 1804.52   54.19
  -2  -5   1 1752.92   49.99
   2  -5  -1 1766.82   54.59
  -2  -5   1 1719.83   51.99
  -2   5   0 9861.11  249.97
   2   5   0 9999.00  252.87
   2   5   0 9767.62  250.87
  -2   5   0 9386.76  249.68
  -2   5   0 9887.61  248.68
   2  -5   0 9854.01  249.68
   2  -5   0 9814.72  248.28
  -2  -5   0 9510.75  241.78
  -2   5  -1 1358.66   45.60
  -2   5  -1 1337.37   44.90
   2   5   1 1446.76   46.20
  -2   5  -1 1342.17   40.90
   2   5   1 1330.77   44.80
   2  -5   1 1388.36   43.50
   2  -5   1 1246.78   43.70
  -2  -5  -1 1362.06   35.20
   2  -5   1 1315.87   43.60
  -2   5  -2  107.89    8.20
  -2   5  -2  119.69   11.30
  -2   5  -2  117.39   10.00
  -2   5  -2  121.29   11.40
   2   5   2  126.19   10.30
  -2  -5  -2  127.69    7.80
   2  -5   2   99.49   10.50
  -2  -5  -2  122.19    7.70
   2  -5   2  114.09   10.20
   2  -5   2  122.69   11.50
  -2  -5  -2  115.79    7.90
  -2   5  -3  200.98   16.40
   2   5   3  180.18   13.40
  -2   5  -3  192.18   15.10
  -2   5  -3  180.28   16.30
  -2   5  -3  206.48   16.90
  -2   5  -3  194.58   12.40
   2  -5   3  189.68   15.70
   2  -5   3  155.58   15.50
   2  -5   3  212.78   15.80
  -2  -5  -3  182.48   11.60
  -2  -5  -3  211.78   14.60
  -2  -5  -3  205.58   12.90
  -2   5  -4    0.70    4.90
  -2   5  -4    4.00    4.30
  -2   5  -4    0.60    3.80
   2   5   4  -20.00   11.70
  -2   5  -4   14.50    6.60
  -2   5  -4    9.00    5.70
   2   5   4   -2.80    4.80
   2   5   4   -3.40    9.30
  -2   5  -4   -6.90    8.60
  -2   5  -4   10.50   10.40
   2   5   4    0.50    7.70
  -2   5  -4    8.40    6.70
   2  -5   4   -2.70    6.80
   2  -5   4    4.60   11.60
  -2  -5  -4    2.80    3.10
  -2  -5  -4    4.00    5.60
   2  -5   4   10.50    5.70
   2  -5   4    3.40    4.10
  -2  -5  -4   -0.20    3.40
  -2   5  -5   18.80    8.70
   2   5   5   31.20   12.00
  -2   5  -5   24.50    8.90
  -2   5  -5   35.20   10.70
   2   5   5   71.89   18.20
  -2   5  -5   36.40   12.50
   2   5   5   41.40   18.10
   2   5   5   62.89   13.50
  -2   5  -5   44.50   14.90
  -2   5  -5   30.00    9.30
  -2   5  -5   44.10   10.20
  -2  -5  -5   37.50    9.90
  -2  -5  -5   39.40    9.20
   2  -5   5   44.50   13.60
   2  -5   5   34.90   13.90
  -2  -5  -5   33.10    8.70
  -2  -5  -5   23.20   25.90
   2  -5   5   43.20   10.70
  -2  -5  -5   27.80    8.50
   2  -5   5   39.80   15.20
  -2  -5  -5   36.40   17.80
   2   5   6  366.06   34.20
  -2   5  -6  396.76   33.10
  -2   5  -6  422.26   40.50
   2   5   6  382.66   34.60
  -2   5  -6  357.16   27.80
  -2   5  -6  390.16   31.90
   2   5   6  363.06   39.70
   2   5   6  427.66   30.10
  -2   5  -6  395.06   33.00
  -2   5  -6  408.36   36.90
   2  -5   6  403.06   42.50
  -2  -5  -6  350.26   37.20
  -2  -5  -6  333.67   43.30
   2  -5   6  399.96   33.40
  -2  -5  -6  384.96   32.40
  -2  -5  -6  395.16   27.80
  -2  -5  -6  386.86   29.20
   2   5   7   40.20   17.80
   2   5   7   22.90   13.10
  -2   5  -7   28.50   15.10
  -2   5  -7    8.00   10.90
   2   5   7   51.49   19.00
  -2   5  -7   41.50   21.50
  -2   5  -7   35.50   13.30
   2   5   7   34.50   17.00
  -2  -5  -7   20.60   22.80
   2  -5   7   48.80   14.90
  -2  -5  -7   11.80    8.70
  -2  -5  -7   33.30   16.90
  -2  -5  -7   16.20   12.00
   2  -5   7   24.60   23.40
  -2  -5  -7   46.00   12.70
  -2  -5  -7   27.90   10.60
   2   5   8   -3.80    7.70
  -2   5  -8  -18.60   11.80
  -2   5  -8    4.80    9.00
   2   5   8   11.10    9.20
   2   5   8    2.80    7.10
  -2   5  -8   18.80    8.90
   2  -5   8   -3.60    5.60
  -2  -5  -8   12.10    8.00
  -2  -5  -8   -6.10    8.20
  -2   5  -9    5.20    7.00
   2  -5   9    4.50    5.80
  -2  -5  -9   14.80    7.00
  -2  -5  -9  -11.30   12.20
  -2  -5  -9   -8.20    6.00
   2   6  -9    4.60    8.40
  -2   6   9   21.50    7.40
   2   6  -9   -1.70    7.60
   2  -6  -9    5.70    8.30
   2  -6  -9   22.60    8.70
  -2  -6   9    9.80    9.80
   2  -6  -9   18.20    8.60
  -2  -6   9    0.80    5.20
  -2   6   8  151.58   21.50
   2   6  -8  135.29   20.50
  -2   6   8  133.39   18.60
   2   6  -8  154.38   30.80
  -2  -6   8  158.28   28.80
  -2  -6   8  166.08   22.50
   2  -6  -8  178.68   21.10
   2  -6  -8  107.49   23.90
   2  -6  -8  173.48   24.40
   2  -6  -8  156.08   21.60
   2   6  -7   14.10   12.00
   2   6  -7   17.40   13.10
  -2   6   7   11.10   11.10
   2   6  -7   23.90   16.60
  -2   6   7    0.80    8.70
  -2   6   7   28.00   14.60
  -2   6   7    9.80   13.10
   2   6  -7   -5.20   15.20
  -2  -6   7    8.50   13.60
  -2  -6   7   29.10   11.50
   2  -6  -7    7.20   14.10
   2  -6  -7   17.40    9.40
  -2  -6   7   12.70   11.00
   2  -6  -7   31.10   11.80
   2  -6  -7    2.50   12.10
  -2  -6   7   16.20   11.20
   2  -6  -7   30.40   15.60
   2  -6  -7   15.10   11.20
  -2   6   6  -15.90   19.20
   2   6  -6   15.70   12.40
  -2   6   6   -7.20   13.90
   2   6  -6   -4.90    7.30
   2   6  -6  -16.20    7.30
   2   6  -6   -8.90   10.30
  -2   6   6   -2.80    9.70
  -2   6   6   -4.20    7.20
  -2  -6   6  -12.80   10.60
  -2  -6   6    2.60    7.40
  -2  -6   6    2.10   11.50
  -2  -6   6  -13.00    8.20
   2  -6  -6   -3.00    5.50
   2  -6  -6  -15.20   13.40
  -2  -6   6  -11.60    5.10
   2  -6  -6    2.70   10.80
   2  -6  -6   -0.70    6.10
  -2  -6   6   11.20   10.70
  -2  -6   6    9.70   11.00
   2  -6  -6   -3.40    5.60
   2   6  -5  100.49   14.50
   2   6  -5   53.19   14.10
  -2   6   5   92.89   17.30
   2   6  -5   75.69   13.90
  -2   6   5   78.69   21.60
   2   6  -5   79.99   19.30
  -2   6   5  135.69   24.40
   2   6  -5   75.19   15.70
  -2   6   5   95.49   21.70
   2  -6  -5   88.89   22.90
  -2  -6   5   78.39   20.30
   2  -6  -5  102.19   13.10
  -2  -6   5  103.39   15.80
  -2  -6   5   86.79   14.00
  -2  -6   5   72.29   19.50
   2  -6  -5   92.09   13.30
  -2  -6   5   60.19   17.90
   2  -6  -5   47.80   14.10
   2  -6  -5   78.99   13.80
  -2  -6   5  118.09   15.80
  -2  -6   5   83.29   16.20
  -2   6   4  205.78   37.90
   2   6  -4  116.59   18.00
   2   6  -4  153.08   15.40
   2   6  -4  185.68   16.80
   2   6  -4  151.28   18.10
  -2  -6   4  165.38   16.80
  -2  -6   4  166.08   16.10
   2  -6  -4  154.48   14.20
   2  -6  -4  163.78   15.50
   2  -6  -4  159.48   17.20
  -2  -6   4  148.99   15.10
   2  -6  -4  162.88   16.20
  -2  -6   4  175.08   16.10
   2   6  -3  906.51   37.30
   2   6  -3  820.72   40.20
   2   6  -3  795.32   34.10
   2   6  -3  852.01   35.20
   2  -6  -3  860.61   33.80
   2  -6  -3  784.52   33.90
  -2  -6   3  940.01   36.10
  -2  -6   3  786.12   35.80
   2  -6  -3  837.32   35.10
  -2  -6   3  925.91   36.70
   2  -6  -3  852.41   38.10
   2   6  -2  224.08   15.40
   2   6  -2  219.18   13.30
  -2   6   2  223.48   13.90
  -2  -6   2  220.78   13.80
  -2  -6   2  202.98   13.20
   2  -6  -2  211.08   15.30
  -2  -6   2  218.88   13.40
   2  -6  -2  231.08   14.40
   2  -6  -2  201.08   13.20
  -2   6   1  110.39    9.10
   2   6  -1  113.39   10.20
  -2   6   1  120.69    9.70
  -2  -6   1   93.29    8.70
  -2  -6   1  102.69    7.30
   2  -6  -1  105.79    9.80
   2  -6  -1  110.09    9.00
  -2  -6   1  110.69    7.60
   2  -6  -1  104.59    8.80
  -2   6   0  907.51   33.30
   2   6   0  961.80   35.70
  -2   6   0  945.91   34.00
  -2   6   0  969.40   34.00
   2   6   0  885.21   36.20
  -2  -6   0  912.11   24.10
   2  -6   0  954.50   32.80
  -2  -6   0  862.01   27.60
  -2  -6   0  939.91   26.70
   2  -6   0  962.80   34.00
   2  -6   0  972.00   32.70
  -2   6  -1  124.29    9.20
  -2   6  -1   99.19    9.70
   2   6   1  124.29   11.40
   2   6   1  129.19   11.40
  -2  -6  -1  117.59    5.70
  -2  -6  -1  112.69    5.10
   2  -6   1  116.59    9.80
   2  -6   1  117.29   10.70
   2  -6   1  106.89    9.60
  -2   6  -2 2113.39   62.99
  -2   6  -2 2135.79   68.29
  -2   6  -2 2033.20   61.19
  -2   6  -2 2133.49   67.79
   2   6   2 2075.89   64.79
   2  -6   2 2055.19   65.59
  -2  -6  -2 2010.70   57.49
   2  -6   2 2056.49   66.79
  -2  -6  -2 2040.00   58.09
  -2  -6  -2 2030.20   57.69
   2  -6   2 2056.89   65.09
  -2   6  -3   20.60    7.00
  -2   6  -3   34.60    8.40
  -2   6  -3   16.80    6.50
  -2   6  -3   19.30    6.40
   2   6   3   13.60    5.10
  -2   6  -3   18.80    4.20
  -2  -6  -3   12.90    3.80
   2  -6   3   30.40    7.80
   2  -6   3   26.80    7.00
  -2  -6  -3   16.40    4.20
  -2  -6  -3   19.70    5.50
   2  -6   3   23.10    6.20
   2  -6   3   23.90    7.90
  -2   6  -4  373.46   21.80
   2   6   4  336.87   21.00
   2   6   4  477.95   40.90
  -2   6  -4  438.76   28.60
   2   6   4  453.05   33.00
  -2   6  -4  393.96   31.90
  -2   6  -4  399.56   27.50
  -2   6  -4  404.36   23.80
  -2   6  -4  423.76   24.90
  -2   6  -4  390.86   27.70
   2  -6   4  420.76   26.20
   2  -6   4  372.66   29.30
  -2  -6  -4  396.16   22.90
   2  -6   4  417.16   26.50
  -2  -6  -4  392.26   21.10
  -2  -6  -4  404.26   23.80
   2  -6   4  385.36   36.10
   2  -6   4  397.96   27.40
   2  -6   4  421.16   26.20
  -2   6  -5    5.50    7.80
  -2   6  -5    6.30    6.30
   2   6   5   13.70    8.10
  -2   6  -5   -3.20    6.90
   2   6   5   11.30    9.10
   2   6   5    3.50    8.50
   2   6   5   -5.70   11.30
  -2   6  -5   27.00   10.50
  -2   6  -5   23.60   10.40
  -2   6  -5   -1.50    7.00
  -2   6  -5    7.50    8.00
  -2   6  -5   10.40   10.60
  -2  -6  -5   -4.20    4.60
   2  -6   5    2.70    7.10
   2  -6   5   12.90    7.40
   2  -6   5   34.20   12.90
  -2  -6  -5   36.50   17.80
  -2  -6  -5   -0.40   20.90
   2  -6   5    2.60   20.30
   2  -6   5   -0.40   12.40
  -2  -6  -5    7.20    5.50
  -2  -6  -5    9.20    7.30
   2  -6   5   30.70   15.30
   2  -6   5  -17.40   11.70
  -2  -6  -5    1.30    5.90
   2   6   6   -1.10    9.60
  -2   6  -6   -3.80   10.60
  -2   6  -6    7.40   10.40
  -2   6  -6    5.90    9.10
  -2   6  -6   15.20   16.50
  -2   6  -6   -4.30   10.70
  -2   6  -6   -5.50    8.10
   2   6   6   -4.90    7.20
   2   6   6   10.10   10.60
  -2   6  -6    1.10    8.40
   2   6   6   15.30   13.60
  -2  -6  -6    7.20    7.00
  -2  -6  -6    1.50    5.30
   2  -6   6   -6.50    9.10
  -2  -6  -6   -6.70    6.70
  -2  -6  -6   12.40   16.90
   2  -6   6    4.60    8.30
  -2  -6  -6   -2.30    6.10
   2  -6   6  -17.40   10.50
  -2  -6  -6   -7.60   12.00
  -2   6  -7   42.40   16.30
   2   6   7  134.89   21.60
  -2   6  -7  102.89   19.80
   2   6   7  105.19   15.40
   2   6   7   91.79   20.70
  -2   6  -7   70.39   18.00
   2   6   7   81.29   20.90
   2  -6   7   49.00   18.00
  -2  -6  -7   80.09   24.80
   2  -6   7   86.59   19.70
  -2  -6  -7   79.59   15.70
  -2  -6  -7   54.59   14.20
  -2  -6  -7   74.39   19.10
  -2  -6  -7   99.09   16.70
   2   6   8    4.50    8.50
   2   6   8   -3.10   11.50
  -2   6  -8   20.00   12.10
  -2   6  -8    8.80   10.50
   2   6   8   -6.40    6.10
   2   6   8    0.50   12.10
   2  -6   8    6.90   13.10
  -2  -6  -8   17.50    7.50
  -2  -6  -8   10.20    7.70
   2  -6   8   -9.20    6.30
  -2  -6  -8   11.70    9.60
  -2  -6  -8   -4.80   13.50
   2  -6   8  -20.50   12.60
  -2   6  -9   -2.60    6.50
  -2  -6  -9    3.30    6.10
  -2  -6  -9   11.50    6.90
   2  -6   9    5.10    5.40
  -2  -6  -9  -18.40    8.00
  -2   7   9    2.70    5.90
   2   7  -9   -4.30    7.00
   2   7  -9   -4.10    8.30
   2  -7  -9   16.30    8.20
   2  -7  -9   -1.60    8.30
   2  -7  -9    6.40    7.70
  -2  -7   9    0.10    4.20
  -2  -7   9   -0.50    8.40
  -2   7   8   38.10   14.50
  -2   7   8   59.29   14.30
   2   7  -8   48.90   13.40
   2   7  -8   31.30   16.60
   2  -7  -8    7.50   13.80
   2  -7  -8   43.90   11.30
  -2  -7   8   37.60   12.00
   2  -7  -8   47.00   14.50
   2  -7  -8   30.50   11.10
  -2  -7   8   33.80   15.80
   2   7  -7   -3.60    7.70
   2   7  -7   -7.00   16.70
   2   7  -7  -10.90   16.90
   2   7  -7   -4.70   13.70
  -2   7   7   -4.60    9.30
  -2   7   7   -2.50    5.90
  -2   7   7   -1.10   12.70
   2  -7  -7  -16.10   11.20
   2  -7  -7   -9.10    8.40
  -2  -7   7   -3.70    9.80
   2  -7  -7   14.00    7.60
  -2  -7   7  -17.60   18.10
   2  -7  -7    6.20   19.50
  -2  -7   7   -1.30   11.00
   2  -7  -7    5.30    8.00
   2  -7  -7    0.50   10.20
  -2  -7   7   -9.00   14.40
   2   7  -6  -13.30   12.30
  -2   7   6   -3.10    5.90
  -2   7   6    4.90   10.60
   2   7  -6    3.20    7.00
   2   7  -6   11.00   10.90
  -2  -7   6   -9.90    9.80
   2  -7  -6   -8.80    9.10
  -2  -7   6   -3.90    8.90
  -2  -7   6  -11.00    6.50
   2  -7  -6  -24.60   14.00
   2  -7  -6    8.00    7.00
   2  -7  -6  -10.50    5.20
  -2  -7   6  -29.10   10.70
  -2  -7   6  -21.60    8.20
  -2  -7   6   -8.10   10.40
  -2  -7   6   -7.10    5.90
  -2   7   5   67.19   14.60
  -2   7   5   69.19   17.20
   2   7  -5   74.59   16.50
   2   7  -5   53.19   17.50
  -2   7   5   60.99   17.10
  -2   7   5  107.89   21.50
   2   7  -5   56.89   12.10
   2   7  -5   59.69   12.00
   2  -7  -5   58.19   11.00
   2  -7  -5   56.39   11.50
   2  -7  -5   52.79   13.50
  -2  -7   5   58.29   12.70
  -2  -7   5   57.69   11.60
  -2  -7   5   43.40   14.70
   2  -7  -5   50.89   11.20
   2  -7  -5   79.39   21.90
  -2  -7   5   61.89   19.30
  -2  -7   5   54.39   12.40
   2  -7  -5   64.09   16.70
  -2  -7   5   59.39   11.70
  -2  -7   5   77.79   17.80
   2   7  -4   -4.90    5.20
  -2   7   4    3.40    6.30
  -2   7   4   -1.40   12.60
  -2   7   4    0.60    9.30
   2   7  -4   -2.40    3.80
   2   7  -4   -2.00    4.40
   2  -7  -4    0.80    3.70
  -2  -7   4   -0.70    4.80
  -2  -7   4   12.10   14.40
   2  -7  -4   16.00    5.70
   2  -7  -4   -2.30    3.60
  -2  -7   4   -2.50    4.50
   2  -7  -4    4.40    5.30
  -2  -7   4   13.20   12.20
  -2  -7   4    1.10    4.30
  -2  -7   4   -0.60    4.10
   2   7  -3  320.27   20.90
   2   7  -3  336.67   20.20
   2   7  -3  286.27   23.30
   2  -7  -3  321.47   19.60
   2  -7  -3  288.67   21.20
  -2  -7   3  308.67   20.00
  -2  -7   3  314.77   19.40
  -2  -7   3  286.07   19.00
   2  -7  -3  299.47   19.60
  -2  -7   3  301.77   20.40
   2  -7  -3  313.17   18.60
  -2   7   2    3.30    3.60
   2   7  -2   10.40    4.70
  -2  -7   2    5.20    3.50
  -2  -7   2   12.30    3.70
   2  -7  -2   10.20    3.90
   2  -7  -2    6.90    3.30
  -2  -7   2    8.90    4.30
   2  -7  -2    6.70    4.30
   2   7  -1  425.66   22.50
  -2   7   1  432.86   20.70
  -2  -7   1  406.56   16.70
   2  -7  -1  408.96   21.00
  -2  -7   1  431.06   17.80
   2  -7  -1  423.26   20.10
  -2  -7   1  427.06   20.60
  -2  -7   1  441.56   18.00
   2  -7  -1  417.66   19.30
  -2   7   0 1881.91   57.89
   2   7   0 1907.11   61.69
  -2   7   0 1814.02   58.39
  -2   7   0 1917.51   59.49
   2   7   0 1730.33   61.89
   2  -7   0 1929.61   57.79
  -2  -7   0 1852.71   50.09
   2  -7   0 1846.62   58.69
  -2  -7   0 1814.82   50.49
   2  -7   0 1854.41   56.79
  -2  -7   0 1875.11   49.30
  -2   7  -1   43.10    6.10
  -2   7  -1   49.70    8.30
  -2   7  -1   42.50    7.80
   2   7   1   37.40    7.40
   2   7   1   35.40    7.30
  -2  -7  -1   40.90    3.60
   2  -7   1   33.20    6.70
   2  -7   1   38.10    7.30
  -2   7  -2   28.30    7.50
  -2   7  -2   18.60    4.30
  -2   7  -2   25.70    7.40
   2   7   2   20.40    5.70
  -2  -7  -2   25.40    4.40
  -2  -7  -2   31.00    4.20
   2  -7   2   32.60    7.50
   2  -7   2   25.90    6.00
  -2  -7  -2   34.70    5.00
  -2   7  -3   26.70    7.70
  -2   7  -3   22.30    6.60
  -2   7  -3   23.10    8.20
   2   7   3   26.60    7.30
  -2   7  -3   26.70    7.80
  -2   7  -3   35.70    9.30
  -2   7  -3   26.90    5.70
   2  -7   3   31.30    8.10
   2  -7   3   20.80    5.80
   2  -7   3   33.50    8.50
  -2  -7  -3   26.20    6.30
   2  -7   3   23.50    7.80
  -2  -7  -3   19.50    4.70
  -2  -7  -3   25.00    5.00
  -2   7  -4  640.04   44.40
   2   7   4  673.83   42.70
  -2   7  -4  682.93   32.70
  -2   7  -4  681.33   33.40
  -2   7  -4  663.13   38.50
   2   7   4  647.14   32.00
  -2   7  -4  632.54   37.80
  -2   7  -4  717.73   31.60
   2   7   4  694.23   50.69
   2   7   4  657.13   42.30
  -2   7  -4  658.43   37.90
  -2   7  -4  677.13   37.50
   2  -7   4  701.23   45.40
   2  -7   4  649.14   35.00
  -2  -7  -4  675.23   31.30
   2  -7   4  661.23   35.20
   2  -7   4  675.83   35.00
  -2  -7  -4  665.03   34.30
   2  -7   4  664.23   37.50
  -2  -7  -4  652.33   29.50
  -2  -7  -4  635.34   32.10
   2  -7   4  724.63   50.69
   2  -7   4  679.13   41.40
  -2   7  -5  135.09   18.90
  -2   7  -5   74.39   18.60
  -2   7  -5  105.79   15.00
   2   7   5  172.58   33.00
  -2   7  -5  131.89   26.60
   2   7   5   99.19   19.10
  -2   7  -5  114.69   21.00
  -2   7  -5  125.69   18.20
   2   7   5   96.79   24.00
  -2   7  -5  101.89   16.20
   2   7   5  102.49   15.30
  -2   7  -5   84.49   14.30
  -2  -7  -5  114.69   16.00
  -2  -7  -5  111.99   14.00
  -2  -7  -5  124.69   15.80
   2  -7   5  114.99   20.60
  -2  -7  -5  111.99   15.90
   2  -7   5   95.89   18.60
  -2  -7  -5  117.39   30.30
   2  -7   5  123.99   17.20
   2  -7   5  114.19   27.10
   2  -7   5   97.89   19.30
  -2  -7  -5  101.89   23.50
   2  -7   5   84.79   15.10
   2  -7   5   78.09   17.70
  -2   7  -6  -13.00    8.70
   2   7   6   -3.10    9.00
  -2   7  -6   12.90   11.60
  -2   7  -6   -3.70    8.70
  -2   7  -6   -6.30    9.40
  -2   7  -6  -47.00   16.20
   2   7   6   -1.40   12.70
   2   7   6    0.10    9.40
   2   7   6   -1.40    7.30
  -2   7  -6   20.90    9.30
  -2  -7  -6    7.20   13.70
   2  -7   6   -0.40    7.60
  -2  -7  -6  -10.50   18.10
  -2  -7  -6    3.10    7.20
   2  -7   6   -0.20    8.90
  -2  -7  -6    3.40    8.50
  -2  -7  -6   -0.10    5.90
  -2  -7  -6    4.90    8.10
  -2   7  -7    5.60   11.80
   2   7   7   -1.40   10.00
   2   7   7   -2.60    6.70
  -2   7  -7   13.80    9.70
   2   7   7    6.50    9.90
  -2   7  -7   -4.80   10.80
   2   7   7   -4.50    8.70
   2  -7   7    1.00    8.40
   2  -7   7   29.60   15.50
  -2  -7  -7    3.00    6.30
  -2  -7  -7   -1.60   10.40
  -2  -7  -7   -7.90    6.40
  -2  -7  -7   19.60   12.70
  -2  -7  -7   -7.80   14.40
   2   7   8   58.49   15.20
   2   7   8   52.49   12.70
   2   7   8   52.49   14.60
  -2   7  -8   67.49   16.20
  -2   7  -8   79.69   14.50
  -2  -7  -8   65.79   14.00
  -2  -7  -8  109.39   17.30
   2  -7   8   61.69   14.30
   2   8  -9    2.40    7.30
   2  -8  -9    8.60    6.10
   2  -8  -9    2.40    9.10
  -2  -8   9    2.30    4.10
  -2  -8   9    5.70    8.50
   2  -8  -9   12.90    8.10
   2   8  -8   18.50   14.90
  -2   8   8   21.40   12.50
  -2   8   8   38.80   12.90
  -2  -8   8   54.09   15.50
   2  -8  -8   63.79   13.90
  -2  -8   8   58.89   14.20
   2  -8  -8   32.50   14.10
   2  -8  -8   54.69   13.50
  -2   8   7    2.30    6.80
   2   8  -7  -13.40    7.70
  -2   8   7   -7.70   11.20
  -2   8   7   -8.80    8.70
  -2   8   7  -11.80   12.80
   2   8  -7  -38.80   34.70
   2   8  -7    8.80   15.40
  -2  -8   7  -11.80   10.30
   2  -8  -7   -9.90    7.50
  -2  -8   7    5.50   10.40
   2  -8  -7    1.00   12.80
  -2  -8   7   -8.30   11.50
  -2  -8   7   -3.40   10.70
   2  -8  -7    0.00   10.50
   2  -8  -7  -15.70   15.30
   2  -8  -7   11.30    7.80
   2  -8  -7  -13.50    8.90
  -2   8   6   26.30   13.70
  -2   8   6   -7.30   13.00
   2   8  -6   18.00   17.70
  -2   8   6   20.30   10.20
  -2   8   6   26.00   17.40
   2   8  -6   20.80   13.30
   2   8  -6   13.60   10.50
   2  -8  -6   12.50    9.10
  -2  -8   6   30.30    9.40
   2  -8  -6   17.10   11.50
   2  -8  -6   11.80    8.50
  -2  -8   6    9.10   10.20
  -2  -8   6   18.60    8.60
  -2  -8   6    4.10   10.20
   2  -8  -6    5.70   17.60
  -2  -8   6   13.90   10.70
   2  -8  -6   12.00    8.10
  -2  -8   6   16.50   13.80
  -2  -8   6   32.40   14.20
   2   8  -5  503.65   34.50
  -2   8   5  538.05   39.80
  -2   8   5  548.85   34.60
   2   8  -5  518.05   33.40
  -2   8   5  525.65   44.80
   2   8  -5  479.75   36.50
   2   8  -5  609.34   44.60
  -2   8   5  480.75   37.30
  -2  -8   5  504.55   41.70
  -2  -8   5  506.35   47.00
   2  -8  -5  430.86   47.00
  -2  -8   5  514.15   32.60
   2  -8  -5  565.94   34.20
  -2  -8   5  516.45   33.30
   2  -8  -5  553.04   33.40
   2  -8  -5  473.55   42.50
   2  -8  -5  575.34   38.40
  -2  -8   5  523.65   33.10
   2  -8  -5  598.84   33.30
  -2  -8   5  517.45   34.30
  -2  -8   5  474.75   39.10
  -2   8   4  317.87   28.40
  -2   8   4  328.67   29.30
   2   8  -4  301.17   27.40
   2   8  -4  285.17   22.60
   2   8  -4  319.37   41.70
   2   8  -4  320.17   24.00
  -2   8   4  300.57   38.00
  -2   8   4  296.47   23.60
   2  -8  -4  299.47   22.30
  -2  -8   4  283.97   21.90
  -2  -8   4  311.17   22.30
   2  -8  -4  321.07   26.00
  -2  -8   4  313.77   23.00
  -2  -8   4  224.08   38.70
  -2  -8   4  320.07   24.00
   2  -8  -4  313.57   21.40
   2   8  -3  287.17   23.80
   2   8  -3  269.37   19.00
   2   8  -3  325.77   22.30
  -2  -8   3  283.27   20.30
   2  -8  -3  301.97   19.10
  -2  -8   3  346.77   20.80
  -2  -8   3  329.57   20.60
  -2  -8   3  326.97   21.20
   2  -8  -3  289.27   20.00
   2  -8  -3  305.87   20.00
   2  -8  -3  322.07   22.80
   2   8  -2  137.69   11.40
  -2   8   2  125.59   11.20
   2   8  -2  156.88   16.80
   2  -8  -2  140.49   13.50
   2  -8  -2  145.39   12.40
  -2  -8   2  150.28   12.40
   2  -8  -2  133.49   13.20
  -2  -8   2  151.78   11.70
   2   8  -1   84.49   10.80
  -2   8   1   83.99    8.90
  -2  -8   1   80.99    7.10
  -2  -8   1   75.79    7.30
  -2  -8   1   71.49    7.50
   2  -8  -1   72.59    8.20
   2  -8  -1   73.99    8.20
   2  -8  -1   87.19    9.90
  -2   8   0   -1.60    3.00
   2   8   0    3.80    2.60
  -2   8   0    2.20    2.90
  -2  -8   0    0.30    2.40
  -2  -8   0    1.80    1.60
   2  -8   0    1.00    2.00
   2  -8   0   -2.10    3.10
   2  -8   0   -1.80    2.50
  -2  -8   0    1.90    1.70
  -2   8  -1   21.60    5.50
   2   8   1   21.50    6.80
  -2   8  -1   30.10    7.10
  -2   8  -1   21.60    6.00
   2   8   1   31.30    7.70
  -2  -8  -1   31.50    2.80
   2  -8   1   31.20    7.20
  -2  -8  -1   25.90    4.80
   2  -8   1   30.50    6.60
  -2  -8  -1   33.90    3.90
   2  -8   1   22.20    5.50
  -2  -8  -1   29.70    3.40
  -2   8  -2  762.12   36.80
  -2   8  -2  766.72   35.00
  -2   8  -2  748.13   35.30
   2   8   2  675.73   32.50
  -2   8  -2  705.13   30.30
  -2  -8  -2  748.23   26.90
   2  -8   2  758.82   34.90
  -2  -8  -2  737.53   26.20
   2  -8   2  744.23   33.00
   2  -8   2  711.43   32.50
  -2  -8  -2  728.83   25.30
  -2   8  -3   -5.90    8.00
   2   8   3   13.60    5.10
  -2   8  -3   -3.40    8.90
   2   8   3  -10.30    9.40
   2   8   3  -14.30    6.50
  -2   8  -3    3.50    6.50
  -2   8  -3   -2.30    4.20
  -2   8  -3    6.70    4.70
   2  -8   3   -2.90    3.90
  -2  -8  -3   -3.30    2.40
   2  -8   3  -14.40   11.10
   2  -8   3   -3.90    4.70
   2  -8   3   -2.30    3.50
  -2  -8  -3    1.90    2.50
   2  -8   3   -5.50    3.80
  -2   8  -4  482.45   32.80
  -2   8  -4  447.56   28.40
   2   8   4  541.35   37.10
  -2   8  -4  566.94   34.50
  -2   8  -4  506.35   33.70
  -2   8  -4  537.45   34.90
   2   8   4  533.25   38.20
   2   8   4  462.75   26.50
  -2   8  -4  566.34   28.70
  -2   8  -4  544.45   40.80
  -2   8  -4  526.35   28.90
   2   8   4  540.35   45.50
  -2  -8  -4  505.65   25.60
  -2  -8  -4  569.34   36.20
   2  -8   4  493.35   30.60
  -2  -8  -4  484.15   26.30
   2  -8   4  461.65   35.40
   2  -8   4  542.85   31.80
   2  -8   4  523.45   40.10
   2  -8   4  593.74   45.50
   2  -8   4  506.65   33.40
   2  -8   4  524.65   30.90
  -2  -8  -4  519.95   28.90
  -2   8  -5   37.00   11.40
  -2   8  -5   -0.40   18.40
   2   8   5   30.00    9.80
  -2   8  -5   30.10   26.80
  -2   8  -5   51.69   16.50
  -2   8  -5   44.80   11.20
   2   8   5   53.39   15.40
   2   8   5   47.60   14.00
  -2   8  -5   49.00   13.30
   2   8   5   56.39   20.70
  -2   8  -5   57.99   15.60
   2  -8   5   20.80    9.30
  -2  -8  -5   17.80   19.40
   2  -8   5   33.70   13.30
  -2  -8  -5   40.60    9.40
  -2  -8  -5   39.70   10.30
  -2  -8  -5   51.49   10.70
  -2  -8  -5   36.60   27.80
   2  -8   5   52.09   18.40
   2  -8   5   60.09   24.30
   2  -8   5   24.90   14.30
   2  -8   5   37.60   12.40
  -2  -8  -5   29.20   10.00
  -2   8  -6  133.69   22.10
  -2   8  -6  148.99   29.80
   2   8   6  116.29   25.40
  -2   8  -6  158.78   23.60
   2   8   6  119.39   15.70
   2   8   6  136.49   24.30
   2   8   6  175.58   26.00
  -2   8  -6   91.69   15.90
   2  -8   6  100.59   18.50
   2  -8   6  163.78   30.00
   2  -8   6  113.09   19.40
  -2  -8  -6   94.39   18.10
  -2  -8  -6  122.19   18.50
  -2  -8  -6   86.89   19.20
   2  -8   6  128.99   20.20
  -2  -8  -6   63.59   24.90
  -2  -8  -6  123.29   17.70
  -2   8  -7  -58.89   21.80
   2   8   7   -5.50    8.50
  -2   8  -7  -20.40   12.00
   2   8   7   -9.80    6.50
  -2   8  -7   -4.40   10.30
   2   8   7    7.50    8.10
   2   8   7   -8.20   10.30
  -2  -8  -7  -19.20    6.30
  -2  -8  -7  -21.20   10.50
  -2  -8  -7   13.40   12.60
   2  -8   7   -6.80    7.60
   2  -8   7    6.40   13.20
  -2  -8  -7  -30.30   16.70
  -2  -8  -7  -12.40    5.70
   2   8   8   20.80   10.50
   2   8   8    5.10    8.60
  -2   8  -8   42.80   11.90
  -2   8  -8   55.29   21.00
  -2  -8  -8   32.20   10.80
   2  -8   8   23.50    9.80
  -2  -8  -8   14.50   14.40
  -2  -8  -8   47.00   13.70
  -2  -8  -8   19.50    8.10
   2   9  -9   43.40   10.80
  -2  -9   9   18.10    7.40
  -2  -9   9   17.60    6.30
   2  -9  -9   -1.70    9.40
   2  -9  -9   36.40    8.60
   2  -9  -9   43.80   10.50
  -2   9   8    4.70    6.50
  -2   9   8   -6.60   10.70
   2   9  -8   -1.30    7.30
  -2   9   8   -0.70    9.80
   2   9  -8    3.00   14.10
  -2  -9   8    5.40    8.00
   2  -9  -8   -2.60    7.50
   2  -9  -8   -8.30   15.10
   2  -9  -8    5.80    8.90
   2  -9  -8    4.90    7.40
  -2  -9   8    4.60    9.90
  -2   9   7   24.40   11.80
   2   9  -7   33.70   18.90
  -2   9   7   25.10   14.10
  -2   9   7   21.80    9.70
   2   9  -7   17.80   11.90
  -2   9   7   32.10   13.70
   2  -9  -7   25.70    9.80
   2  -9  -7   13.80   17.40
  -2  -9   7    6.70   14.90
  -2  -9   7   26.30   14.20
   2  -9  -7   18.40   10.30
  -2  -9   7   38.30   12.20
  -2  -9   7   14.90   14.40
   2  -9  -7   22.00    8.40
   2   9  -6   75.59   17.50
   2   9  -6   78.19   21.10
  -2   9   6  102.99   25.40
  -2   9   6  116.79   16.90
  -2   9   6  121.79   25.70
  -2   9   6  107.29   21.00
   2   9  -6   46.50   20.60
   2  -9  -6   99.09   17.70
   2  -9  -6  117.09   16.60
  -2  -9   6  103.89   24.90
  -2  -9   6  105.69   17.30
   2  -9  -6   73.39   23.30
  -2  -9   6   71.49   17.70
  -2  -9   6  131.59   22.70
  -2  -9   6  101.29   24.40
  -2  -9   6  109.79   18.90
  -2   9   5  630.74   52.29
  -2   9   5  501.35   56.29
  -2   9   5  557.64   39.20
   2   9  -5  575.94   46.80
   2   9  -5  586.84   38.00
   2   9  -5  553.64   36.30
   2   9  -5  563.74   40.10
   2  -9  -5  566.34   44.30
  -2  -9   5  558.54   34.80
   2  -9  -5  522.95   49.99
  -2  -9   5  498.55   50.79
   2  -9  -5  547.45   35.00
  -2  -9   5  482.95   41.30
  -2  -9   5  591.34   37.60
  -2  -9   5  595.94   35.80
   2  -9  -5  590.24   40.00
   2  -9  -5  620.34   35.20
  -2  -9   5  553.34   35.00
   2  -9  -5  597.64   34.50
  -2   9   4  146.39   25.20
   2   9  -4  187.48   19.50
  -2   9   4  130.39   17.10
  -2   9   4  148.29   22.70
  -2   9   4  127.19   21.20
   2   9  -4  140.79   18.70
   2   9  -4  134.39   17.70
   2  -9  -4  196.08   36.20
   2  -9  -4  165.18   17.20
  -2  -9   4  140.39   25.70
   2  -9  -4  140.99   16.50
  -2  -9   4  156.48   29.50
   2  -9  -4  170.08   22.10
   2  -9  -4  167.98   17.70
  -2  -9   4  155.18   16.90
  -2  -9   4  129.09   16.90
  -2  -9   4  166.28   17.30
  -2  -9   4  152.68   18.60
   2   9  -3   99.59   13.90
  -2   9   3  116.09   21.80
   2   9  -3   91.79   12.40
   2   9  -3  104.49   16.00
  -2  -9   3   98.09   12.10
  -2  -9   3   86.09   11.40
   2  -9  -3  100.59   14.00
  -2  -9   3   99.19   11.80
   2  -9  -3  100.59   11.90
   2  -9  -3   84.89   10.80
   2  -9  -3   91.89   12.70
  -2  -9   3   80.49   12.60
   2   9  -2   -0.30    5.20
   2   9  -2    2.50    5.00
   2   9  -2   -4.00    2.90
  -2  -9   2    4.40    5.70
  -2  -9   2    5.80    3.60
   2  -9  -2   -0.20    2.90
   2  -9  -2   -0.80    3.30
  -2  -9   2    7.00    3.60
  -2  -9   2    2.10    3.50
   2  -9  -2    0.30    3.30
   2   9  -1  314.27   21.00
  -2   9   1  300.37   17.20
   2  -9  -1  287.77   18.80
   2  -9  -1  283.67   16.50
  -2  -9   1  287.97   15.00
  -2  -9   1  297.07   15.70
   2  -9  -1  273.57   17.20
  -2  -9   1  289.07   15.20
   2  -9  -1  254.87   17.80
  -2   9   0   45.50    9.00
  -2   9   0   57.99    8.60
   2   9   0   66.99   10.50
  -2  -9   0   48.70    5.30
   2  -9   0   43.60    8.40
  -2  -9   0   64.59    7.50
   2  -9   0   56.69    9.60
  -2  -9   0   52.19    5.30
   2  -9   0   67.79    9.60
   2  -9   0   55.69    8.00
   2   9   1   14.90    6.50
  -2   9  -1   18.10    5.60
  -2   9  -1   20.90   10.90
  -2   9  -1   21.90    6.60
  -2  -9  -1    6.40    7.90
   2  -9   1   24.10    7.00
   2  -9   1   15.90    5.30
   2  -9   1   19.20    6.10
  -2  -9  -1   21.00    3.50
  -2   9  -2  985.90   44.40
  -2   9  -2  860.51   40.50
  -2   9  -2  880.31   40.60
   2  -9   2  908.81   39.50
  -2  -9  -2  957.40   32.50
   2  -9   2  941.61   41.70
  -2  -9  -2  942.91   33.50
  -2  -9  -2  937.21   30.90
   2  -9   2  954.40   39.90
   2  -9   2  878.11   39.50
  -2   9  -3  724.43   37.10
  -2   9  -3  682.53   31.50
  -2   9  -3  662.03   43.20
  -2   9  -3  669.93   38.70
   2   9   3  576.04   69.59
  -2   9  -3  727.73   39.60
   2   9   3  674.13   41.00
   2  -9   3  510.15   59.59
  -2  -9  -3  666.43   30.10
  -2  -9  -3  611.04   25.60
   2  -9   3  667.83   50.39
   2  -9   3  653.33   34.30
   2  -9   3  677.93   34.40
   2  -9   3  642.84   36.00
  -2  -9  -3  672.83   27.50
  -2   9  -4   50.19   12.30
   2   9   4   87.99   19.00
  -2   9  -4   81.09   16.00
   2   9   4   89.99   22.90
  -2   9  -4   77.99   14.80
  -2   9  -4   55.59   11.10
  -2   9  -4   84.59   17.30
   2   9   4   83.49   12.20
   2   9   4   91.29   21.10
  -2   9  -4   63.49   14.00
  -2  -9  -4   72.79   10.80
   2  -9   4   73.39   17.30
  -2  -9  -4   93.49   13.70
   2  -9   4  102.19   15.10
  -2  -9  -4   68.79   10.30
  -2  -9  -4   73.59   12.10
   2  -9   4   90.09   18.30
   2  -9   4  106.59   16.10
   2  -9   4   67.19   14.70
   2  -9   4   76.49   14.00
   2  -9   4  103.99   22.20
   2   9   5   46.80   14.80
  -2   9  -5   81.79   18.10
   2   9   5   91.79   24.70
   2   9   5   73.29   12.30
  -2   9  -5   75.89   15.60
  -2   9  -5   60.09   15.10
   2   9   5   60.39   17.20
   2  -9   5   60.59   12.80
   2  -9   5   55.69   15.90
  -2  -9  -5   56.69   11.10
  -2  -9  -5  112.69   25.50
   2  -9   5   60.09   16.00
   2  -9   5   68.79   17.40
   2  -9   5   36.50   12.50
   2  -9   5   53.89   19.00
   2  -9   5   73.69   15.50
  -2  -9  -5   53.49   11.50
  -2  -9  -5   68.69   12.80
   2   9   6   73.19   19.40
  -2   9  -6   45.90   14.80
   2   9   6   46.40   10.40
  -2   9  -6   63.99   22.40
  -2   9  -6   28.80   17.00
   2   9   6   59.19   15.80
  -2   9  -6   52.59   17.10
   2   9   6   30.10   15.30
   2  -9   6   36.70   14.30
   2  -9   6   76.39   17.50
  -2  -9  -6   51.89   11.50
   2  -9   6   75.49   22.60
  -2  -9  -6   50.29   13.90
  -2  -9  -6    8.10   22.30
   2  -9   6   64.59   16.60
  -2  -9  -6   72.19   19.80
   2   9   7    0.70    8.80
   2   9   7    9.10    9.50
   2   9   7    1.60    7.50
  -2   9  -7  -14.60    9.00
  -2   9  -7    6.00   10.90
   2  -9   7   -6.60   10.70
  -2  -9  -7   12.90   22.60
  -2  -9  -7    3.60    6.90
  -2  -9  -7   -7.50   11.10
  -2  -9  -7   -7.00    9.40
   2  -9   7   -7.30    7.40
   2   9   8   29.80    9.90
  -2   9  -8   19.80    9.60
  -2   9  -8   12.30   11.40
   2   9   8   22.90    8.60
  -2  -9  -8   27.00    9.90
  -2  -9  -8   38.30    8.70
   2  -9   8   26.60    8.50
  -2  -9  -8   43.90   12.60
   2  -9   8   15.80   10.40
  -2  -9  -8   -2.70   17.50
  -2  10   8  -11.10    9.10
   2  10  -8   33.00   25.60
  -2  10   8   -2.90    5.70
  -2 -10   8    3.40    9.10
   2 -10  -8  -14.50    8.50
   2 -10  -8    3.30    7.20
   2 -10  -8    3.20   10.30
  -2 -10   8   -6.90    7.60
   2 -10  -8  -13.60    6.70
  -2  10   7   27.00   15.30
   2  10  -7  -14.50   17.60
   2  10  -7   11.70    8.80
  -2  10   7    7.50    9.10
  -2  10   7   20.10   13.10
  -2  10   7   -3.20    7.00
  -2 -10   7    6.70   11.20
   2 -10  -7    0.40    7.10
   2 -10  -7  -28.30   14.40
   2 -10  -7    2.70   11.00
   2 -10  -7   12.30    9.90
  -2 -10   7   20.30   12.80
  -2 -10   7   19.50   14.80
  -2 -10   7    8.70   11.30
   2 -10  -7   -2.80    5.80
  -2 -10   7  -17.00   12.20
   2 -10  -7  -20.40   14.80
  -2  10   6   14.80   15.80
  -2  10   6   36.60   14.70
   2  10  -6   22.20   19.10
  -2  10   6   52.29   12.70
   2  10  -6   28.00   12.70
  -2  10   6   51.99   16.50
  -2 -10   6   33.90   11.70
   2 -10  -6   40.10   14.30
   2 -10  -6   14.00   11.10
  -2 -10   6   47.30   13.30
   2 -10  -6   32.40   10.70
  -2 -10   6   25.80   15.70
   2 -10  -6   44.40   12.20
  -2 -10   6   33.00   13.20
  -2 -10   6   24.50   16.50
  -2 -10   6   24.00   14.50
  -2 -10   6   43.20   13.40
   2 -10  -6   -4.30   17.10
   2 -10  -6   15.90   10.60
  -2  10   5    5.50    7.20
  -2  10   5    3.30   11.20
  -2  10   5   21.40   11.30
   2  10  -5   -2.80    7.30
  -2  10   5   -4.90    7.40
   2 -10  -5   -4.50    5.10
   2 -10  -5   10.10   13.40
   2 -10  -5   -0.20    7.00
  -2 -10   5  -10.90   10.90
  -2 -10   5   -5.30    6.60
  -2 -10   5  -19.20   15.30
   2 -10  -5    0.80    5.80
  -2 -10   5    9.70    8.10
   2 -10  -5    3.70    6.20
  -2 -10   5    4.10    6.50
  -2 -10   5    2.80    4.50
  -2 -10   5   -5.00   12.00
   2  10  -4  334.97   30.30
   2  10  -4  404.06   28.70
  -2  10   4  327.27   29.50
   2  10  -4  424.56   30.20
  -2  10   4  362.06   26.40
  -2  10   4  380.46   39.80
  -2  10   4  383.36   33.30
   2 -10  -4  293.47   41.80
   2 -10  -4  377.56   25.20
   2 -10  -4  369.66   30.10
  -2 -10   4  360.26   26.10
   2 -10  -4  394.66   25.70
  -2 -10   4  338.27   37.50
   2 -10  -4  368.36   39.10
  -2 -10   4  376.56   27.80
  -2 -10   4  339.37   40.80
  -2 -10   4  375.06   26.40
   2 -10  -4  387.86   26.40
  -2 -10   4  371.76   26.70
  -2  10   3  537.45   43.00
  -2  10   3  450.25   28.50
   2  10  -3  417.26   26.80
   2  10  -3  483.45   34.30
  -2  10   3  474.75   34.70
   2  10  -3  529.15   32.10
  -2  10   3  402.06   31.80
  -2 -10   3  477.25   28.50
   2 -10  -3  489.65   27.80
  -2 -10   3  471.15   27.10
   2 -10  -3  498.85   30.80
   2 -10  -3  451.35   25.60
  -2 -10   3  465.35   27.30
   2 -10  -3  473.95   26.70
   2  10  -2  503.85   32.30
   2  10  -2  457.05   28.90
   2 -10  -2  463.55   27.50
   2 -10  -2  440.06   24.60
   2 -10  -2  475.55   25.80
  -2 -10   2  488.35   25.50
  -2 -10   2  487.25   24.60
   2 -10  -2  459.85   24.20
  -2 -10   2  446.76   25.60
  -2 -10   2  512.15   25.10
   2  10  -1  196.28   18.20
   2  10  -1  162.98   18.50
  -2  10   1  176.48   17.40
   2 -10  -1  199.18   16.40
  -2 -10   1  182.98   13.60
   2 -10  -1  194.68   16.20
   2 -10  -1  192.88   14.40
  -2 -10   1  178.68   12.90
   2 -10  -1  170.78   14.20
  -2 -10   1  190.68   12.80
  -2  10   0   43.50    9.30
  -2  10   0   72.89    9.70
   2  10   0   51.89   10.60
  -2 -10   0   60.49    6.30
   2 -10   0   42.80    8.10
  -2 -10   0   40.30    6.30
   2 -10   0   43.90    8.90
   2 -10   0   38.00    8.40
   2 -10   0   54.79    8.70
  -2 -10   0   47.60    8.50
  -2 -10   0   48.70    6.30
  -2  10  -1  618.84   31.30
  -2  10  -1  643.44   31.80
  -2  10  -1  614.14   33.30
   2  10   1  638.74   35.40
   2 -10   1  691.83   31.40
   2 -10   1  594.74   30.40
   2 -10   1  685.23   33.50
  -2 -10  -1  663.73   23.40
   2 -10   1  666.53   31.70
  -2 -10  -1  654.73   23.40
  -2 -10  -1  617.44   24.90
  -2  10  -2  406.06   27.80
  -2  10  -2  370.46   22.60
   2  10   2  358.56   27.60
  -2  10  -2  376.66   27.00
  -2  10  -2  393.06   25.50
   2  10   2  360.26   38.10
   2 -10   2  368.76   25.20
   2 -10   2  343.77   23.50
  -2 -10  -2  347.97   20.40
   2 -10   2  397.76   24.50
  -2 -10  -2  347.47   15.10
  -2 -10  -2  381.06   18.40
  -2 -10  -2  373.76   16.90
   2 -10   2  362.36   23.50
  -2  10  -3    9.00    6.90
   2  10   3    7.60   12.80
   2  10   3   27.70   13.10
  -2  10  -3    2.80    4.90
   2  10   3   -0.90    7.40
  -2  10  -3   10.10    5.90
  -2  10  -3   -2.40   13.40
   2 -10   3   13.90   11.00
   2 -10   3    5.80    4.20
   2 -10   3   18.50    7.60
  -2 -10  -3    3.90    3.70
   2 -10   3    3.60    5.90
  -2 -10  -3   11.40    4.40
   2 -10   3  -17.30   10.50
   2 -10   3    3.20    5.30
  -2 -10  -3    7.60    3.50
   2  10   4 1128.29   59.69
  -2  10  -4 1087.89   47.20
  -2  10  -4 1126.79   57.49
   2  10   4 1088.39   69.39
  -2  10  -4 1188.18   63.19
   2  10   4 1125.59   60.29
  -2 -10  -4 1150.98   45.00
   2 -10   4 1075.49   64.59
   2 -10   4 1133.39   56.39
   2 -10   4 1138.69   59.29
  -2 -10  -4 1140.89   47.30
   2 -10   4 1202.48   54.49
  -2 -10  -4 1177.68   49.90
   2 -10   4 1142.59   51.09
   2 -10   4 1191.38   52.99
   2 -10   4 1175.28   61.89
   2  10   5   81.79   18.90
   2  10   5   42.30   14.70
   2  10   5   60.99   17.90
  -2  10  -5   92.09   20.00
  -2  10  -5   42.70   12.40
  -2  10  -5   73.49   19.60
   2 -10   5   81.99   15.80
   2 -10   5   51.09   16.80
   2 -10   5   76.29   19.80
   2 -10   5   96.39   21.90
  -2 -10  -5   73.19   12.20
  -2 -10  -5   83.19   18.00
   2 -10   5   93.19   24.50
  -2 -10  -5   58.49   11.60
   2 -10   5   47.70   12.80
   2 -10   5   66.69   16.60
  -2  10  -6   25.50   11.90
   2  10   6   36.80   14.10
   2  10   6   24.30   13.50
  -2  10  -6   39.90   22.10
   2  10   6   48.90   22.90
  -2  10  -6    4.70   18.20
  -2 -10  -6   38.30   11.60
   2 -10   6   24.90   14.00
  -2 -10  -6   30.30   12.10
  -2 -10  -6    4.50   37.40
   2 -10   6   33.00   14.30
  -2 -10  -6   22.80   20.30
   2 -10   6   58.19   25.70
  -2 -10  -6   40.60   11.20
  -2 -10  -6   16.20    8.80
  -2  10  -7   22.10   13.80
   2  10   7    9.10    8.10
   2  10   7   30.90   10.60
   2  10   7   42.40   13.90
   2 -10   7   30.70   10.50
  -2 -10  -7   17.20   15.00
   2 -10   7   21.00   14.60
  -2 -10  -7  -32.00   30.60
  -2 -10  -7   34.80    8.60
  -2 -10  -7   29.10    9.60
  -2  10  -8   15.40    9.60
   2  10   8   67.09   13.20
  -2  10  -8   41.80   11.30
  -2 -10  -8   28.90   17.40
   2 -10   8   46.80    9.90
  -2 -10  -8   42.00   10.30
  -2 -10  -8   26.80    8.70
   2 -10   8   30.30    9.90
  -2  11   8    0.80    9.00
   2  11  -8   10.50    6.50
   2 -11  -8    6.00    9.80
   2 -11  -8    7.40    7.50
   2 -11  -8   -9.60   10.40
  -2 -11   8    9.90    8.00
   2 -11  -8   11.00    7.80
  -2 -11   8    6.30    7.80
   2  11  -7  209.28   23.00
  -2  11   7  207.68   18.90
  -2 -11   7  231.48   33.70
   2 -11  -7  209.68   22.10
  -2 -11   7  153.68   22.70
  -2 -11   7  210.88   29.10
  -2 -11   7  274.77   29.90
   2 -11  -7  209.28   28.70
   2 -11  -7  199.88   24.50
  -2  11   6   19.50   14.40
  -2  11   6   24.10   13.70
  -2  11   6   10.10    8.40
   2  11  -6   19.10   12.30
  -2  11   6   19.60   12.20
   2 -11  -6    1.80   10.60
  -2 -11   6   15.50   10.20
  -2 -11   6   27.40   15.90
   2 -11  -6   25.50   13.90
  -2 -11   6   15.10    9.40
   2 -11  -6   13.10    7.30
  -2 -11   6   13.20   14.50
   2 -11  -6   16.50   20.00
  -2 -11   6    3.60   10.10
   2 -11  -6   30.00   13.90
  -2 -11   6    1.80    9.10
   2 -11  -6   16.70    8.70
  -2 -11   6   10.80   19.90
  -2  11   5  158.08   18.30
   2  11  -5  171.48   41.70
   2  11  -5  178.48   22.60
  -2  11   5  159.08   22.90
  -2  11   5  145.99   27.80
  -2  11   5  146.09   23.90
  -2 -11   5  146.19   19.40
  -2 -11   5  130.19   19.50
   2 -11  -5  126.79   18.20
  -2 -11   5  125.49   27.70
  -2 -11   5  111.39   20.20
   2 -11  -5  113.09   19.60
   2 -11  -5  129.19   17.60
   2 -11  -5  125.39   22.10
  -2 -11   5  135.19   19.40
  -2 -11   5  131.09   18.80
  -2  11   4   39.60   10.10
   2  11  -4   31.20   13.60
  -2  11   4   28.70   14.20
  -2  11   4   37.00   17.50
   2  11  -4   22.90    8.50
  -2  11   4   32.70   12.40
  -2 -11   4    6.40   15.50
  -2 -11   4   29.00    9.80
  -2 -11   4   17.70    6.60
   2 -11  -4   23.30    8.10
  -2 -11   4   17.20    8.60
  -2 -11   4   27.60    9.80
   2 -11  -4   25.00   10.00
  -2 -11   4   19.90   14.90
   2 -11  -4   42.20   10.80
   2 -11  -4   22.30   19.10
   2 -11  -4    3.50   13.20
   2 -11  -4   30.70    9.00
   2  11  -3   84.89   14.10
  -2  11   3  102.19   14.70
  -2  11   3   66.39   18.50
  -2  11   3   94.19   17.90
   2  11  -3  101.89   18.90
   2  11  -3   90.89   16.80
  -2  11   3  108.49   21.60
   2 -11  -3  108.69   13.80
  -2 -11   3  117.69   16.70
  -2 -11   3  118.49   27.00
  -2 -11   3   87.19   13.00
  -2 -11   3   98.29   14.10
  -2 -11   3   82.29   14.30
  -2 -11   3   79.09   22.10
   2 -11  -3  102.29   12.90
   2 -11  -3   94.39   11.90
   2  11  -2   81.19   15.70
  -2  11   2   61.19   12.60
   2  11  -2   49.60   10.60
  -2  11   2   56.59   12.70
  -2  11   2   62.39   18.70
   2 -11  -2   48.80    9.70
   2 -11  -2   45.80   10.30
  -2 -11   2   70.99   10.30
  -2 -11   2   57.49    8.70
  -2 -11   2   44.40   10.20
   2 -11  -2   74.29   10.40
   2 -11  -2   65.69   10.00
  -2 -11   2   60.69    9.30
  -2  11   1   44.90   13.00
   2  11  -1   38.00    9.60
  -2 -11   1   33.90    7.90
   2 -11  -1   34.00    7.40
   2 -11  -1   44.00    8.50
  -2 -11   1   51.49    8.30
  -2 -11   1   32.70    6.60
   2 -11  -1   37.60    7.40
   2 -11  -1   44.30    9.00
  -2 -11   1   55.59    7.10
   2  11   0  102.49   13.40
  -2  11   0   99.79   13.60
  -2  11   0   96.49   13.70
  -2  11   0  109.39   14.20
  -2 -11   0  117.69    9.60
   2 -11   0  111.39   12.50
   2 -11   0  100.89   12.80
   2 -11   0  126.09   14.60
   2 -11   0  102.59   11.90
  -2 -11   0  106.49    9.00
  -2 -11   0  115.49    9.60
  -2  11  -1  524.75   28.40
   2  11   1  509.45   32.60
   2  11   1  493.05   32.80
  -2  11  -1  512.35   28.80
  -2  11  -1  478.45   31.90
  -2  11  -1  516.95   31.30
  -2 -11  -1  486.85   20.30
  -2 -11  -1  465.75   23.50
   2 -11   1  479.45   27.10
   2 -11   1  499.65   28.20
  -2 -11  -1  504.75   21.10
  -2 -11  -1  453.75   18.40
   2 -11   1  490.35   29.30
   2 -11   1  497.65   28.00
  -2  11  -2  117.49   16.30
  -2  11  -2  110.19   16.00
  -2  11  -2   94.79   12.50
   2  11   2  110.89   17.90
   2  11   2   92.29   17.00
  -2  11  -2  133.49   17.20
  -2 -11  -2  117.89    9.40
  -2 -11  -2   94.69   10.10
   2 -11   2   93.69   13.40
   2 -11   2  118.49   14.10
   2 -11   2   90.19   21.10
   2 -11   2  106.99   15.40
   2 -11   2  103.19   14.00
  -2  11  -3  144.79   23.60
  -2  11  -3  152.88   19.80
  -2  11  -3  119.19   15.10
   2  11   3  148.59   21.00
   2  11   3  166.48   25.40
  -2  11  -3  129.49   17.40
   2  11   3  148.39   21.20
   2 -11   3  221.08   27.70
   2 -11   3  162.58   17.90
   2 -11   3  135.69   18.40
   2 -11   3  159.38   27.80
   2 -11   3  146.79   17.30
  -2 -11  -3  136.79   12.40
   2 -11   3  101.29   20.50
  -2 -11  -3  150.08   12.70
   2 -11   3  176.88   18.00
  -2  11  -4   -3.60    8.70
  -2  11  -4   14.70   10.90
  -2  11  -4   26.10   12.20
   2  11   4   34.90   15.50
   2  11   4   22.80    7.90
   2  11   4   25.80   16.50
   2 -11   4   19.40   11.00
  -2 -11  -4   22.00    8.00
  -2 -11  -4   24.40    8.40
   2 -11   4   21.70   14.50
  -2 -11  -4   23.80    6.70
   2 -11   4   20.90    8.60
   2 -11   4   21.50   10.10
   2 -11   4   27.20   10.30
   2 -11   4   35.30   12.60
   2 -11   4   18.40   12.80
   2  11   5  125.69   20.00
   2  11   5  136.39   27.10
   2  11   5  167.28   24.30
  -2  11  -5  147.39   24.30
  -2  11  -5  134.49   24.70
  -2  11  -5  148.89   28.90
   2 -11   5  148.19   21.00
   2 -11   5  127.49   27.90
  -2 -11  -5  160.98   17.30
   2 -11   5   87.29   17.70
   2 -11   5  134.59   24.30
  -2 -11  -5  103.09   15.60
   2 -11   5  183.38   29.60
   2 -11   5  155.18   23.60
   2 -11   5  139.99   20.60
  -2 -11  -5  139.69   19.00
   2  11   6    5.40    9.60
  -2  11  -6    5.50   12.00
   2  11   6   -0.30   11.00
  -2  11  -6   -0.90    9.20
   2 -11   6   -0.40   11.10
  -2 -11  -6   -3.70    8.70
  -2 -11  -6   -5.90    6.70
  -2 -11  -6   23.00   16.70
  -2 -11  -6    1.90    7.30
   2 -11   6   20.50   10.10
   2 -11   6    5.90   10.60
  -2  11  -7   22.30   12.50
   2  11   7    7.00    7.80
   2  11   7    4.00    9.20
   2  11   7   20.90    9.80
  -2 -11  -7   20.80    7.90
  -2 -11  -7    2.30   20.80
  -2 -11  -7   13.10   12.30
   2 -11   7    5.10   10.30
   2 -11   7   27.50   10.80
  -2  11  -8   56.09   12.00
  -2  11  -8   15.90    9.90
   2  11   8   40.60   11.10
  -2 -11  -8   41.20   10.10
   2 -11   8   39.50    9.80
   2 -11   8   31.10   11.10
  -2  12   8   -4.40    7.00
   2  12  -8   -2.70    5.90
   2 -12  -8  -10.90    9.20
   2 -12  -8   13.70    9.40
   2 -12  -8   -3.60   10.00
  -2 -12   8    4.60    7.30
   2 -12  -8    1.50    7.30
  -2 -12   8   -8.80    6.30
   2  12  -7  134.79   18.80
  -2  12   7  157.78   26.70
  -2  12   7  163.28   15.90
  -2 -12   7  123.89   24.30
  -2 -12   7   38.80   38.50
   2 -12  -7  138.39   19.10
   2 -12  -7  173.28   22.00
  -2 -12   7  100.19   15.10
   2 -12  -7  166.68   23.90
   2  12  -6   47.40   17.00
  -2  12   6   94.09   19.40
  -2  12   6   58.49   17.50
  -2  12   6   97.09   14.20
  -2  12   6   86.59   21.80
   2 -12  -6  123.89   17.60
  -2 -12   6   82.29   16.20
  -2 -12   6   69.99   21.00
   2 -12  -6   57.89   14.60
   2 -12  -6   84.39   19.60
  -2 -12   6   47.40   14.30
  -2 -12   6   82.39   15.50
  -2 -12   6   62.79   21.00
   2 -12  -6   98.99   17.40
  -2 -12   6   77.99   14.80
   2 -12  -6   55.09   17.90
  -2 -12   6   53.29   20.40
  -2  12   5   -1.10   10.10
   2  12  -5   -8.60    7.70
  -2  12   5   -6.60    5.90
  -2  12   5   -9.90   12.00
  -2  12   5   -6.60    8.50
   2 -12  -5    9.50    7.50
  -2 -12   5   -7.10   14.50
  -2 -12   5   -4.10    6.40
  -2 -12   5   33.90   13.90
  -2 -12   5  -10.40    6.40
   2 -12  -5  -28.20   18.50
   2 -12  -5  -18.70   10.70
  -2 -12   5    4.50   11.10
   2 -12  -5    7.50    6.40
   2 -12  -5   -6.10   11.30
  -2  12   4   18.40    9.50
   2  12  -4   13.70   10.60
  -2  12   4   28.10   14.20
  -2  12   4   18.60   14.00
   2  12  -4   26.10    9.40
  -2  12   4   20.10   10.60
   2 -12  -4   30.40   11.30
  -2 -12   4   17.30   15.00
   2 -12  -4   11.70   13.60
   2 -12  -4   16.90    8.40
  -2 -12   4   21.40    7.30
   2 -12  -4   10.30   18.40
  -2 -12   4   15.50    7.60
   2 -12  -4   19.40    8.20
   2 -12  -4   20.00    8.10
  -2 -12   4   20.80    8.10
  -2 -12   4    7.10    6.30
   2  12  -3  -12.90    9.00
   2  12  -3   -6.00    5.30
  -2  12   3    2.10    6.90
  -2  12   3   -5.90   11.30
  -2  12   3   -3.30   10.00
  -2  12   3    3.80    7.50
   2  12  -3    7.70    7.90
  -2 -12   3    4.60    5.60
  -2 -12   3   -9.60   14.90
   2 -12  -3    1.00    6.10
  -2 -12   3   -1.20    3.90
   2 -12  -3    0.00    4.90
  -2 -12   3    1.80    5.20
  -2 -12   3  -10.80    5.80
   2 -12  -3    7.40    5.30
  -2 -12   3    3.50   15.10
   2 -12  -3    0.80    4.40
   2 -12  -3  -35.70   18.30
   2  12  -2   25.40   10.40
   2  12  -2   15.90    7.10
   2  12  -2   13.30    9.70
  -2  12   2   15.10   14.00
  -2  12   2   21.40    9.00
  -2  12   2   20.60    9.10
  -2 -12   2   13.70    6.40
  -2 -12   2   19.30    5.90
   2 -12  -2   33.50    9.30
   2 -12  -2   14.60    8.50
   2 -12  -2   21.70    6.90
  -2 -12   2   17.90    6.50
   2 -12  -2   23.00    7.40
  -2  12   1  200.58   21.20
  -2  12   1  180.28   27.10
   2  12  -1  174.68   20.10
   2  12  -1  192.68   21.00
  -2  12   1  145.29   16.80
  -2 -12   1  196.18   14.90
   2 -12  -1  219.98   17.90
  -2 -12   1  199.38   15.20
  -2 -12   1  184.68   15.10
   2 -12  -1  209.58   16.80
  -2 -12   1  157.38   17.00
   2 -12  -1  185.68   17.00
   2 -12  -1  217.58   19.40
  -2  12   0  345.67   24.70
   2  12   0  393.46   28.90
  -2  12   0  321.07   25.00
  -2  12   0  342.87   25.50
   2  12   0  324.67   26.50
   2 -12   0  352.76   23.30
  -2 -12   0  368.66   18.70
  -2 -12   0  354.46   19.20
   2 -12   0  356.36   23.50
   2 -12   0  369.66   25.40
   2 -12   0  352.46   22.50
  -2 -12   0  334.67   17.70
  -2  12  -1  194.18   21.50
   2  12   1  179.48   21.90
   2  12   1  205.28   22.00
  -2  12  -1  198.78   20.00
  -2  12  -1  206.88   20.70
  -2  12  -1  217.88   19.90
   2  12   1  191.48   26.10
   2 -12   1  216.18   18.30
  -2 -12  -1  197.78   12.60
   2 -12   1  202.08   19.00
   2 -12   1  209.68   18.30
  -2 -12  -1  209.78   13.90
   2 -12   1  213.18   19.10
   2 -12   1  204.18   30.70
   2 -12   1  174.48   30.00
  -2 -12  -1  176.38   11.90
  -2  12  -2   -3.00    8.30
   2  12   2   15.90   12.40
  -2  12  -2  -15.50   15.60
  -2  12  -2    1.90    5.60
  -2  12  -2   -4.10    4.90
   2  12   2    4.60    7.10
  -2  12  -2    8.80    6.90
   2 -12   2  -14.00   12.20
  -2 -12  -2   -2.00    3.00
  -2 -12  -2    1.90    3.60
  -2 -12  -2    0.50    4.00
   2 -12   2    3.30    7.10
   2 -12   2  -12.20   10.70
   2 -12   2    4.00    4.70
   2 -12   2   -0.60    4.40
   2  12   3  124.09   23.70
  -2  12  -3  118.39   16.10
   2  12   3  120.89   20.60
  -2  12  -3  152.08   20.20
  -2  12  -3  111.69   17.30
   2  12   3  119.09   21.40
   2 -12   3  117.79   17.20
  -2 -12  -3   98.79   11.40
   2 -12   3  105.49   21.80
   2 -12   3  129.79   24.60
  -2 -12  -3  108.69   13.30
   2 -12   3  100.39   15.60
   2 -12   3  128.99   17.30
   2 -12   3   70.69   17.90
   2 -12   3   97.29   17.50
  -2 -12  -3  143.39   13.50
  -2  12  -4  -25.20   11.00
   2  12   4    3.10    7.40
   2  12   4   10.40   13.20
  -2  12  -4  -13.90   12.60
  -2  12  -4  -13.70   12.50
   2  12   4   -1.30    8.80
   2 -12   4   49.20   17.70
   2 -12   4   -5.20   11.40
  -2 -12  -4    1.90    6.60
   2 -12   4    0.70    6.90
   2 -12   4   -4.30    7.00
   2 -12   4    5.30    6.20
  -2 -12  -4    0.20    8.80
   2 -12   4   -6.40   10.20
   2 -12   4   27.60   11.60
  -2 -12  -4    5.50    6.60
  -2 -12  -4   -1.90    5.50
   2  12   5  658.43   46.00
   2  12   5  677.63   55.69
  -2  12  -5  693.73   48.80
  -2  12  -5  609.44   43.60
  -2  12  -5  508.85   51.09
   2  12   5  588.34   45.30
  -2 -12  -5  594.64   35.60
   2 -12   5  504.05   45.60
   2 -12   5  641.14   46.70
   2 -12   5  615.04   44.50
   2 -12   5  598.84   41.20
  -2 -12  -5  774.22   52.69
   2 -12   5  662.13   54.79
  -2 -12  -5  640.34   34.40
   2 -12   5  631.84   37.80
   2 -12   5  589.24   39.40
   2  12   6    6.50    9.90
   2  12   6    2.60    8.40
  -2  12  -6    7.40    8.70
  -2  12  -6   -6.00   13.90
   2  12   6    2.00    8.20
  -2 -12  -6    0.70    6.40
   2 -12   6    8.00   11.60
   2 -12   6  -18.60    8.90
  -2 -12  -6    8.00   11.60
  -2 -12  -6   10.50   11.70
   2 -12   6  -25.90   13.90
  -2 -12  -6    5.70   16.60
   2 -12   6   -6.30    9.90
   2  12   7   -5.40    5.20
   2  12   7    2.70    8.30
   2  12   7   -4.20    9.00
  -2  12  -7  -11.00   13.30
   2 -12   7    4.50    8.50
   2 -12   7   29.20   12.20
  -2 -12  -7    9.00   10.80
  -2 -12  -7   -3.60    6.10
  -2 -12  -7    4.30    7.60
   2  12   8    2.50    6.60
  -2  12  -8   -0.70    6.80
   2  13  -8    3.60    5.40
  -2  13   8   -5.60    5.40
  -2 -13   8    4.90    6.00
   2 -13  -8  -10.20    9.60
   2 -13  -8    3.00    8.50
   2 -13  -8   10.70    6.90
  -2  13   7   69.09   18.00
   2  13  -7   60.79   14.70
  -2  13   7   61.59   13.90
  -2  13   7   48.60   12.10
  -2 -13   7   30.30   19.10
  -2 -13   7   26.70   12.40
   2 -13  -7   52.89   12.70
   2 -13  -7   16.50   14.10
  -2 -13   7   47.00   14.50
   2 -13  -7   44.80   12.00
   2 -13  -7   43.60   10.70
  -2 -13   7   65.89   14.20
  -2  13   6   -0.80    8.80
  -2  13   6   -4.70    6.60
  -2  13   6    6.40   11.50
  -2  13   6   -1.20    6.40
  -2 -13   6    3.40   10.20
  -2 -13   6  -11.70    7.60
  -2 -13   6   -4.10    8.90
   2 -13  -6    7.00   22.80
   2 -13  -6    5.30   17.20
   2 -13  -6  -20.60   10.40
   2 -13  -6   -3.80    6.50
   2 -13  -6   -7.10   10.30
  -2 -13   6  -23.40   20.00
  -2 -13   6    9.00   10.20
   2 -13  -6   -7.80    5.80
  -2 -13   6  -13.20    8.40
  -2  13   5   23.80   16.10
  -2  13   5   41.30   16.30
   2  13  -5   21.30   11.90
  -2  13   5   27.00    8.90
  -2  13   5   37.20   10.40
  -2 -13   5   17.90   11.90
   2 -13  -5   24.30    9.20
  -2 -13   5   21.20    9.10
   2 -13  -5   29.70   13.10
  -2 -13   5   27.00   16.40
  -2 -13   5   23.90    9.50
   2 -13  -5    4.70    9.10
   2 -13  -5  -19.90   19.60
  -2 -13   5   18.90   11.00
   2 -13  -5   19.60   14.80
  -2  13   4  120.69   16.40
  -2  13   4  137.39   25.40
   2  13  -4  141.69   20.10
  -2  13   4  124.09   23.10
  -2  13   4  127.79   21.70
  -2 -13   4  102.29   23.70
  -2 -13   4  121.59   17.40
  -2 -13   4  111.99   19.70
   2 -13  -4   94.59   21.10
   2 -13  -4   90.39   20.30
  -2 -13   4  131.49   17.10
  -2 -13   4   90.79   17.60
  -2 -13   4  107.49   22.30
   2 -13  -4  149.79   17.60
   2 -13  -4  175.98   22.30
   2 -13  -4  140.89   18.10
   2  13  -3   25.20   12.00
  -2  13   3   37.70    9.10
  -2  13   3   51.69   29.30
  -2  13   3   43.70   12.60
  -2  13   3   14.80   12.80
   2  13  -3   40.30   12.50
   2 -13  -3   37.20   11.30
   2 -13  -3   45.70   16.00
   2 -13  -3   36.80   19.70
  -2 -13   3   37.90    8.90
  -2 -13   3   34.10   10.20
  -2 -13   3   33.60    9.30
   2 -13  -3   26.90    8.20
  -2 -13   3   55.19   18.90
   2 -13  -3   49.60   10.60
  -2 -13   3   32.60    9.90
   2 -13  -3   27.00    8.60
  -2  13   2  127.89   18.40
  -2  13   2  135.69   15.70
   2  13  -2  131.49   18.40
   2  13  -2  123.89   18.30
  -2  13   2  120.09   24.00
  -2 -13   2  106.19   13.60
   2 -13  -2  125.69   15.60
   2 -13  -2  128.99   14.80
   2 -13  -2  143.39   18.20
  -2 -13   2  131.29   15.10
  -2 -13   2  123.19   15.20
   2 -13  -2  203.78   41.20
   2 -13  -2  119.99   15.10
   2  13  -1   38.30   11.70
  -2  13   1   49.60   13.00
  -2  13   1   43.20   11.40
  -2  13   1   74.09   19.80
   2 -13  -1   31.00   17.80
  -2 -13   1   38.40    8.70
  -2 -13   1   53.59   10.40
   2 -13  -1   40.20    8.90
  -2 -13   1   42.60    8.30
   2 -13  -1   31.30    9.30
   2 -13  -1   47.10    9.80
   2 -13  -1   42.30   11.30
   2 -13  -1   46.90   18.50
   2  13   0   37.30   20.10
  -2  13   0   76.09   22.90
  -2  13   0   68.09   13.40
   2  13   0   15.90   14.00
   2  13   0   31.40   11.40
  -2  13   0   27.30    9.90
  -2  13   0   37.50   12.50
   2 -13   0   28.80   17.30
   2 -13   0   44.70   12.30
   2 -13   0   43.10   10.60
   2 -13   0   43.10   16.30
  -2 -13   0   35.40    7.50
  -2 -13   0   24.00    9.40
  -2 -13   0   42.70    7.60
   2 -13   0   45.80   10.20
  -2 -13   0   33.00    7.20
   2 -13   0   46.50   10.10
   2  13   1   -1.10   12.00
   2  13   1   -3.70    6.60
   2  13   1    2.20    6.50
  -2  13  -1   -5.80    7.70
  -2  13  -1    2.00    5.60
  -2  13  -1   -0.10    7.40
   2 -13   1   -1.10   14.00
   2 -13   1    3.30    5.70
  -2 -13  -1   -0.50    2.70
  -2 -13  -1   -4.30    3.10
   2 -13   1   -0.60    5.40
   2 -13   1    3.90    5.60
  -2 -13  -1   -0.90    4.00
   2 -13   1  -30.70   12.10
   2 -13   1    1.50    5.30
  -2  13  -2  462.45   34.40
   2  13   2  453.15   41.50
   2  13   2  432.86   34.30
   2  13   2  467.75   34.50
  -2  13  -2  466.85   30.80
  -2  13  -2  485.15   33.70
  -2 -13  -2  487.15   25.40
   2 -13   2  471.15   33.40
   2 -13   2  471.65   30.70
   2 -13   2  424.36   39.00
  -2 -13  -2  464.35   22.00
   2 -13   2  426.46   29.90
  -2 -13  -2  460.35   22.70
   2 -13   2  453.35   29.70
   2 -13   2  507.65   46.70
  -2  13  -3   11.40    8.70
   2  13   3    3.10   11.30
   2  13   3   -5.00   16.50
  -2  13  -3  -15.50    6.80
   2  13   3   -2.20    6.00
  -2  13  -3    1.50   16.40
  -2  13  -3   -5.90   15.20
   2 -13   3   16.00   14.00
  -2 -13  -3    3.30    4.40
   2 -13   3    2.10    6.50
   2 -13   3   -6.10   11.40
   2 -13   3    9.40    7.50
   2 -13   3    2.20    5.90
   2 -13   3    7.00    6.80
  -2 -13  -3   -5.40    5.10
   2  13   4  659.53   46.20
  -2  13  -4  661.53   45.10
   2  13   4  645.54   44.60
  -2  13  -4  545.65   46.40
   2  13   4  630.64   53.29
   2 -13   4  619.84   40.60
  -2 -13  -4  614.34   35.00
   2 -13   4  595.94   38.60
   2 -13   4  623.94   53.19
   2 -13   4  627.34   38.20
  -2 -13  -4  629.04   32.50
   2 -13   4  619.84   43.70
   2 -13   4  562.84   43.40
  -2 -13  -4  591.44   30.20
   2 -13   4  629.64   47.80
  -2  13  -5   -1.30   20.20
   2  13   5   -0.90   11.50
   2  13   5    8.40   11.70
   2  13   5   24.70   11.60
  -2  13  -5   11.70   10.50
  -2 -13  -5    6.30    6.20
  -2 -13  -5   13.00    8.60
   2 -13   5  -27.50   18.40
   2 -13   5   13.40   13.60
   2 -13   5  -11.70    9.90
   2 -13   5   21.70   15.30
   2 -13   5   19.30   11.60
   2 -13   5   15.60   11.40
   2 -13   5    0.10   16.00
   2  13   6  112.29   19.60
  -2  13  -6   72.29   20.90
   2  13   6   91.49   18.60
   2  13   6  134.99   24.20
  -2  13  -6   94.29   22.00
   2 -13   6   84.69   15.30
  -2 -13  -6   90.99   15.90
   2 -13   6   74.39   17.80
   2 -13   6  143.39   27.60
  -2 -13  -6   57.39   24.80
  -2 -13  -6  102.19   16.50
   2  13   7   25.70   12.40
   2  13   7   23.80    8.80
   2  13   7    8.60    7.30
  -2 -13  -7   15.90    8.90
   2 -13   7   10.80   10.80
  -2 -13  -7   21.60    8.70
   2 -13   7   14.50    9.00
  -2 -13  -7   -2.50    9.70
  -2  14   7   41.50   12.00
  -2 -14   7   25.60   13.40
   2 -14  -7   30.70    8.00
   2 -14  -7   36.60   10.70
   2 -14  -7   10.90   13.70
   2 -14  -7   24.00    9.80
  -2 -14   7   21.80   12.00
  -2 -14   7   25.20   10.60
  -2  14   6    9.30    8.40
  -2  14   6    6.30    9.40
  -2  14   6    0.60    7.90
  -2  14   6    8.70   10.60
   2  14  -6    8.80    9.10
  -2 -14   6    7.80    9.80
   2 -14  -6    1.50   10.50
   2 -14  -6    8.90    7.90
  -2 -14   6    4.10   10.10
   2 -14  -6    5.80    7.30
   2 -14  -6    6.70   16.10
  -2 -14   6    6.00    9.20
  -2 -14   6    4.50   12.00
   2  14  -5   38.90   12.90
  -2  14   5   -1.20    8.60
  -2  14   5   14.60   15.70
  -2  14   5    5.50   13.60
  -2 -14   5   33.10   11.10
   2 -14  -5   10.90   22.40
  -2 -14   5   17.30    8.90
  -2 -14   5   10.50   13.60
  -2 -14   5   24.60   11.30
   2 -14  -5   21.00   17.60
  -2 -14   5    9.30   13.40
   2 -14  -5    9.20    7.20
   2 -14  -5   -2.50   11.20
   2 -14  -5    7.90   10.70
  -2 -14   5   16.90   27.20
   2  14  -4   14.10    8.80
  -2  14   4    6.70    7.60
  -2  14   4   -9.90    7.20
  -2  14   4   10.90   11.10
  -2 -14   4   -6.80    9.40
   2 -14  -4    1.20    7.30
   2 -14  -4    8.10    7.60
  -2 -14   4   13.40    8.90
   2 -14  -4  -11.80   18.30
  -2 -14   4    7.40    8.20
  -2 -14   4    9.10    8.90
  -2 -14   4  -11.70   13.90
   2 -14  -4    0.90    7.40
   2 -14  -4    3.50   12.20
  -2 -14   4   -7.70   12.00
  -2  14   3    2.80   11.80
  -2  14   3   13.70   16.00
  -2  14   3    2.40    7.70
  -2  14   3   -0.60    6.50
   2  14  -3   10.40    6.90
   2 -14  -3    0.90    7.80
   2 -14  -3    3.50    6.30
   2 -14  -3    1.30    5.70
  -2 -14   3   -5.30    5.80
   2 -14  -3  -13.90   19.80
  -2 -14   3    8.40    7.60
  -2 -14   3    9.10    6.00
   2 -14  -3    9.70    7.90
   2 -14  -3   -9.70   19.00
  -2 -14   3   12.30   17.10
  -2 -14   3   -2.10    5.70
  -2  14   2   11.70    8.90
  -2  14   2   19.00   14.00
   2  14  -2   22.20   10.50
  -2  14   2   19.60    8.80
   2  14  -2    1.20    8.70
  -2 -14   2   12.50    6.70
   2 -14  -2   10.30    6.10
  -2 -14   2    8.50    6.10
   2 -14  -2   -6.40   16.90
  -2 -14   2   13.00    8.60
  -2 -14   2   16.30    7.00
   2 -14  -2    8.30    6.40
   2 -14  -2   15.70    7.10
   2 -14  -2   11.80    6.60
  -2 -14   2    6.10   22.50
   2  14  -1   90.99   16.90
  -2  14   1  108.19   18.10
  -2  14   1  126.49   16.30
   2  14  -1  120.59   18.40
  -2  14   1  117.19   24.40
  -2 -14   1  134.99   14.80
   2 -14  -1  103.59   16.20
  -2 -14   1  119.89   14.50
   2 -14  -1  141.69   16.50
   2 -14  -1  101.39   15.10
   2 -14  -1   67.79   20.30
  -2 -14   1  115.19   13.50
   2 -14  -1  115.39   14.70
   2 -14  -1   89.49   19.80
  -2 -14   1  139.79   16.60
   2  14   0    0.10   10.50
   2  14   0    2.20    4.60
  -2  14   0    5.00    6.90
   2  14   0   -8.20    6.10
   2  14   0  -19.10   16.40
  -2  14   0  -23.30   11.90
  -2  14   0   11.10   10.00
   2 -14   0    1.50    6.00
  -2 -14   0   -0.20    4.20
  -2 -14   0    6.00    4.10
  -2 -14   0   -2.00    3.60
  -2 -14   0  -20.30    8.20
   2 -14   0    7.10   14.40
   2 -14   0   -7.60    3.80
   2 -14   0    1.20    5.50
   2 -14   0   -0.20    5.50
   2 -14   0   -0.50   13.10
   2  14   1   60.59   13.70
  -2  14  -1   52.09   13.70
   2  14   1   62.79   15.30
   2  14   1   63.39   16.60
   2  14   1   43.00   16.40
  -2  14  -1   61.69   14.90
  -2  14  -1   43.60   10.80
   2 -14   1   38.50   10.40
   2 -14   1   51.09   12.80
   2 -14   1   45.80   10.60
  -2 -14  -1   65.59    9.80
   2 -14   1   27.40   18.00
  -2 -14  -1   65.89   10.20
  -2 -14  -1   51.39    9.40
   2 -14   1   51.79   11.00
   2  14   2   10.70   22.60
  -2  14  -2   10.00    8.60
  -2  14  -2   14.50    8.40
  -2  14  -2   15.90    8.80
   2  14   2    9.30    9.80
   2  14   2   -4.90   14.50
   2 -14   2   10.30    7.00
   2 -14   2    4.80   16.80
  -2 -14  -2   14.10    5.30
   2 -14   2    9.60    7.30
  -2 -14  -2   -3.40    5.70
   2 -14   2   27.10   18.30
   2 -14   2   14.30    9.30
   2 -14   2    5.20    7.10
  -2 -14  -2    9.20    6.10
   2  14   3   35.20   12.60
  -2  14  -3   74.69   25.70
   2  14   3   48.90   18.30
   2  14   3   40.10   13.20
  -2  14  -3   35.90   12.00
   2 -14   3   38.10   14.60
   2 -14   3   45.40   14.60
   2 -14   3   56.89   12.90
   2 -14   3   50.69   14.30
   2 -14   3   54.59   14.20
  -2 -14  -3   42.70    9.40
  -2 -14  -3   54.19   12.10
   2 -14   3   53.49   14.20
   2  14   4   70.79   19.50
   2  14   4   51.59   17.60
  -2  14  -4   87.89   19.80
   2  14   4   70.69   17.50
  -2  14  -4  105.59   24.90
  -2 -14  -4   52.99   12.20
   2 -14   4   51.79   19.90
   2 -14   4   52.39   14.10
   2 -14   4   59.69   15.20
  -2 -14  -4   65.09   12.10
   2 -14   4   74.89   14.40
   2 -14   4   64.99   17.20
   2 -14   4   46.40   17.80
   2  14   5   48.90   14.60
   2  14   5   76.89   21.00
  -2  14  -5   45.40   21.10
   2  14   5   38.60   16.50
  -2  14  -5   61.09   17.20
  -2 -14  -5   69.09   13.10
  -2 -14  -5   60.69   12.80
   2 -14   5   47.50   16.60
   2 -14   5   29.60   15.00
  -2 -14  -5   94.79   31.90
   2 -14   5   51.99   13.30
   2 -14   5   46.40   52.29
   2 -14   5   20.60   12.20
   2 -14   5   29.30   12.00
   2 -14   5   30.20   13.90
   2  14   6    4.80    8.00
   2  14   6    4.00    9.80
   2  14   6   13.40    9.80
  -2  14  -6    8.80    9.20
  -2 -14  -6  -23.90   16.50
  -2 -14  -6    7.50    7.30
   2 -14   6   12.70   12.60
   2 -14   6   -7.00   12.50
   2 -14   6   28.20   10.80
  -2 -14  -6    1.70   13.50
   2  14   7    3.30    6.90
   2  14   7    2.70    4.60
  -2 -14  -7   25.90    8.30
   2 -14   7    4.00    7.30
   2 -14   7    8.00    9.20
  -2 -14  -7   27.30    9.70
  -2 -14  -7    7.80    9.10
  -2  15   7   17.20    8.40
   2  15  -7    9.60    7.40
  -2  15   7   -9.10   10.10
  -2 -15   7    5.40    7.80
   2 -15  -7   -6.70   14.10
   2 -15  -7    4.80   11.80
   2 -15  -7    9.40    7.60
  -2 -15   7    6.50    6.90
   2 -15  -7   10.10    9.40
  -2  15   6    9.80   10.80
  -2  15   6   15.90    9.40
  -2  15   6   -0.70    5.30
   2  15  -6   14.20    8.30
   2 -15  -6   10.60    7.60
  -2 -15   6   15.40    9.90
   2 -15  -6  -27.40   20.40
  -2 -15   6    1.70   11.40
   2 -15  -6   32.50   11.10
  -2 -15   6   10.80    9.90
  -2 -15   6    4.90   10.80
  -2  15   5   10.20    8.70
  -2  15   5   24.00   13.70
   2  15  -5  -30.70   13.90
  -2  15   5   17.70    7.80
  -2  15   5    1.70    6.60
  -2 -15   5   -5.20   23.30
  -2 -15   5    7.20    9.70
  -2 -15   5    1.20   12.70
   2 -15  -5   -8.00   17.70
   2 -15  -5   27.10   14.30
   2 -15  -5   10.70    7.70
   2 -15  -5    5.00    7.20
  -2 -15   5   11.20    7.90
   2 -15  -5   14.90   12.00
  -2 -15   5   17.80   12.90
   2  15  -4   -3.60    9.00
  -2  15   4   -3.30    8.40
  -2  15   4    4.60    6.70
  -2  15   4   -2.10   10.30
  -2  15   4  -11.90    9.10
  -2 -15   4    6.70    8.10
   2 -15  -4   -3.80    7.90
  -2 -15   4  -12.70    6.90
   2 -15  -4   -7.40   12.10
   2 -15  -4   11.10    9.90
  -2 -15   4   -2.00   14.30
  -2 -15   4   -9.70    7.80
  -2 -15   4   -7.90   11.30
   2 -15  -4   -4.10   19.20
   2 -15  -4    2.00    6.40
  -2  15   3   86.39   13.40
  -2  15   3  117.09   21.30
   2  15  -3   77.39   15.00
  -2  15   3   81.99   17.40
  -2  15   3  110.09   26.30
  -2 -15   3  100.29   26.60
   2 -15  -3   88.39   17.60
   2 -15  -3   42.50   22.20
  -2 -15   3   72.99   15.20
  -2 -15   3  104.69   17.40
  -2 -15   3   99.39   15.90
   2 -15  -3   92.09   14.40
  -2 -15   3  107.59   21.20
   2 -15  -3   88.89   15.00
   2 -15  -3   81.59   14.20
  -2 -15   3   65.39   15.10
  -2  15   2  356.26   31.00
  -2  15   2  335.77   37.10
   2  15  -2  330.07   29.50
   2  15  -2  312.07   27.70
  -2  15   2  324.77   24.30
  -2 -15   2  272.07   23.10
  -2 -15   2  429.46   47.80
  -2 -15   2  350.56   45.40
   2 -15  -2  285.27   42.60
   2 -15  -2  309.07   28.10
   2 -15  -2  332.37   25.30
  -2 -15   2  290.67   23.30
   2 -15  -2  329.87   24.60
  -2 -15   2  339.67   26.60
   2 -15  -2  304.27   24.50
  -2 -15   2  316.97   25.40
  -2  15   1 1014.20   91.69
  -2  15   1 1076.69   56.19
   2  15  -1 1049.89   57.59
  -2 -15   1 1020.80   47.30
  -2 -15   1 1079.79   46.10
   2 -15  -1 1100.39   50.39
   2 -15  -1 1075.59   61.59
   2 -15  -1 1050.19   48.60
   2 -15  -1 1101.39   48.30
   2 -15  -1 1153.28   56.39
  -2 -15   1 1100.19   48.50
  -2 -15   1 1073.79   45.30
   2 -15  -1  919.61   64.99
   2  15   0  215.78   25.90
   2  15   0  229.78   31.50
  -2  15   0  246.88   25.10
  -2  15   0  180.78   23.70
   2  15   0  172.98   25.40
  -2  15   0  205.98   29.40
   2 -15   0  173.18   33.00
  -2 -15   0  209.48   18.90
  -2 -15   0  228.98   20.50
   2 -15   0  240.28   22.00
   2 -15   0  192.98   20.10
  -2 -15   0  189.48   17.00
   2 -15   0  196.68   23.20
  -2 -15   0  198.88   17.10
   2 -15   0  205.28   20.50
   2 -15   0  236.18   36.70
   2  15   1    8.20   16.40
  -2  15  -1    3.00    7.80
   2  15   1   14.10   16.30
  -2  15  -1    4.00    7.70
   2 -15   1   -3.80    6.10
   2 -15   1  -21.90   18.70
   2 -15   1    7.00    6.40
  -2 -15  -1   -8.50    4.80
  -2 -15  -1   13.00    6.20
   2 -15   1   -0.90   21.70
   2 -15   1   -1.00    6.50
  -2 -15  -1   -7.30    4.10
   2 -15   1    1.90    5.50
  -2 -15  -1  -15.80    8.50
  -2  15  -2    0.50    8.80
   2  15   2    6.00    8.10
  -2  15  -2    0.50    8.60
  -2  15  -2    2.20    6.80
   2  15   2    9.30   12.80
   2  15   2   17.20   21.20
  -2 -15  -2   -1.90    9.50
   2 -15   2    1.00   11.60
   2 -15   2    4.10    7.20
  -2 -15  -2   -3.70    5.00
   2 -15   2   -2.40    5.50
  -2 -15  -2   -5.60    5.20
   2 -15   2    6.80    8.00
   2 -15   2   -7.60   13.40
   2  15   3  228.48   26.90
  -2  15  -3  193.68   27.10
   2  15   3  187.58   25.20
   2  15   3  210.98   31.10
  -2 -15  -3  221.38   24.30
   2 -15   3  232.78   24.40
  -2 -15  -3  209.18   18.00
   2 -15   3  235.58   33.70
   2 -15   3  139.79   28.30
   2  15   4   84.99   28.00
  -2  15  -4   57.69   17.80
   2  15   4   64.09   16.30
   2  15   4   64.49   23.20
   2 -15   4   22.30   17.70
   2 -15   4   40.00   24.00
   2 -15   4   27.10   20.10
   2 -15   4   33.50   14.70
   2 -15   4   61.99   15.00
   2 -15   4   46.60   13.80
  -2 -15  -4   60.49   10.90
  -2 -15  -4   37.00   10.70
   2 -15   4   51.49   13.00
  -2 -15  -4   50.79   13.20
   2  15   5    7.00    7.50
   2  15   5   46.70   15.40
   2  15   5    3.30    9.90
  -2  15  -5   16.70   11.60
   2 -15   5   32.40   17.10
   2 -15   5   17.50   11.30
   2 -15   5   11.00   12.00
   2 -15   5   13.60   15.10
  -2 -15  -5    4.30    8.20
   2 -15   5   -5.60   12.30
  -2 -15  -5  -34.90   19.40
  -2 -15  -5   21.60    8.80
   2  15   6    4.40    8.40
   2  15   6  -13.20    6.20
   2  15   6    1.80    6.80
   2 -15   6  -15.10    9.10
  -2 -15  -6   -7.70    6.90
  -2 -15  -6   -8.80    6.40
   2 -15   6  -10.60    8.00
   2 -15   6   -2.70    9.90
  -2 -15  -6  -12.80   12.10
   2  15   7   -2.00    4.50
  -2  15  -7    2.50    5.50
   2  15   7    2.10    4.90
   2  15   7   -8.10    5.70
   2 -15   7   -7.10   11.10
   2 -15   7    4.90    7.00
  -2 -15  -7   12.60    7.70
  -2 -15  -7   -3.90    7.40
   2  16  -7    7.20    4.80
  -2  16   7    3.50    6.10
  -2  16   7   20.00   11.40
   2 -16  -7    0.20    5.90
  -2 -16   7   -2.90    6.70
   2 -16  -7    7.00    7.00
  -2  16   6   21.30    9.30
  -2  16   6   17.10    8.90
   2  16  -6   15.40    7.60
   2 -16  -6    9.90   11.40
  -2 -16   6   35.10   12.00
   2 -16  -6    3.60    7.00
  -2 -16   6   -0.40   10.50
   2 -16  -6   20.30    9.30
  -2 -16   6   22.80    9.50
  -2 -16   6    2.90   11.30
  -2  16   5  127.09   23.20
  -2  16   5  118.29   19.80
   2 -16  -5  153.78   25.30
  -2 -16   5  139.79   20.20
  -2 -16   5  136.29   26.10
   2 -16  -5  119.29   22.80
   2 -16  -5  114.99   17.80
  -2  16   4   64.69   17.60
  -2  16   4  112.09   19.00
   2  16  -4   89.59   18.10
  -2  16   4   81.79   17.30
  -2  16   4   75.69   12.60
   2 -16  -4  118.69   17.60
  -2 -16   4  124.49   18.40
  -2 -16   4   71.89   15.80
   2 -16  -4   86.59   17.40
   2 -16  -4   81.89   19.80
  -2 -16   4   41.60   18.70
  -2 -16   4  111.09   16.40
  -2 -16   4   92.89   18.80
  -2 -16   4   69.89   17.00
   2 -16  -4   72.69   17.30
  -2  16   3  122.09   23.30
   2  16  -3   82.29   18.00
  -2  16   3  158.58   26.90
   2  16  -3  155.98   20.00
  -2  16   3  146.99   21.30
  -2  16   3  127.99   15.80
   2 -16  -3  108.39   21.30
   2 -16  -3  137.29   17.60
   2 -16  -3  118.89   21.30
  -2 -16   3  110.09   29.00
   2 -16  -3  160.08   19.20
  -2 -16   3  127.79   18.60
  -2 -16   3  131.29   18.80
  -2 -16   3  132.59   19.50
  -2 -16   3  109.09   23.20
  -2 -16   3  114.09   19.60
  -2  16   2  129.79   25.30
  -2  16   2   89.59   14.30
  -2  16   2   91.39   18.20
   2  16  -2  114.49   18.40
   2  16  -2  111.09   20.40
   2 -16  -2   73.19   18.90
  -2 -16   2  113.99   18.10
  -2 -16   2  111.29   16.30
   2 -16  -2   97.49   16.70
   2 -16  -2  137.99   20.80
   2 -16  -2   99.79   15.20
  -2 -16   2   88.19   23.10
   2 -16  -2   99.49   16.50
  -2 -16   2  107.29   16.30
  -2 -16   2  106.49   16.20
  -2  16   1    8.50    7.20
  -2  16   1   15.00   12.80
   2  16  -1    1.00    8.80
   2  16  -1   16.00    8.10
   2  16  -1    1.30   10.20
   2 -16  -1  -29.30   16.00
   2 -16  -1    6.30    6.30
  -2 -16   1   15.80    7.20
   2 -16  -1  -24.40   13.50
  -2 -16   1   -3.60    7.10
  -2 -16   1    5.00    5.60
   2 -16  -1   -0.10    5.70
  -2 -16   1    9.30    7.30
   2 -16  -1   27.30   10.80
  -2  16   0    2.60   11.70
   2  16   0   25.80   12.90
   2  16   0   13.10    9.30
   2  16   0   14.20    9.50
  -2  16   0  -19.80   11.40
  -2  16   0   15.90    9.40
  -2 -16   0   24.60    7.30
   2 -16   0  -11.40   16.00
   2 -16   0    6.70    7.40
  -2 -16   0   11.50    8.20
   2 -16   0   12.30    7.00
  -2 -16   0   11.20    7.20
   2 -16   0   12.00    7.80
  -2 -16   0   -1.80    6.30
   2  16   1   -3.10    7.00
  -2  16  -1   -0.30    7.80
  -2  16  -1    0.40   10.30
   2  16   1  -10.00   12.00
   2 -16   1    3.80    8.20
  -2 -16  -1    0.70    8.30
  -2 -16  -1    7.60    6.80
   2 -16   1   35.00   17.30
   2 -16   1    3.40   13.20
  -2 -16  -1    7.10    7.10
  -2 -16  -1   11.80    5.70
   2 -16   1   10.00    7.70
   2 -16   1   12.40    8.30
   2 -16   1  -10.50    5.90
  -2  16  -2  380.06   33.90
  -2  16  -2  386.26   32.60
   2  16   2  384.66   33.10
   2  16   2  353.96   38.30
   2  16   2  300.37   33.30
   2 -16   2  400.56   38.70
   2 -16   2  407.16   41.10
   2 -16   2  401.06   30.50
  -2 -16  -2  380.06   23.90
  -2 -16  -2  401.06   38.10
   2 -16   2  397.96   30.70
   2 -16   2  366.96   44.80
   2  16   3   -3.80   10.00
   2  16   3    4.30   11.60
  -2  16  -3   -1.20    7.80
   2  16   3    9.00    8.80
  -2 -16  -3  -15.20    8.80
   2 -16   3    3.20    7.80
   2 -16   3  -29.10   11.60
   2 -16   3    8.90   12.70
   2 -16   3   -8.10   10.90
   2 -16   3   13.10    9.80
  -2 -16  -3   -5.00    6.60
   2  16   4  156.78   21.70
  -2  16  -4  143.79   22.90
   2  16   4  170.08   23.60
   2  16   4  126.59   25.40
  -2 -16  -4  159.48   17.60
   2 -16   4  156.88   23.20
   2 -16   4  170.38   22.20
   2 -16   4  129.29   21.90
   2 -16   4  195.08   30.30
   2 -16   4  153.38   30.40
  -2 -16  -4   99.09   21.70
   2  16   5   59.09   15.50
   2  16   5   71.19   15.90
   2  16   5   73.19   19.50
  -2  16  -5   60.29   15.30
   2 -16   5   79.19   16.50
   2 -16   5   57.79   12.80
  -2 -16  -5   43.00   10.80
   2 -16   5   82.19   17.60
  -2 -16  -5   73.59   20.50
   2 -16   5   18.90   18.10
   2 -16   5   40.80   14.80
   2  16   6   -0.10    7.60
   2  16   6   -1.70    7.40
   2  16   6    0.50    6.60
   2 -16   6   -4.30    7.50
   2 -16   6   24.10   10.90
  -2 -16  -6   -5.80    6.60
  -2 -16  -6   -7.30   15.10
   2 -16   6    0.70    8.20
  -2  17   6   -2.70    6.00
  -2  17   6  -14.30    6.90
   2  17  -6   11.30    7.50
   2 -17  -6  -44.70   22.00
   2 -17  -6   -9.40    7.20
  -2 -17   6   -9.40    8.50
  -2 -17   6    8.20    8.30
  -2 -17   6  -13.70   13.00
   2 -17  -6   -2.90    6.10
   2 -17  -6    3.10    7.40
  -2 -17   6   -2.70    7.60
   2  17  -5   36.00   10.10
  -2  17   5   35.80   15.30
  -2  17   5   43.10   12.40
  -2 -17   5   48.50   12.60
  -2 -17   5   38.80   10.80
   2 -17  -5   22.60   10.80
  -2 -17   5   29.20   12.80
   2  17  -4  -29.10   22.20
  -2  17   4    2.90    7.70
  -2  17   4   10.20   10.40
  -2 -17   4   17.10   10.80
   2 -17  -4   10.00   13.10
   2 -17  -4    4.80    8.60
  -2 -17   4   19.20   14.40
   2 -17  -4    3.70    8.50
  -2 -17   4    0.70   16.50
  -2 -17   4   22.40    8.10
   2 -17  -4    3.90   13.20
   2 -17  -4  -25.40   17.80
  -2 -17   4   18.20   11.30
  -2 -17   4   10.60    9.30
   2  17  -3   89.29   17.20
  -2  17   3   72.69   21.70
  -2 -17   3  105.19   29.40
  -2 -17   3   93.29   16.00
  -2 -17   3   50.69   29.50
   2 -17  -3  104.39   17.00
   2 -17  -3  108.69   18.70
   2 -17  -3   79.69   26.10
   2 -17  -3  135.49   29.20
  -2 -17   3  102.89   18.50
  -2 -17   3   90.09   17.10
   2 -17  -3  130.09   17.00
   2 -17  -3   85.09   19.50
  -2  17   2    9.90    7.50
  -2  17   2   -1.70    9.30
   2  17  -2   -4.90    6.60
   2  17  -2   -0.20    8.30
  -2 -17   2    5.20    8.50
  -2 -17   2    9.40   20.20
   2 -17  -2   -4.50   13.90
   2 -17  -2    0.20    8.20
   2 -17  -2   -3.00    6.50
   2 -17  -2   -0.10    7.40
  -2 -17   2  -20.60    9.10
   2 -17  -2  -20.70   18.90
  -2 -17   2  -20.20   15.80
   2 -17  -2   -8.60    7.70
  -2 -17   2   -2.40    7.20
  -2 -17   2    9.00    8.10
   2  17  -1  -18.50    7.40
   2  17  -1    6.70    8.00
  -2  17   1   -1.60    6.90
   2  17  -1    9.80   10.60
  -2  17   1   15.60   13.00
  -2 -17   1  -36.00   21.90
  -2 -17   1    7.20    7.40
   2 -17  -1   -0.50   12.60
   2 -17  -1  -14.00   13.10
   2 -17  -1  -25.90   17.20
   2 -17  -1   18.30    8.40
   2 -17  -1   -5.20    6.00
  -2 -17   1   -8.40    6.10
   2 -17  -1    0.90    6.90
  -2 -17   1    0.40    6.20
   2  17   0    9.70   11.70
   2  17   0   28.20   14.30
   2  17   0   25.20   18.90
  -2  17   0   23.90   10.80
  -2  17   0   34.90   15.50
   2  17   0   42.90   12.50
  -2 -17   0   26.20   10.40
   2 -17   0   21.70    9.10
  -2 -17   0   11.10    7.50
   2 -17   0    8.80   17.20
   2 -17   0   20.50    9.30
  -2 -17   0   19.70    8.30
   2  17   1   19.20   11.00
  -2  17  -1   31.30   11.20
   2  17   1    3.30   12.80
  -2  17  -1    8.80   11.70
   2 -17   1   24.50    9.80
   2 -17   1   19.00    8.00
  -2 -17  -1    7.50    8.10
   2 -17   1   19.30   12.30
  -2 -17  -1   22.20    8.30
   2 -17   1   35.90   11.20
   2 -17   1   42.80   16.00
  -2 -17  -1   12.30    9.40
   2 -17   1   13.90   17.90
   2  17   2   40.60   10.50
  -2  17  -2   33.80   10.90
  -2  17  -2   19.90   12.90
   2  17   2   41.00   14.60
   2 -17   2   33.20   12.80
  -2 -17  -2   20.60   10.20
   2 -17   2   14.50   12.00
   2 -17   2   31.30   11.20
   2 -17   2   33.00   14.50
  -2 -17  -2   16.40    9.10
   2 -17   2   41.80   17.80
   2  17   3   53.19   15.30
  -2  17  -3   48.70   15.80
   2  17   3   39.30   18.00
   2  17   3   23.00   10.50
   2 -17   3   27.90   11.30
   2 -17   3   15.90   15.80
   2 -17   3   28.60   11.10
  -2 -17  -3   22.90   10.10
  -2 -17  -3   26.80   10.80
   2 -17   3   41.50   16.30
  -2 -17  -3   29.40    9.90
   2 -17   3   49.30   13.10
   2 -17   3   18.10   11.90
   2  17   4   69.89   16.80
  -2  17  -4   70.09   24.50
   2  17   4   90.49   18.10
   2  17   4   70.09   18.70
  -2 -17  -4  112.09   16.30
   2 -17   4   80.79   16.30
   2 -17   4   44.50   15.00
   2 -17   4   64.29   14.30
   2  17   5   17.00   10.60
   2  17   5   11.70    8.70
   2  17   5   16.90   11.70
  -2 -17  -5   23.30   10.90
   2 -17   5   11.50    9.40
  -2 -17  -5   -0.50   17.70
   2 -17   5   12.20    9.60
   2 -17   5  -20.20   20.20
  -2 -17  -5   21.10    8.90
   2  17   6   -6.50    6.00
   2  17   6   -6.70    4.90
   2  17   6   -4.80    6.20
  -2 -17  -6   -0.60   11.10
  -2 -17  -6   -5.10    8.10
   2 -17   6    2.20    6.70
  -2  18   6   24.80    9.20
  -2  18   6   32.30    8.40
   2  18  -6   44.90    8.20
  -2 -18   6   58.19   13.20
  -2 -18   6   34.90   11.20
   2 -18  -6   50.89   10.50
   2 -18  -6   25.10    6.80
  -2  18   5    5.30    8.30
   2  18  -5   -3.00    6.20
  -2  18   5   11.30    8.70
   2 -18  -5   -5.80   10.00
  -2 -18   5   -0.50    6.40
   2 -18  -5    3.70    8.20
  -2 -18   5   -2.20    6.90
  -2 -18   5   15.70    9.50
   2 -18  -5   16.90    7.50
  -2  18   4    8.60    7.80
   2  18  -4   -3.80    7.30
  -2  18   4   -0.40    7.80
   2 -18  -4    4.60    6.40
  -2 -18   4    5.90   14.20
  -2 -18   4   -2.40    7.20
   2 -18  -4   -3.60    6.90
   2 -18  -4   14.60   24.90
  -2 -18   4    4.00   10.20
  -2 -18   4   -4.40    6.10
   2 -18  -4   -6.40   11.90
  -2  18   3  133.49   24.60
   2  18  -3  139.89   23.80
  -2  18   3  213.98   25.10
   2 -18  -3  165.98   26.80
  -2 -18   3  202.08   21.00
   2 -18  -3  199.98   21.20
   2 -18  -3  152.48   28.80
  -2 -18   3  182.28   21.00
   2 -18  -3  210.18   22.10
  -2 -18   3  201.78   31.90
  -2 -18   3  218.08   38.40
  -2 -18   3  191.38   37.50
  -2  18   2    0.50    6.50
   2  18  -2   -5.90    8.50
   2  18  -2   -5.30    7.10
  -2  18   2   -7.90   10.00
   2  18  -2  -25.00   10.70
   2 -18  -2   10.70    7.40
  -2 -18   2    1.60    6.80
   2 -18  -2  -20.60    9.50
   2 -18  -2    8.90   19.80
  -2 -18   2    3.00   15.70
  -2 -18   2   -9.00   10.20
   2 -18  -2  -19.00    9.90
   2 -18  -2   17.60   13.90
   2 -18  -2    0.50    7.20
  -2 -18   2   -5.20    6.80
  -2 -18   2  -15.00   20.70
  -2 -18   2    0.30    7.70
   2  18  -1   -1.10    7.20
  -2  18   1   10.90   12.50
   2  18  -1    5.20   11.70
  -2  18   1   13.90    8.40
   2  18  -1    6.30   13.20
  -2 -18   1   26.20   10.30
   2 -18  -1   -9.00    9.90
   2 -18  -1   10.60    8.10
  -2 -18   1   27.20   26.60
   2 -18  -1    7.90   14.00
   2 -18  -1   22.90   11.20
  -2 -18   1   12.90    8.10
   2 -18  -1   17.30    9.10
   2 -18  -1   -3.60   21.30
  -2 -18   1    3.40    7.60
  -2 -18   1   14.90    7.70
  -2  18   0   21.10   10.40
   2  18   0   15.10    9.10
   2  18   0    8.80   13.60
   2 -18   0    8.70    7.10
   2 -18   0    4.40   12.50
  -2 -18   0   21.30    8.60
   2 -18   0   -5.10    9.40
   2 -18   0  -18.10   17.00
   2 -18   0    6.90    9.30
  -2 -18   0   15.40    9.00
   2 -18   0   13.60   13.00
  -2 -18   0    6.60    8.30
  -2  18  -1  233.28   29.00
   2  18   1  219.18   31.90
   2  18   1  299.37   29.00
  -2 -18  -1  296.17   25.20
   2 -18   1  310.17   32.40
   2 -18   1  307.17   26.80
   2 -18   1  384.96   54.79
  -2 -18  -1  277.07   25.10
   2 -18   1  273.77   27.40
  -2 -18  -1  320.27   22.80
   2 -18   1  283.17   26.00
   2  18   2   62.29   17.60
  -2  18  -2  132.99   21.20
   2 -18   2  120.29   19.00
   2 -18   2   83.89   18.60
  -2 -18  -2   70.39   14.20
   2 -18   2   87.49   16.40
   2 -18   2   75.39   19.50
  -2 -18  -2   66.59   13.50
  -2 -18  -2  101.59   15.50
   2 -18   2   91.59   21.80
   2  18   3  129.99   23.80
   2  18   3  148.59   22.80
  -2  18  -3  192.18   26.60
   2  18   3  184.48   23.90
   2 -18   3  162.58   29.00
  -2 -18  -3  169.48   17.50
   2 -18   3  176.58   21.60
   2 -18   3  161.88   28.00
  -2 -18  -3  198.38   21.70
   2 -18   3  192.78   23.50
   2  18   4   22.30   12.10
   2  18   4   21.80   16.70
   2  18   4   31.20   11.10
   2 -18   4   24.80   12.50
  -2 -18  -4   39.60    9.50
   2 -18   4   10.20    7.80
   2 -18   4   31.00   12.00
   2 -18   4    8.90   12.90
  -2 -18  -4   42.80   11.00
   2  18   5   -0.60    6.10
   2  18   5  -15.40    5.70
   2  18   5   -1.60    8.00
  -2 -18  -5   -3.60    8.50
   2 -18   5    0.10    9.80
   2 -18   5    8.30    7.10
  -2 -18  -5   -0.50   10.20
  -2  18  -6   -0.70    4.60
   2  18   6    0.80    7.60
   2 -18   6   -7.20    7.00
  -2  19   5   11.40    8.00
   2  19  -5   27.40    8.80
  -2  19   5   21.40    7.80
   2  19  -5   14.50    9.80
  -2 -19   5   15.50   12.40
   2 -19  -5   13.90    8.90
   2 -19  -5   48.80   16.20
  -2 -19   5   35.60   11.60
  -2 -19   5   13.20   10.50
  -2 -19   5   13.10    8.90
  -2  19   4  110.69   17.70
   2  19  -4  113.59   12.60
  -2  19   4   95.59   18.90
   2  19  -4  129.49   17.40
  -2 -19   4  168.98   20.20
   2 -19  -4  136.49   16.80
   2 -19  -4  151.78   17.70
   2 -19  -4  150.18   27.60
  -2 -19   4   72.09   21.00
  -2  19   3   12.00    9.60
  -2  19   3   14.00    7.80
   2  19  -3   12.60    8.60
  -2 -19   3    7.30    8.20
   2 -19  -3  -23.70   34.60
  -2 -19   3    7.70    8.20
  -2 -19   3    4.50   17.00
   2 -19  -3    0.60    6.40
   2 -19  -3    5.00   10.70
  -2 -19   3    4.30   10.60
   2 -19  -3   12.00    8.50
   2  19  -2   39.40   11.90
   2  19  -2   55.29   23.60
  -2  19   2   24.60   10.00
   2  19  -2   41.40   12.20
  -2  19   2   42.70   15.10
  -2 -19   2   23.40   14.40
   2 -19  -2   29.00    9.70
  -2 -19   2   21.30   25.20
  -2 -19   2   32.40   10.80
   2 -19  -2   26.30   13.10
  -2 -19   2   21.10    9.20
   2 -19  -2   43.80   12.00
  -2 -19   2   64.29   16.50
   2 -19  -2   15.90   14.00
   2  19  -1   53.99   12.60
  -2  19   1   41.90   13.00
  -2  19   1   39.20   12.10
   2  19  -1   36.30   11.50
   2 -19  -1   12.90   14.60
   2 -19  -1   28.50   15.80
   2 -19  -1   61.89   17.50
   2 -19  -1   51.69   12.50
  -2 -19   1   35.10   19.00
  -2 -19   1   53.19   11.50
   2 -19  -1   44.90   12.00
  -2 -19   1   53.09   13.00
   2  19   0   34.60   11.40
  -2  19   0   32.30   11.70
   2  19   0   46.40   28.40
   2 -19   0   39.80   14.50
  -2 -19   0   15.10    9.80
   2 -19   0   21.40    9.20
   2 -19   0    6.00   13.50
   2 -19   0   31.40   12.20
   2 -19   0   12.80   17.80
  -2 -19   0   33.80   10.80
  -2 -19   0  111.39   35.70
  -2  19  -1   27.70    9.80
   2  19   1   30.90   11.60
   2  19   1    2.70   14.30
   2 -19   1   29.60   27.10
   2 -19   1   20.70   12.60
   2 -19   1   31.10   10.60
   2 -19   1   29.20   10.50
   2 -19   1    8.00   17.30
  -2 -19  -1   16.90    8.50
   2 -19   1   39.00   15.10
   2  19   2   -6.80    6.00
   2  19   2   21.20   11.20
   2 -19   2   -7.10    7.80
  -2 -19  -2    3.70    8.60
   2 -19   2   11.40   10.40
  -2 -19  -2   -4.50    7.90
   2 -19   2    7.90    7.40
   2 -19   2  -13.90   13.10
   2  19   3    3.90    9.00
   2  19   3   -1.20    6.40
   2 -19   3  -17.90    8.80
  -2 -19  -3    1.40    7.70
   2 -19   3    9.20    8.40
   2 -19   3  -13.90    8.70
  -2 -19  -3   -8.80    8.30
   2 -19   3   21.30   12.60
   2  19   4   -0.10    5.60
   2  19   4    1.90   12.50
   2  19   4   -0.50    7.60
   2 -19   4   13.40   10.20
   2 -19   4    4.40    9.40
   2 -19   4    2.40    6.30
  -2 -19  -4  -12.30    8.40
   2 -19   4   -1.90   12.30
   2  19   5    1.70    6.80
   2  19   5   -7.70    5.70
   2 -19   5   -1.50    6.70
   2 -19   5   11.60    8.00
  -2  20   5    7.40    6.30
  -2  20   5    4.90    6.80
   2  20  -5   13.70    6.00
   2 -20  -5    4.30    5.60
  -2 -20   5    6.80    7.50
  -2 -20   5    4.50    5.80
  -2 -20   5    3.30    8.10
   2  20  -4   10.80    6.70
  -2  20   4   12.80    8.80
  -2  20   4   18.20    7.40
   2 -20  -4    8.80    6.40
   2 -20  -4   12.60    9.30
  -2 -20   4    3.10    4.10
  -2 -20   4   27.10    9.30
  -2 -20   4   13.20   12.80
   2 -20  -4   32.90   10.70
  -2 -20   4   27.70    8.90
  -2  20   3    3.60    7.80
  -2  20   3   16.00    8.90
   2 -20  -3   10.20    8.20
  -2 -20   3   -0.90    7.10
  -2 -20   3    2.40   10.90
   2 -20  -3    6.50    6.60
  -2 -20   3   13.70   15.60
   2 -20  -3   -0.70   10.60
  -2 -20   3   -3.10    7.80
   2  20  -2    7.30    8.10
   2  20  -2    0.20    9.00
  -2  20   2    2.70    8.10
  -2  20   2    1.50    7.70
  -2 -20   2    8.00    8.10
   2 -20  -2   -2.00    8.10
   2 -20  -2    0.70   10.60
  -2 -20   2   -7.60   10.40
   2 -20  -2    7.80    7.40
   2 -20  -2   30.00   19.00
  -2 -20   2    9.50    8.20
  -2  20   1   -3.40    5.50
   2  20  -1    9.20    7.60
   2 -20  -1    7.40   18.40
  -2 -20   1   20.30   22.70
   2 -20  -1   11.20    8.80
   2 -20  -1   17.50   13.00
  -2 -20   1   21.30    8.00
  -2 -20   1    1.40    8.40
  -2  20   0   -6.40    4.80
   2  20   0   -2.30    6.30
   2 -20   0   -7.20    7.90
  -2 -20   0   12.70   25.50
   2 -20   0   39.30   20.50
   2 -20   0   -7.10   10.30
  -2 -20   0    5.50    7.40
  -2 -20   0   -5.90    7.60
   2 -20   0    9.50    7.60
  -2  20  -1   55.09   12.90
   2  20   1   39.20   15.80
   2  20   1   52.89   13.50
   2 -20   1   72.79   14.90
   2 -20   1   55.59   11.20
   2 -20   1   29.10   12.30
  -2 -20  -1   52.89   12.70
   2  20   2   20.30    9.30
   2 -20   2   19.50   10.00
   2 -20   2   25.00   11.00
  -2 -20  -2   29.90   10.10
   2 -20   2   33.00   15.20
   2 -20   2   -1.80   11.10
  -2 -20  -2   22.60   10.70
   2  20   3  137.69   18.40
   2 -20   3   88.89   31.40
   2 -20   3  145.19   21.40
  -2 -20  -3   98.89   20.30
  -2 -20  -3  129.89   18.60
   2  20   4    1.10    6.90
   2  20   4    7.60    6.50
   2 -20   4    2.00    6.20
   2 -20   4   14.50    8.70
  -2 -20  -4    8.20   11.40
   2 -20   4   -2.40    7.20
   2  21  -4   -2.00    6.10
  -2  21   4   -2.10    5.20
  -2  21   4    5.60    5.80
  -2 -21   4    7.80   10.20
  -2 -21   4    7.30    8.40
   2 -21  -4   -7.20    5.10
   2 -21  -4   -1.50    9.20
  -2  21   3    3.20    8.20
  -2  21   3    7.70    6.90
   2  21  -3    1.70    6.90
   2 -21  -3   15.90    9.10
   2 -21  -3   -1.30    8.10
   2 -21  -3   -6.30    6.20
  -2 -21   3    0.40    4.60
  -2 -21   3    1.40    8.40
  -2 -21   3    2.10    8.20
  -2 -21   3    1.20   15.10
   2  21  -2   38.70   11.30
  -2  21   2   49.00   10.70
  -2 -21   2   48.90   11.90
   2 -21  -2   44.70   11.80
   2 -21  -2   18.30   11.20
  -2 -21   2   41.20    9.70
   2 -21  -2   51.49   11.30
  -2 -21   2   41.40   14.40
  -2  21   1    5.30    6.20
   2  21  -1    4.90    6.70
  -2 -21   1  -17.90   11.30
   2 -21  -1  -17.40   10.20
   2 -21  -1   -7.20    7.80
  -2 -21   1   -8.40    7.40
   2 -21  -1   -1.30    6.60
  -2 -21   1   -3.10    7.60
  -2  21   0   12.10    7.60
   2  21   0   12.00    8.20
   2 -21   0  -30.50   13.90
   2 -21   0    0.60    6.60
   2 -21   0    1.40    9.30
   2 -21   0    8.80   12.00
  -2 -21   0  -17.80   16.80
  -2 -21   0    6.60    7.90
  -2 -21   0   -3.80    8.00
  -2  21  -1    6.60    7.40
   2  21   1   11.90    8.10
   2 -21   1    3.70    9.80
   2 -21   1    9.00    9.00
   2 -21   1    1.20    7.10
   2 -21   1  -10.10   11.70
  -2 -21  -1   13.30    9.00
  -2 -21  -1   -3.20    8.10
   2  21   2  -10.10    8.00
   2  21   2    5.80   10.00
   2 -21   2    7.60    6.40
  -2 -21  -2   -4.70    8.40
   2 -21   2   -5.30    8.20
   2 -21   2  -14.10    8.60
   2 -21   2    1.60   10.40
   2  21   3    8.90    7.10
   2  21   3    6.70    6.80
   2 -21   3   -0.90    6.60
   2 -21   3  -14.60   13.10
   2 -21   3   16.80    7.00
   2 -21   3   -0.60    8.10
   2  21   4   -2.70    5.10
   2  21   4   -1.90    5.30
   2 -21   4   -0.10    6.20
   2 -21   4    8.30    6.50
   2  22  -3   -3.80    6.30
  -2  22   3    7.80    6.30
   2 -22  -3    2.20    5.20
   2 -22  -3    4.40    9.50
  -2 -22   3    4.80    4.80
  -2 -22   3   -7.20    7.50
  -2  22   2   -7.40    5.40
  -2 -22   2   -9.70   11.50
   2 -22  -2   -7.70    7.90
  -2 -22   2    1.00    9.30
   2 -22  -2    1.10   10.20
  -2  22   1    5.40    5.70
   2  22  -1   15.40    7.90
   2 -22  -1   -7.20    5.70
   2 -22  -1   -0.70    8.20
  -2 -22   1   -6.40    8.10
  -2 -22   1   -2.40    9.40
   2 -22  -1  -40.50   17.70
   2 -22  -1   -5.30    8.20
   2  22   0   -5.30    6.40
  -2  22   0   -0.50    5.60
   2 -22   0  -10.70    8.30
   2 -22   0   -4.50    5.40
  -2 -22   0   22.10   10.60
  -2 -22   0  -22.60   15.20
   2 -22   0  -19.20   15.70
   2 -22   0   -1.20    8.00
   2  22   1   61.09   12.40
   2 -22   1   96.29   15.30
  -2 -22  -1  101.59   14.50
   2 -22   1   73.39   14.40
  -2 -22  -1   84.59   18.80
   2  22   2    6.30    6.80
   2 -22   2   -5.50    6.70
   2 -22   2   13.40   10.30
   2 -22   2  -13.80    9.70
   2  22   3   34.30    8.50
   2  22   3   54.79   10.70
   2 -22   3   18.90    8.40
   2 -22   3   36.80    8.60
  -2  23   2   24.60    7.10
   2 -23  -2   50.49   13.90
  -2 -23   2   30.60   10.80
  -2 -23   2   11.30    5.70
  -2  23   1   25.40    7.70
  -2 -23   1   23.40    7.40
  -2 -23   1   21.80    9.30
   2 -23  -1   35.50   10.60
   2  23   0    4.90    6.80
  -2 -23   0    0.40   10.80
  -2 -23   0    7.00    7.60
   2 -23   0   10.50    5.80
   2 -23   0    4.60   25.20
   2  23   1    2.20    5.40
   2 -23   1    4.70    4.70
   2 -23   1  -18.30   14.40
   2 -23   1    5.30    8.30
   2 -23   2    0.80    4.80
   2 -23   2    8.10    8.10
   2 -23   2   -0.50    9.60
  -3   0   9   -2.30    6.80
   3   0  -9   -2.00   11.70
   3   0  -9   -0.50   10.60
  -3   0   8  338.17   32.20
  -3   0   8  374.26   37.10
   3   0  -8  366.86   34.00
   3   0  -8  344.47   30.60
   3   0  -8  349.27   38.90
   3   0  -7   10.90   10.70
  -3   0   7  -18.90   10.70
   3   0  -7  -11.10   11.70
   3   0  -7    1.10    8.50
   3   0  -7   -9.50   12.40
  -3   0   7   11.80    9.60
  -3   0   7  -10.20   11.90
   3   0  -6    0.50    8.50
   3   0  -6   12.50   11.70
  -3   0   6  -17.90   13.70
   3   0  -6   -0.90    6.50
  -3   0   6   14.90   12.40
  -3   0   6  -16.90    7.30
   3   0  -6   -6.60   10.50
   3   0  -6    1.40    6.90
  -3   0   6   -0.40   11.70
   3   0  -6    7.40   14.80
  -3   0   5   -4.80    6.60
   3   0  -5   -4.90    4.90
   3   0  -5   -6.60    5.00
  -3   0   5   -3.80    5.90
  -3   0   5   -3.00    3.60
  -3   0   5   -5.60    6.80
   3   0  -5    5.90    4.60
  -3   0   5  -27.70   11.00
   3   0  -5  -11.40    8.40
  -3   0   5   14.10    8.40
  -3   0   5    8.10   10.40
   3   0  -4    2.00    3.20
   3   0  -4    7.00    5.30
   3   0  -4    4.40    5.20
  -3   0   4    5.10    4.50
   3   0  -3   -5.90    3.00
   3   0  -3   -1.80    2.90
  -3   0   3    3.60    3.90
   3   0  -3   -3.00    3.20
  -3   0   3   -2.00    3.00
  -3   0   2 4376.36  115.89
   3   0  -2 4343.97  119.49
  -3   0   2 4280.07  117.99
  -3   0   2 4354.36  117.79
   3   0  -2 4347.56  117.19
   3   0  -1    0.90    1.60
  -3   0   1   -0.20    2.30
   3   0  -1    0.00    2.50
  -3   0   1   -0.50    2.20
  -3   0   0   41.10    4.90
  -3   0   0   39.00    4.70
   3   0   0   35.90    3.60
   3   0   0   42.10    4.40
   3   0   0   39.00    5.60
  -3   0  -1    2.00    2.30
   3   0   1    4.20    2.40
   3   0   1    2.50    1.90
  -3   0  -1    0.30    2.10
  -3   0  -2 1046.30   37.40
  -3   0  -2 1057.79   34.40
  -3   0  -2 1115.49   37.50
  -3   0  -3    0.10    3.00
  -3   0  -3    2.30    3.80
   3   0   3   -0.60    2.40
  -3   0  -4  638.74   33.60
  -3   0  -4  612.74   32.00
  -3   0  -4  582.04   29.70
  -3   0  -4  603.54   28.40
  -3   0  -4  604.24   30.80
   3   0   4  597.04   28.10
   3   0   4  628.74   32.40
  -3   0  -5    5.00    5.90
  -3   0  -5  -20.30    9.70
  -3   0  -5   -4.20   10.50
   3   0   5  -12.50   10.40
  -3   0  -5    2.80    4.70
  -3   0  -5   -5.60    9.70
   3   0   5   -0.30    5.80
   3   0   5   -2.50    5.60
  -3   0  -5   -2.50    4.20
   3   0   5   -2.30   11.60
  -3   0  -5    1.60    4.70
   3   0   5   -1.20    8.70
  -3   0  -6  453.25   37.20
  -3   0  -6  529.85   36.10
  -3   0  -6  517.75   32.50
  -3   0  -6  469.35   45.70
  -3   0  -6  431.16   35.20
   3   0   6  511.15   36.00
   3   0   6  467.45   36.40
  -3   0  -7  -11.10    8.70
  -3   0  -7   -5.30   11.50
  -3   0  -7    6.00    7.40
   3   0   7    8.40    8.30
   3   0   7  -12.60   16.90
  -3   0  -7  -13.00   16.80
  -3   0  -7   -0.50    5.20
  -3   0  -7   41.70   14.50
   3   0   8   65.99   14.80
  -3   0  -8   76.09   16.70
  -3   0  -8   53.79   12.50
   3   0   8   45.50   14.60
  -3   0  -8   39.20   14.90
  -3   0  -8   82.19   16.00
   3   0   9   -1.70    5.40
  -3   0  -9   -6.10    6.30
  -3   0  -9   -4.30    7.00
  -3   0  -9  -20.10    9.40
  -3   1   9   -5.30    4.90
   3   1  -9   -7.20   12.10
  -3  -1   9    4.90    6.60
   3  -1  -9   -4.80    7.00
   3  -1  -9  -12.60   12.40
   3  -1  -9    1.60   10.50
   3   1  -8   21.80   13.50
   3   1  -8    5.40    9.10
  -3   1   8   -0.20    6.10
   3   1  -8   43.20   17.80
  -3   1   8  -20.00   14.20
   3   1  -8   19.10   12.70
   3  -1  -8    7.90   12.60
  -3  -1   8   -0.90    6.40
   3  -1  -8    2.10   10.70
   3  -1  -8   -2.20    8.30
   3  -1  -8   -6.00   10.90
   3  -1  -8  -11.90   15.20
  -3  -1   8   -7.10   11.90
   3  -1  -8  -23.20   12.80
  -3   1   7  222.48   27.20
   3   1  -7  206.38   27.40
   3   1  -7  193.48   22.30
   3   1  -7  220.48   26.90
  -3   1   7  240.38   27.20
   3   1  -7  189.88   30.40
  -3   1   7  176.38   33.40
   3   1  -7  231.68   26.00
   3   1  -7  194.58   32.60
   3   1  -7  200.98   27.00
  -3  -1   7  236.78   27.10
   3  -1  -7  229.48   33.90
   3  -1  -7  183.98   28.60
   3  -1  -7  202.48   21.60
   3  -1  -7  216.88   24.30
   3  -1  -7  191.88   33.10
  -3  -1   7  164.38   32.60
  -3  -1   7  220.58   24.30
   3  -1  -7  246.48   31.00
   3  -1  -7  221.48   27.40
   3   1  -6   10.50    9.10
  -3   1   6   16.30    7.30
  -3   1   6   21.80   13.40
   3   1  -6   10.70    7.80
  -3   1   6    4.80   11.20
  -3   1   6   14.60   11.60
   3   1  -6    8.20    8.00
   3   1  -6   12.10   12.50
   3   1  -6    7.10    9.20
   3   1  -6   15.30   12.10
   3  -1  -6   13.60    8.50
   3  -1  -6   10.90    7.90
   3  -1  -6   -0.30   12.90
  -3  -1   6   -5.10    7.60
   3  -1  -6    3.20    6.40
   3  -1  -6    9.80   13.10
   3  -1  -6   14.20    9.80
  -3  -1   6    6.40    7.20
   3  -1  -6    5.30   10.00
  -3  -1   6  -21.20   15.30
  -3  -1   6   -2.10   10.90
  -3  -1   6   21.00   12.30
   3   1  -5 1174.88   71.49
  -3   1   5 1120.99   49.99
   3   1  -5 1216.38   48.30
  -3   1   5 1202.48   49.40
  -3   1   5 1172.58   54.19
  -3   1   5 1166.68   51.39
   3   1  -5 1160.58   50.79
  -3   1   5 1338.47   63.89
   3   1  -5 1084.69   56.29
  -3   1   5 1123.89   77.59
   3   1  -5 1158.98   52.89
  -3   1   5 1026.90   62.59
   3   1  -5 1156.08   47.20
  -3   1   5 1117.59   56.79
  -3  -1   5 1164.78   56.39
   3  -1  -5 1211.68   75.49
  -3  -1   5 1156.18   57.59
  -3  -1   5 1197.68   46.90
  -3  -1   5 1135.79   49.00
   3  -1  -5 1134.49   51.19
  -3  -1   5 1182.98   46.20
   3  -1  -5 1127.09   52.89
   3  -1  -5 1028.90   58.59
   3  -1  -5 1186.18   48.00
   3  -1  -5 1109.39   50.09
  -3  -1   5 1148.99   50.19
  -3   1   4  193.38   14.30
  -3   1   4  200.48   16.50
   3   1  -4  209.38   17.90
   3   1  -4  207.58   16.90
   3   1  -4  196.98   16.70
  -3  -1   4  190.58   15.70
   3  -1  -4  184.18   17.70
   3  -1  -4  196.68   16.90
   3  -1  -4  202.28   16.30
   3  -1  -4  190.78   15.40
  -3  -1   4  182.28   15.90
  -3   1   3 2023.30   66.39
   3   1  -3 2111.79   66.59
   3   1  -3 2155.18   68.39
   3   1  -3 2117.49   64.99
  -3   1   3 2133.39   63.99
   3  -1  -3 2092.09   65.39
  -3  -1   3 2154.78   67.19
   3  -1  -3 2165.18   69.99
  -3  -1   3 2190.78   65.19
   3  -1  -3 2153.88   67.09
   3   1  -2 2117.39   62.99
   3   1  -2 1979.00   60.69
  -3   1   2 2147.99   62.99
  -3   1   2 2018.70   62.09
   3   1  -2 2047.40   60.79
  -3   1   2 2072.39   59.99
   3  -1  -2 2018.30   60.89
   3  -1  -2 2067.39   57.19
  -3  -1   2 2096.49   61.59
   3  -1  -2 2005.20   61.39
  -3  -1   2 2117.59   62.19
   3  -1  -2 2145.49   64.49
   3   1  -1  200.88   10.20
   3   1  -1  186.78   11.20
   3   1  -1  208.08   10.70
  -3   1   1  177.38   11.30
  -3   1   1  202.98   11.90
   3  -1  -1  198.98   10.80
  -3  -1   1  196.48   10.80
   3  -1  -1  195.38   11.90
   3  -1  -1  224.08   12.00
  -3  -1   1  187.58   10.60
   3   1   0 1726.33   52.49
  -3   1   0 1750.12   51.69
  -3   1   0 1824.42   51.89
   3   1   0 1762.42   47.50
   3   1   0 1696.53   48.30
   3  -1   0 1767.92   51.39
  -3  -1   0 1726.43   49.50
  -3  -1   0 1800.02   49.50
  -3  -1   0 1764.42   48.80
   3  -1   0 1825.92   50.29
  -3   1  -1 4516.15  126.39
   3   1   1 4714.13  128.49
   3   1   1 4906.01  122.39
   3   1   1 4874.01  121.59
  -3   1  -1 4776.72  126.89
  -3  -1  -1 4781.02  124.29
   3  -1   1 4982.20  126.29
  -3  -1  -1 4806.02  124.19
  -3  -1  -1 4673.63  124.09
  -3   1  -2  567.04   23.00
   3   1   2  608.04   26.50
  -3   1  -2  630.14   26.40
   3   1   2  581.84   21.20
  -3   1  -2  634.04   26.00
   3  -1   2  616.54   23.60
  -3  -1  -2  612.44   24.50
  -3  -1  -2  582.24   21.50
   3  -1   2  625.14   24.50
  -3  -1  -2  619.54   24.30
  -3   1  -3 1119.09   42.90
  -3   1  -3 1124.19   43.90
   3   1   3 1120.59   42.80
  -3   1  -3 1087.39   40.50
  -3  -1  -3 1165.78   38.90
  -3  -1  -3 1115.29   42.30
  -3  -1  -3 1110.99   41.30
   3  -1   3 1045.80   40.50
   3  -1   3 1171.38   40.30
  -3   1  -4   39.50    8.70
  -3   1  -4   40.40    9.10
   3   1   4   29.40    8.20
   3   1   4   37.70    7.30
  -3   1  -4   39.50    9.70
  -3   1  -4   41.60    9.10
  -3   1  -4   41.10    8.30
  -3  -1  -4   42.70    8.80
  -3  -1  -4   20.20    7.20
  -3  -1  -4   42.70    8.30
   3  -1   4   31.10    7.50
  -3  -1  -4   45.40    9.10
  -3   1  -5   10.40    5.90
   3   1   5   18.50   16.90
   3   1   5   13.50   10.10
  -3   1  -5   11.10    5.30
  -3   1  -5   15.30    6.30
  -3   1  -5    7.80   11.60
  -3   1  -5   10.20    8.20
  -3   1  -5    9.80   10.40
   3   1   5   11.90    8.30
   3   1   5    5.80   10.90
   3   1   5    0.80    7.60
  -3  -1  -5   16.20    7.90
   3  -1   5    6.70   10.10
  -3  -1  -5   16.30    6.70
   3  -1   5   -3.90    7.00
  -3  -1  -5    5.00   11.00
  -3  -1  -5   14.20    6.80
   3  -1   5   13.00   17.00
  -3  -1  -5   13.50    6.30
   3  -1   5  -39.30   20.80
  -3   1  -6   -3.20    9.00
  -3   1  -6    8.70    6.70
  -3   1  -6    3.00   12.10
   3   1   6   12.90   11.70
   3   1   6    0.10    6.60
  -3   1  -6    7.80    9.40
   3   1   6   26.10   16.10
  -3   1  -6   12.50    7.40
   3  -1   6   -7.70   15.20
   3  -1   6   -0.50   48.70
   3  -1   6   17.90    9.20
  -3  -1  -6   10.50    9.10
  -3  -1  -6  -10.20   13.20
  -3  -1  -6   20.30    8.70
  -3  -1  -6    6.10    7.50
   3  -1   6   12.80   21.00
  -3   1  -7  -10.10   16.90
  -3   1  -7    9.60    8.30
  -3   1  -7   17.80   15.30
  -3   1  -7    9.50    9.30
   3   1   7   38.50   18.80
  -3   1  -7    9.70   15.00
   3   1   7   17.90   13.70
  -3   1  -7   10.50    8.60
  -3  -1  -7   15.60    7.90
   3  -1   7   13.90   17.60
   3  -1   7    4.10    8.70
  -3  -1  -7   16.00   12.90
  -3  -1  -7   19.00    9.60
  -3  -1  -7   -3.00    9.40
  -3  -1  -7    5.40   12.20
  -3   1  -8    6.60   10.20
   3   1   8   10.10   10.60
  -3   1  -8    8.70   11.20
   3   1   8   17.80    9.10
  -3   1  -8   10.10    8.40
  -3   1  -8    4.70    9.50
  -3  -1  -8   33.40   11.50
  -3  -1  -8   14.70   18.90
  -3  -1  -8    7.40   11.10
   3  -1   8   21.10   12.80
   3  -1   8   16.80    8.70
  -3  -1  -8    2.00    8.10
  -3   1  -9   -2.50    5.90
   3   1   9   -1.70   11.90
   3   1   9    4.50    6.30
  -3   1  -9   12.60    7.60
   3  -1   9   -7.80    5.60
  -3  -1  -9   -9.60    8.30
  -3  -1  -9    3.70    7.80
  -3  -1  -9    5.30    7.10
   3   2  -9   41.90   12.10
   3   2  -9   39.20   16.10
  -3   2   9   38.70   11.00
  -3  -2   9   34.80   11.90
   3  -2  -9   31.00    8.70
   3  -2  -9    9.20   12.60
  -3   2   8   50.49   13.30
   3   2  -8   53.39   12.80
   3   2  -8  103.19   23.90
   3   2  -8   56.79   17.20
   3   2  -8   79.29   21.70
  -3   2   8   49.00   27.90
  -3  -2   8  109.69   21.70
   3  -2  -8   75.39   22.40
  -3  -2   8   68.39   15.30
   3  -2  -8   68.39   14.50
   3  -2  -8   56.59   16.00
   3  -2  -8   52.09   16.10
   3  -2  -8   91.89   16.20
   3  -2  -8   67.59   20.30
   3   2  -7   48.10   17.10
   3   2  -7   45.70   16.30
   3   2  -7   45.80   15.60
  -3   2   7   48.00   13.10
  -3   2   7   46.50   14.20
   3   2  -7   43.10   11.90
   3   2  -7   35.90   12.10
   3  -2  -7   54.79   16.80
  -3  -2   7   35.80   12.80
   3  -2  -7   29.00   16.90
   3  -2  -7   33.30   18.20
   3  -2  -7   33.10   11.70
  -3  -2   7   49.99   15.60
   3  -2  -7   21.90   10.20
  -3  -2   7   62.79   19.40
   3  -2  -7   31.40    9.80
   3   2  -6    8.20    7.60
  -3   2   6    9.30   13.70
  -3   2   6   24.40   10.50
   3   2  -6   25.70    9.40
   3   2  -6   10.30   12.50
  -3   2   6    3.10   12.70
   3   2  -6   18.10   11.10
   3   2  -6   -4.40   11.70
   3   2  -6   13.80    9.40
   3   2  -6   21.20    9.20
  -3   2   6   45.30   14.70
  -3  -2   6   12.70   14.10
   3  -2  -6   11.70    8.50
   3  -2  -6   25.90    9.20
  -3  -2   6    9.30   11.80
  -3  -2   6   20.70    9.10
  -3  -2   6    6.60   11.60
  -3  -2   6   14.30    9.70
   3  -2  -6   32.30   16.30
  -3  -2   6   11.20   11.80
  -3  -2   6   30.90    9.50
   3  -2  -6    8.90   12.80
   3  -2  -6   16.00   13.20
   3  -2  -6   25.50    9.70
   3  -2  -6   21.60   11.70
  -3   2   5   16.40    5.90
   3   2  -5    5.50    6.70
   3   2  -5   33.20   13.50
   3   2  -5   13.60    8.50
   3   2  -5   14.70   11.00
  -3   2   5    0.10    9.30
   3   2  -5   12.70    7.70
  -3   2   5   42.40   16.70
   3   2  -5   22.30    8.00
  -3   2   5   12.20    7.10
   3  -2  -5    9.00   14.70
  -3  -2   5   20.60    6.10
   3  -2  -5   15.30    6.10
  -3  -2   5   29.00   15.30
   3  -2  -5   10.90    6.10
  -3  -2   5    9.20    6.80
  -3  -2   5   14.30    7.60
   3  -2  -5    9.70    6.50
   3  -2  -5   15.10   10.70
  -3  -2   5   15.10    7.30
  -3  -2   5    7.70   12.50
  -3  -2   5   13.30   10.60
   3   2  -4  567.54   27.40
  -3   2   4  541.85   28.50
   3   2  -4  526.25   28.50
   3   2  -4  561.94   30.40
  -3   2   4  553.34   25.70
   3  -2  -4  615.94   30.30
  -3  -2   4  566.84   28.50
   3  -2  -4  570.94   29.00
   3  -2  -4  582.74   28.10
  -3  -2   4  569.94   29.50
   3  -2  -4  531.75   31.10
  -3  -2   4  568.64   27.70
   3   2  -3  316.77   17.90
   3   2  -3  336.67   19.70
   3   2  -3  316.57   18.40
  -3   2   3  293.87   16.50
  -3   2   3  335.77   18.90
   3  -2  -3  324.67   20.90
   3  -2  -3  310.57   17.80
  -3  -2   3  306.57   18.20
   3  -2  -3  324.27   20.40
  -3   2   2 4323.07  117.89
  -3   2   2 4021.10  116.99
  -3   2   2 4326.07  114.59
   3   2  -2 4461.15  116.79
   3   2  -2 4465.75  115.99
   3   2  -2 4364.26  117.79
   3  -2  -2 4436.86  118.29
   3  -2  -2 4172.38  119.39
   3  -2  -2 4189.08  116.69
   3  -2  -2 4099.89  109.79
  -3  -2   2 4361.36  116.89
  -3  -2   2 4356.46  116.29
  -3  -2   2 4187.28  114.69
  -3   2   1    4.00    2.50
   3   2  -1    4.50    3.20
  -3   2   1    2.90    3.30
   3   2  -1    5.50    2.40
  -3  -2   1    9.70    2.90
   3  -2  -1    5.80    2.50
  -3  -2   1    4.10    2.30
   3  -2  -1    8.30    2.80
   3   2   0  465.75   19.80
  -3   2   0  525.85   21.20
   3   2   0  503.75   21.30
  -3   2   0  503.85   20.90
   3  -2   0  530.65   21.10
   3  -2   0  503.65   19.50
  -3  -2   0  528.85   17.10
  -3  -2   0  536.65   16.50
  -3   2  -1   51.69    6.00
  -3   2  -1   67.59    7.40
  -3   2  -1   63.79    7.30
   3   2   1   55.59    7.20
  -3  -2  -1   55.29    4.90
  -3  -2  -1   56.99    5.10
  -3  -2  -1   58.89    4.90
   3  -2   1   69.59    7.20
   3  -2   1   57.49    6.20
  -3   2  -2 1196.68   42.90
  -3   2  -2 1226.58   42.60
  -3   2  -2 1154.78   32.40
   3   2   2 1153.08   42.10
   3  -2   2 1227.48   40.30
   3  -2   2 1243.08   42.00
  -3  -2  -2 1254.37   39.10
  -3  -2  -2 1159.28   35.90
  -3  -2  -2 1285.87   39.90
   3   2   3   68.39    7.10
  -3   2  -3   62.49    9.60
   3   2   3   62.89    9.20
  -3   2  -3   52.69    9.50
  -3   2  -3   59.79    8.80
   3  -2   3   51.09    7.50
  -3  -2  -3   59.89    8.10
  -3  -2  -3   62.29    7.30
   3  -2   3   46.20    9.30
  -3  -2  -3   65.19    8.60
  -3   2  -4  204.38   18.40
  -3   2  -4  177.68   16.10
  -3   2  -4  191.38   15.60
   3   2   4  179.88   16.80
  -3   2  -4  164.38   15.90
  -3   2  -4  186.88   18.40
  -3  -2  -4  203.58   15.10
  -3  -2  -4  172.98   15.90
  -3  -2  -4  189.18   17.40
   3  -2   4  222.78   16.90
   3  -2   4  171.68   19.00
  -3  -2  -4  221.98   17.20
   3   2   5   44.30   12.70
  -3   2  -5   45.50   14.90
  -3   2  -5   35.80   10.20
   3   2   5   59.19   17.20
  -3   2  -5   42.90    9.90
  -3   2  -5   40.40    9.60
   3   2   5   20.00    8.70
   3   2   5   17.60   12.20
   3   2   5   54.19   20.70
   3  -2   5   40.60   18.20
  -3  -2  -5   42.80   11.40
  -3  -2  -5   39.20    9.60
  -3  -2  -5   35.40    8.70
   3  -2   5   59.29   15.50
   3  -2   5   60.89   14.50
   3  -2   5   36.50   11.60
  -3  -2  -5   34.30    9.00
  -3  -2  -5   51.79   19.20
   3  -2   5   10.80   16.50
   3   2   6   54.29   15.60
  -3   2  -6   34.50   11.80
  -3   2  -6   10.30   13.20
  -3   2  -6   56.39   12.90
   3   2   6   24.20   10.80
  -3   2  -6   36.50   12.90
   3   2   6   36.70   18.00
  -3   2  -6   59.59   18.40
  -3   2  -6   44.70   12.90
  -3  -2  -6   25.90    8.80
  -3  -2  -6   30.00    9.80
  -3  -2  -6   13.00   11.20
   3  -2   6   36.60   11.50
   3  -2   6   64.29   20.50
  -3  -2  -6   17.70   15.40
  -3  -2  -6   40.10   12.40
  -3   2  -7    4.40    7.90
  -3   2  -7   -2.70   14.20
  -3   2  -7    1.50    9.20
   3   2   7   17.20   14.70
   3   2   7   18.30   14.90
  -3   2  -7    3.20   10.90
  -3   2  -7    0.60   10.50
  -3  -2  -7   -0.60   11.60
  -3  -2  -7    2.90    7.40
  -3  -2  -7   -2.70    5.50
  -3  -2  -7   -0.20    8.10
  -3  -2  -7  -15.80   11.50
  -3  -2  -7    3.90   18.80
  -3   2  -8   35.60   12.30
  -3   2  -8   36.00   11.00
   3   2   8   29.00   12.30
  -3   2  -8   20.10   12.00
  -3   2  -8   30.40   13.10
   3   2   8   36.90   10.90
   3   2   8   44.80   15.10
  -3  -2  -8   20.40    8.90
  -3  -2  -8   43.00   12.30
   3  -2   8   33.00   10.70
  -3  -2  -8   23.60   14.20
   3  -2   8   32.90   13.10
  -3   2  -9   -2.50    7.30
  -3   2  -9    5.60    7.10
  -3  -2  -9  -17.90    7.20
   3  -2   9   -0.80    5.10
  -3  -2  -9    3.30    7.90
  -3  -2  -9   -6.70    6.10
   3   3  -9   -0.30    8.30
  -3   3   9    2.30    8.40
   3   3  -9    2.50   10.70
   3  -3  -9   -3.30   12.50
  -3  -3   9    4.70    6.30
  -3  -3   9   -9.90    8.90
   3  -3  -9  -10.10    7.60
   3  -3  -9   -3.40    7.10
   3   3  -8   69.99   20.80
  -3   3   8   54.59   14.80
   3   3  -8   67.79   18.60
  -3  -3   8   75.59   20.20
   3  -3  -8   80.09   18.70
   3  -3  -8   61.29   14.70
   3  -3  -8   48.90   12.70
  -3  -3   8   57.09   15.50
   3  -3  -8   49.40   14.00
   3  -3  -8   61.59   21.60
  -3   3   7  368.06   33.00
   3   3  -7  386.96   31.90
   3   3  -7  359.96   42.30
   3   3  -7  373.16   35.50
  -3   3   7  313.17   40.20
   3   3  -7  342.67   27.70
  -3   3   7  367.66   34.20
   3  -3  -7  434.46   31.90
   3  -3  -7  346.27   35.30
  -3  -3   7  354.76   33.30
  -3  -3   7  349.96   40.90
   3  -3  -7  391.46   38.00
  -3  -3   7  333.37   33.00
   3  -3  -7  367.86   36.00
   3  -3  -7  364.06   28.70
   3  -3  -7  403.26   44.90
   3   3  -6  563.44   35.20
  -3   3   6  554.54   34.80
   3   3  -6  600.74   38.20
   3   3  -6  592.54   38.10
  -3   3   6  656.63   54.19
   3   3  -6  613.04   33.50
  -3   3   6  563.64   45.00
   3   3  -6  507.65   40.50
   3   3  -6  603.44   42.60
  -3  -3   6  597.54   42.60
   3  -3  -6  586.84   63.89
  -3  -3   6  600.74   36.00
  -3  -3   6  588.44   33.40
   3  -3  -6  602.64   38.00
   3  -3  -6  631.74   36.00
   3  -3  -6  530.15   43.80
  -3  -3   6  571.14   42.40
  -3  -3   6  559.94   39.00
   3  -3  -6  619.34   35.90
   3  -3  -6  581.54   40.80
  -3   3   5  381.06   29.60
   3   3  -5  358.86   33.70
   3   3  -5  382.66   27.00
   3   3  -5  373.86   37.80
   3   3  -5  387.26   29.10
  -3   3   5  401.66   38.80
   3   3  -5  427.26   39.60
   3   3  -5  374.96   25.60
  -3   3   5  444.66   26.80
   3   3  -5  355.76   24.50
  -3   3   5  365.66   32.20
  -3  -3   5  413.26   27.70
  -3  -3   5  382.76   32.10
  -3  -3   5  400.16   25.10
  -3  -3   5  387.56   26.30
   3  -3  -5  397.86   34.10
   3  -3  -5  427.56   26.30
   3  -3  -5  402.26   26.70
   3  -3  -5  384.56   39.10
  -3  -3   5  395.36   36.20
  -3  -3   5  398.96   37.80
   3  -3  -5  411.06   28.00
   3   3  -4   -7.70    5.90
   3   3  -4    8.40    5.60
  -3   3   4    3.60    9.50
   3   3  -4   -0.20    4.20
  -3   3   4   10.30    6.10
  -3  -3   4    8.30    5.40
   3  -3  -4   -1.20    4.30
   3  -3  -4    3.10    4.60
  -3  -3   4    1.10    4.80
   3  -3  -4    7.10    4.80
   3  -3  -4    1.80    4.70
  -3  -3   4    5.70    5.00
   3   3  -3   62.19    8.20
  -3   3   3   49.10    7.60
  -3   3   3   57.29    8.90
   3  -3  -3   62.59    7.90
  -3  -3   3   62.49    8.10
   3  -3  -3   61.49    9.80
  -3   3   2  406.96   20.10
   3   3  -2  397.16   18.20
  -3   3   2  397.96   19.80
   3   3  -2  419.36   18.50
   3   3  -2  381.66   20.60
   3  -3  -2  419.56   21.50
   3  -3  -2  397.66   13.70
  -3  -3   2  403.86   18.90
   3  -3  -2  416.46   19.30
  -3  -3   2  399.36   18.20
   3  -3  -2  403.76   19.40
   3   3  -1 5134.59  135.09
  -3   3   1 5086.19  136.09
   3   3  -1 5238.78  129.99
  -3   3   1 4946.90  135.69
   3   3  -1 5135.19  137.19
  -3  -3   1 5052.79  135.69
   3  -3  -1 4768.42  133.99
   3  -3  -1 5324.87  137.29
   3  -3  -1 5162.28  134.29
  -3  -3   1 4940.41  131.29
  -3  -3   1 5081.29  131.79
   3   3   0 3181.58   89.99
  -3   3   0 3283.97   89.79
   3   3   0 3184.78   86.99
  -3   3   0 3132.29   89.09
  -3  -3   0 3277.77   82.29
   3  -3   0 3088.09   86.99
   3  -3   0 3150.88   88.99
  -3  -3   0 3198.38   79.79
  -3   3  -1 1699.43   54.59
   3   3   1 1702.93   51.99
   3   3   1 1790.22   55.19
  -3   3  -1 1732.83   54.99
   3  -3   1 1906.71  178.78
  -3  -3  -1 1775.32   47.60
  -3  -3  -1 1640.74   45.90
  -3  -3  -1 1932.21   48.70
   3  -3   1 1631.74   52.19
   3  -3   1 1739.53   54.19
  -3   3  -2 3459.05   97.89
   3   3   2 3476.05   97.09
  -3   3  -2 3345.37   97.69
  -3   3  -2 3161.78   85.09
  -3  -3  -2 3238.48   90.89
   3  -3   2 3356.26   94.69
  -3  -3  -2 3389.66   91.09
   3  -3   2 3396.26   96.89
  -3  -3  -2 3319.37   90.99
  -3   3  -3   -0.70    3.70
  -3   3  -3    7.80    5.00
  -3   3  -3    9.20    4.80
  -3   3  -3   10.30    5.60
  -3   3  -3   10.50    6.10
   3   3   3    8.00    4.20
  -3   3  -3    8.00    3.10
  -3  -3  -3   10.20    4.10
  -3  -3  -3    5.80    3.60
   3  -3   3    6.20    6.00
   3  -3   3   -1.10    3.60
  -3  -3  -3   10.60    3.50
  -3   3  -4 2401.46   76.39
  -3   3  -4 2280.47   85.09
  -3   3  -4 2424.36   83.69
  -3   3  -4 2361.16   82.19
   3   3   4 2313.77   96.89
  -3   3  -4 2268.17   94.99
   3   3   4 2442.86   77.69
  -3   3  -4 2366.66   77.59
  -3   3  -4 2365.66   80.69
  -3   3  -4 2217.28   68.29
  -3  -3  -4 2404.96   79.99
   3  -3   4 2343.47   77.59
   3  -3   4 2438.56   85.59
  -3  -3  -4 2280.67   75.09
  -3  -3  -4 2427.26   77.69
   3  -3   4 2349.56   85.09
  -3  -3  -4 2409.16   74.19
   3   3   5   30.80   18.10
  -3   3  -5   27.20   11.20
   3   3   5   18.10    8.60
   3   3   5   21.60    8.00
  -3   3  -5   17.20    7.20
  -3   3  -5    7.70    7.90
   3   3   5   19.40   13.60
  -3   3  -5   22.60    7.50
  -3   3  -5   12.20    9.60
  -3   3  -5   19.30    9.20
   3   3   5   20.30   12.10
  -3   3  -5   38.50   15.10
   3  -3   5   26.80   10.40
  -3  -3  -5   19.20    9.00
   3  -3   5   28.50    9.20
  -3  -3  -5   20.70    6.50
  -3  -3  -5   38.30   16.00
  -3  -3  -5   15.70    6.20
  -3  -3  -5   40.20   17.10
  -3  -3  -5   25.90    8.20
  -3   3  -6  570.74   35.10
   3   3   6  577.04   44.60
   3   3   6  489.45   38.60
  -3   3  -6  521.95   38.30
   3   3   6  460.15   45.90
  -3   3  -6  535.05   45.10
   3   3   6  499.05   33.90
  -3   3  -6  527.65   33.80
  -3   3  -6  545.75   38.00
  -3   3  -6  555.34   35.80
  -3   3  -6  490.35   38.20
   3  -3   6  435.06   37.10
  -3  -3  -6  521.35   35.60
   3  -3   6  452.35   46.70
  -3  -3  -6  494.25   34.50
  -3  -3  -6  537.45   37.60
   3  -3   6  516.25   37.00
  -3  -3  -6  446.66   47.50
  -3  -3  -6  472.85   40.20
  -3  -3  -6  547.65   33.10
   3   3   7   22.00   13.80
  -3   3  -7  -20.40   18.20
   3   3   7   36.60   13.70
  -3   3  -7   18.00   10.90
  -3   3  -7   13.70    9.80
   3   3   7   18.60   10.10
  -3   3  -7    8.60   11.50
  -3   3  -7  -15.20   17.30
  -3   3  -7    2.30   12.10
  -3   3  -7   20.30    9.40
   3   3   7   10.70   11.30
  -3  -3  -7    5.30   12.30
  -3  -3  -7    9.50    7.10
  -3  -3  -7   35.50   10.60
   3  -3   7   19.10    7.70
  -3  -3  -7   22.60   14.10
  -3  -3  -7   23.20   16.40
   3  -3   7   10.80   34.70
  -3  -3  -7   21.90    9.70
  -3   3  -8  -13.90    8.90
  -3   3  -8   -6.00    7.80
   3   3   8    2.30    7.50
   3   3   8    6.00    9.60
  -3   3  -8  -34.00   16.10
  -3   3  -8  -14.10    7.50
   3  -3   8   -7.40   10.70
   3  -3   8   -0.30    7.00
  -3  -3  -8    2.10    8.80
  -3  -3  -8   -3.50    8.10
  -3  -3  -8   20.70   14.60
  -3  -3  -8    5.40    7.90
   3   3   9   17.10   17.20
  -3   3  -9    4.80    7.10
   3  -3   9    6.10    5.50
  -3  -3  -9   21.90    8.90
  -3  -3  -9    2.20    7.20
  -3  -3  -9    2.80    7.60
  -3   4   9  167.98   18.40
   3   4  -9  170.98   20.30
   3  -4  -9  161.98   20.30
  -3  -4   9  124.49   18.70
   3  -4  -9  125.99   20.00
   3   4  -8    5.00   13.50
   3   4  -8   -3.60    9.00
  -3   4   8    1.80    6.70
   3  -4  -8   10.10   16.00
   3  -4  -8    0.80   10.30
   3  -4  -8   -8.80   11.20
  -3  -4   8    5.60    8.70
  -3  -4   8   -5.30   10.90
   3  -4  -8    4.10   15.90
   3  -4  -8   17.00    9.70
   3   4  -7   14.90   11.10
   3   4  -7   35.40   14.70
   3   4  -7   27.20   13.00
   3   4  -7    8.80   13.10
  -3   4   7   51.79   13.70
  -3   4   7   41.30   15.70
  -3   4   7   33.20   20.30
   3   4  -7   47.60   13.30
   3  -4  -7   26.40   12.00
  -3  -4   7   15.30    8.80
   3  -4  -7   22.60   14.50
   3  -4  -7   18.30   10.70
  -3  -4   7   25.80   12.60
   3  -4  -7   22.90   16.00
   3  -4  -7   31.40   11.10
  -3  -4   7   38.50   14.40
  -3  -4   7   12.10   15.10
   3  -4  -7   44.00   20.50
  -3   4   6   71.89   16.10
  -3   4   6   64.49   18.80
   3   4  -6   82.49   22.80
   3   4  -6   49.40   12.40
  -3   4   6   44.00   13.80
  -3   4   6   89.99   18.20
   3   4  -6   60.69   12.20
  -3   4   6   36.60   18.90
   3   4  -6   61.09   13.80
   3  -4  -6   72.99   15.10
  -3  -4   6   61.99   20.50
   3  -4  -6   67.99   25.00
   3  -4  -6   72.69   14.60
   3  -4  -6   97.59   20.10
   3  -4  -6   69.19   13.50
  -3  -4   6   63.39   13.60
   3  -4  -6   78.29   16.80
  -3  -4   6   65.89   13.40
   3  -4  -6   75.79   21.80
  -3  -4   6   90.99   21.80
  -3  -4   6   91.79   19.30
  -3  -4   6   41.10   11.00
   3   4  -5  254.77   22.30
  -3   4   5  327.47   33.90
   3   4  -5  263.17   27.90
   3   4  -5  266.87   24.60
   3   4  -5  248.28   33.40
  -3   4   5  269.77   24.20
   3   4  -5  244.58   20.80
  -3   4   5  304.97   29.20
  -3   4   5  269.67   21.20
   3  -4  -5  288.67   30.50
  -3  -4   5  251.37   21.40
  -3  -4   5  246.68   27.30
   3  -4  -5  247.58   21.10
  -3  -4   5  259.67   31.80
   3  -4  -5  265.37   21.00
  -3  -4   5  227.28   29.60
   3  -4  -5  292.17   33.70
   3  -4  -5  304.77   23.70
   3  -4  -5  281.07   25.80
  -3  -4   5  269.17   20.30
  -3  -4   5  262.67   21.40
  -3  -4   5  259.07   22.40
  -3   4   4    0.70   11.00
   3   4  -4    8.50    7.00
   3   4  -4   -9.90    9.10
   3   4  -4    6.40    4.70
  -3  -4   4    5.80    4.00
   3  -4  -4   15.40    6.70
  -3  -4   4   13.90    6.40
   3  -4  -4   21.80    6.90
   3  -4  -4    4.20    3.90
   3  -4  -4    8.40    5.00
  -3  -4   4    8.20    5.70
  -3  -4   4    2.60    3.90
  -3   4   3 2459.85   76.19
   3   4  -3 2272.47   71.09
   3   4  -3 2222.68   71.09
  -3  -4   3 2162.98   71.29
   3  -4  -3 2315.87   76.09
   3  -4  -3 2314.37   72.59
  -3  -4   3 2201.48   71.19
   3   4  -2   55.29    6.80
  -3   4   2   48.20   12.20
   3   4  -2   63.39    8.80
  -3   4   2   53.79    7.70
  -3  -4   2   61.29    7.40
   3  -4  -2   64.59    8.40
  -3  -4   2   59.69    7.60
   3  -4  -2   54.79    7.20
   3  -4  -2   60.89    7.30
   3  -4  -2   59.69    4.30
  -3   4   1 6079.99  161.48
   3   4  -1 6502.15  164.48
   3   4  -1 5858.91  160.48
  -3   4   1 5750.42  160.78
   3  -4  -1 5870.21  161.68
  -3  -4   1 6349.16  156.28
  -3  -4   1 6086.59  155.58
   3  -4  -1 6083.19  160.08
   3   4   0  743.23   27.60
  -3   4   0  701.23   28.40
   3   4   0  764.52   30.00
  -3   4   0  705.53   28.40
  -3  -4   0  739.33   21.50
  -3  -4   0  706.43   21.20
   3  -4   0  723.63   27.10
   3  -4   0  758.42   27.40
   3  -4   0  742.33   28.60
  -3   4  -1   34.20    6.30
  -3   4  -1   46.80    7.00
  -3   4  -1   51.79    7.20
   3   4   1   51.39    7.00
   3   4   1   40.30    6.90
   3  -4   1   52.39    7.80
   3  -4   1   43.40    6.90
   3  -4   1   45.90    6.50
  -3  -4  -1   47.10    3.80
  -3   4  -2  425.96   20.20
  -3   4  -2  420.06   22.90
  -3   4  -2  415.16   22.30
   3   4   2  420.06   21.80
  -3   4  -2  417.96   14.90
   3  -4   2  457.55   21.60
  -3  -4  -2  423.06   17.10
   3  -4   2  402.26   21.10
   3  -4   2  425.76   22.40
  -3  -4  -2  404.86   17.40
  -3  -4  -2  435.86   17.30
   3   4   3   95.89   10.80
  -3   4  -3   77.39    7.20
  -3   4  -3   97.69   10.40
  -3   4  -3   91.89   11.90
  -3   4  -3   93.09   11.80
  -3   4  -3  102.29   12.00
   3  -4   3   83.29   10.60
   3  -4   3   82.29   11.00
   3  -4   3   87.89   12.40
  -3  -4  -3   81.59    9.20
  -3  -4  -3   77.19    7.90
  -3  -4  -3   86.49    9.10
   3   4   4   68.39   11.40
  -3   4  -4   58.19   12.20
  -3   4  -4   68.59   16.50
  -3   4  -4   79.49   12.00
   3   4   4   54.59   20.90
  -3   4  -4   56.39   12.40
  -3   4  -4   53.29   11.60
  -3   4  -4   67.49   10.70
  -3   4  -4   35.10    9.60
   3   4   4   72.89   17.50
   3  -4   4   50.49   13.20
   3  -4   4   57.29   13.60
   3  -4   4   33.80   10.80
  -3  -4  -4   48.00    9.30
  -3  -4  -4   67.29    9.40
  -3  -4  -4   67.49    9.80
  -3  -4  -4   63.19   10.00
   3  -4   4   42.20   17.50
   3  -4   4   75.69   11.20
   3   4   5   22.10   13.30
  -3   4  -5   12.20    7.30
   3   4   5   20.70   16.20
   3   4   5   33.20   10.60
  -3   4  -5   14.50    9.30
   3   4   5   18.80    8.30
  -3   4  -5   24.00   12.30
  -3   4  -5   13.60    7.30
  -3   4  -5   11.10    9.20
  -3   4  -5   14.30    7.20
   3   4   5   -3.80   14.00
   3   4   5   14.10   14.00
   3  -4   5   25.80    9.80
   3  -4   5   19.50   15.30
  -3  -4  -5   51.29   11.00
   3  -4   5   19.30    9.50
  -3  -4  -5   26.80    7.60
  -3  -4  -5    7.50    5.00
  -3  -4  -5    1.60   15.00
  -3  -4  -5   15.90    7.50
  -3  -4  -5    4.20   16.30
   3   4   6  261.27   29.00
  -3   4  -6  276.17   29.50
  -3   4  -6  245.68   28.80
  -3   4  -6  278.37   24.20
  -3   4  -6  280.37   24.70
  -3   4  -6  211.88   26.20
   3   4   6  240.98   32.80
  -3   4  -6  234.38   32.30
   3   4   6  242.08   29.50
  -3   4  -6  278.17   35.70
   3   4   6  302.17   25.70
  -3  -4  -6  239.08   21.20
  -3  -4  -6  205.88   32.50
  -3  -4  -6  265.37   24.40
   3  -4   6  262.07   26.60
  -3  -4  -6  301.47   39.50
   3  -4   6  200.68   29.20
  -3  -4  -6  267.47   23.70
  -3  -4  -6  340.07   29.80
   3  -4   6  277.37   36.40
  -3   4  -7   24.70   14.70
  -3   4  -7  -42.10   24.00
  -3   4  -7    5.70    8.70
  -3   4  -7   25.70   15.40
   3   4   7   12.30    8.70
  -3   4  -7    5.00   10.60
  -3   4  -7    0.00    9.10
  -3   4  -7  -11.50   14.50
   3   4   7   18.70   10.90
   3   4   7    8.90   12.00
   3   4   7   13.90   11.20
  -3  -4  -7    4.60    7.80
  -3  -4  -7    0.70   11.30
   3  -4   7    8.50    8.40
  -3  -4  -7   17.20   11.20
  -3  -4  -7   10.70    8.50
   3  -4   7  -33.90   17.50
  -3  -4  -7   12.80   14.70
  -3   4  -8   26.80   16.60
   3   4   8   -4.00    8.90
   3   4   8   -1.50    7.50
   3   4   8    6.80   10.20
  -3   4  -8   -5.20    8.80
  -3   4  -8  -13.00   10.50
  -3   4  -8   20.10   10.10
  -3  -4  -8    7.00    7.70
  -3  -4  -8   18.90    9.20
   3  -4   8    2.00    6.60
  -3  -4  -8    0.60    8.00
   3  -4   8   -7.00   13.70
  -3  -4  -8  -11.90   13.50
  -3   4  -9   17.30    7.90
   3   4   9  -17.70   14.10
  -3  -4  -9   25.20    8.50
  -3  -4  -9    3.80    8.40
  -3  -4  -9   13.20    6.70
   3  -4   9   20.00    7.40
   3   5  -9    6.20    8.10
   3   5  -9    0.40    8.50
  -3   5   9    1.90    5.50
   3  -5  -9    4.10    9.60
  -3  -5   9   -0.60    5.10
  -3  -5   9    0.80    8.90
   3  -5  -9    3.90    8.10
   3  -5  -9   -4.30    7.10
  -3   5   8    2.00    5.70
   3   5  -8    0.50   12.40
   3   5  -8    6.30    8.00
  -3  -5   8    6.60    7.70
   3  -5  -8   -0.90   14.90
   3  -5  -8  -15.40   11.00
   3  -5  -8    3.30    9.10
   3  -5  -8   -5.80    9.90
  -3  -5   8   -3.70   10.70
  -3   5   7   -5.10    7.40
   3   5  -7  -22.00   12.30
   3   5  -7   25.90   11.20
  -3   5   7   -7.90   20.20
   3   5  -7   -8.30   11.00
   3   5  -7   -1.30    7.10
  -3   5   7    3.20    8.90
   3  -5  -7   -0.30    7.20
   3  -5  -7   -6.00    7.70
   3  -5  -7  -18.90   12.80
  -3  -5   7    2.50   23.70
   3  -5  -7    2.10   10.80
  -3  -5   7   -6.00    9.40
   3  -5  -7   -4.70    8.70
  -3  -5   7   -3.70   11.20
  -3  -5   7   -4.80    9.50
  -3  -5   7   10.40   12.10
   3   5  -6  285.77   29.30
   3   5  -6  288.47   29.50
  -3   5   6  237.08   33.40
   3   5  -6  280.07   25.90
  -3   5   6  213.98   39.00
   3   5  -6  245.78   26.70
  -3   5   6  279.47   30.10
  -3  -5   6  209.98   24.60
   3  -5  -6  296.97   32.60
   3  -5  -6  280.47   38.70
   3  -5  -6  260.17   23.50
   3  -5  -6  267.67   25.80
  -3  -5   6  285.27   24.70
   3  -5  -6  265.77   24.30
  -3  -5   6  240.88   22.90
  -3  -5   6  260.07   36.60
  -3  -5   6  282.57   25.00
  -3  -5   6  309.07   34.10
   3   5  -5  143.69   17.70
  -3   5   5  126.99   18.00
   3   5  -5  137.19   17.40
  -3   5   5  113.09   15.70
   3   5  -5   93.29   19.90
  -3   5   5  160.98   27.20
   3   5  -5  121.29   17.60
  -3   5   5  112.59   23.30
  -3  -5   5  140.89   17.10
   3  -5  -5  152.58   17.20
  -3  -5   5  153.88   17.00
  -3  -5   5  116.89   22.40
  -3  -5   5  123.09   24.80
  -3  -5   5   97.59   15.40
  -3  -5   5  149.19   23.50
   3  -5  -5  153.88   20.10
  -3  -5   5  109.99   14.80
   3  -5  -5  129.99   24.20
   3  -5  -5  116.49   14.50
   3  -5  -5   98.59   23.50
   3   5  -4  260.77   19.60
   3  -5  -4  295.77   23.70
   3  -5  -4  270.77   19.00
  -3  -5   4  294.87   21.30
   3  -5  -4  281.37   20.50
  -3  -5   4  289.47   20.10
  -3  -5   4  274.47   20.70
  -3  -5   4  278.97   19.70
   3  -5  -4  285.37   20.60
   3   5  -3   50.29    8.00
   3   5  -3   45.10    7.70
  -3   5   3   43.70    8.50
   3   5  -3   35.60    8.00
  -3  -5   3   35.00    8.80
  -3  -5   3   62.19    8.90
   3  -5  -3   50.29   10.00
   3  -5  -3   71.09    9.50
  -3   5   2   38.50    7.10
   3   5  -2   31.50    6.80
  -3   5   2   39.00    7.20
   3  -5  -2   33.90    7.10
  -3  -5   2   40.00    6.40
   3  -5  -2   30.60    6.30
  -3  -5   2   31.70    6.10
   3  -5  -2   35.90    3.80
  -3   5   1   80.59    8.90
   3   5  -1   61.39    8.60
   3   5  -1   66.99    9.60
  -3   5   1   67.79    8.20
   3  -5  -1   62.39    8.20
  -3  -5   1   76.09    8.00
  -3  -5   1   71.99    6.10
   3  -5  -1   63.59    7.20
   3  -5  -1   72.79    7.90
   3   5   0 4294.57  115.59
  -3   5   0 4018.50  115.49
  -3   5   0 4029.70  115.59
   3   5   0 4290.47  117.99
   3  -5   0 4168.88  113.49
   3  -5   0 4208.98  113.99
   3  -5   0 4131.59  115.59
   3   5   1  138.59   12.00
  -3   5  -1  126.09   11.70
  -3   5  -1  131.29    8.10
   3   5   1  131.09   11.40
  -3   5  -1  132.49   12.10
  -3   5  -1  118.29   10.10
  -3  -5  -1  121.79    4.90
   3  -5   1  132.39   11.10
   3  -5   1  131.19   11.50
  -3  -5  -1  130.69    5.20
   3  -5   1  130.49   10.80
  -3   5  -2   89.39   10.50
   3   5   2   82.29   10.10
  -3   5  -2   92.59    7.10
  -3   5  -2   90.09   10.70
   3  -5   2   99.99   10.60
  -3  -5  -2   88.49    7.10
   3  -5   2   86.99   10.50
   3  -5   2   94.39    9.60
  -3  -5  -2   89.19    6.70
  -3  -5  -2   99.29    7.30
  -3   5  -3  216.68   18.70
  -3   5  -3  236.28   16.30
  -3   5  -3  256.17   19.00
   3   5   3  231.88   17.20
  -3   5  -3  210.48   17.80
  -3   5  -3  220.78   17.00
  -3   5  -3  216.78   12.50
   3  -5   3  206.48   17.90
   3  -5   3  259.17   17.60
   3  -5   3  252.77   19.30
  -3  -5  -3  243.08   13.30
  -3  -5  -3  237.88   14.60
  -3   5  -4  751.62   45.20
  -3   5  -4  749.33   39.80
  -3   5  -4  922.31   57.79
   3   5   4  754.72   57.69
   3   5   4  791.22   39.70
   3   5   4  768.72   35.60
  -3   5  -4  718.03   29.50
  -3   5  -4  766.02   39.30
  -3   5  -4  771.02   35.50
  -3   5  -4  760.62   36.90
  -3   5  -4  750.22   40.20
   3   5   4  934.11   63.79
  -3  -5  -4  756.52   32.00
  -3  -5  -4  738.23   34.20
   3  -5   4  722.33   40.30
   3  -5   4  792.82   37.80
  -3  -5  -4  809.52   37.40
   3  -5   4  747.63   45.30
  -3  -5  -4  811.72   35.60
   3   5   5  105.99   15.50
   3   5   5  141.19   27.10
  -3   5  -5  100.39   15.00
  -3   5  -5  103.49   16.10
   3   5   5   89.79   20.10
   3   5   5  100.59   19.00
  -3   5  -5  109.49   18.30
   3   5   5  110.09   26.20
  -3   5  -5  128.99   25.10
  -3   5  -5   90.69   16.50
  -3   5  -5   87.09   14.20
  -3  -5  -5   90.99   25.60
  -3  -5  -5  112.69   13.60
  -3  -5  -5   69.09   12.60
  -3  -5  -5   96.99   14.80
   3  -5   5  110.69   16.90
   3  -5   5   81.69   16.50
   3  -5   5   68.79   18.60
  -3  -5  -5  105.69   20.50
  -3  -5  -5  124.79   16.90
  -3   5  -6   -8.40   10.70
   3   5   6   -8.20    7.70
  -3   5  -6   -0.40    8.20
  -3   5  -6    4.10   10.40
  -3   5  -6   -8.90    7.40
   3   5   6    4.30    8.70
  -3   5  -6   -2.60    8.00
  -3   5  -6   18.80   13.70
   3   5   6    8.30    7.60
   3   5   6    7.40   13.80
  -3   5  -6   -6.00    6.70
   3  -5   6   14.60   13.20
  -3  -5  -6    5.60    6.50
   3  -5   6   10.90   12.20
   3  -5   6    3.40    9.00
  -3  -5  -6    5.30    6.70
  -3  -5  -6   -5.00   12.50
  -3  -5  -6  -10.60    6.10
  -3   5  -7   54.69   15.40
  -3   5  -7   70.79   19.30
  -3   5  -7   89.49   16.00
   3   5   7   55.29   13.60
  -3   5  -7   84.89   18.30
  -3   5  -7   94.59   18.00
   3   5   7   96.09   15.60
   3   5   7   65.39   17.00
  -3   5  -7   73.19   13.90
   3  -5   7   44.50   18.70
  -3  -5  -7   84.99   19.20
  -3  -5  -7   91.29   24.60
   3  -5   7   88.99   18.40
  -3  -5  -7   64.69   15.60
  -3  -5  -7   78.59   15.80
  -3  -5  -7  106.09   16.70
  -3  -5  -7  110.09   20.20
  -3   5  -8   -2.00   13.50
  -3   5  -8    5.90    9.00
   3   5   8   14.90    6.80
  -3   5  -8   18.00   11.10
  -3   5  -8  -22.60   19.60
  -3  -5  -8    4.10   14.00
   3  -5   8    4.00    8.10
  -3  -5  -8   19.00   10.60
  -3  -5  -8   21.40    8.90
  -3  -5  -8    5.40    7.70
   3   6  -9  103.29   15.40
  -3   6   9  107.79   13.80
  -3  -6   9   95.19   14.10
   3  -6  -9   98.49   16.50
   3   6  -8   26.50   15.30
  -3   6   8   28.70    9.70
   3   6  -8   20.40   11.00
   3  -6  -8   10.20    9.00
  -3  -6   8   31.10   11.00
   3  -6  -8   15.70   14.50
   3  -6  -8   18.50    9.20
  -3  -6   8   31.20   14.70
   3  -6  -8   17.70   10.80
   3   6  -7  -20.20   17.00
   3   6  -7   -0.90    8.90
   3   6  -7   -7.70   11.80
  -3   6   7  -16.10   14.80
   3   6  -7    9.50    9.30
  -3   6   7    7.50    9.90
  -3   6   7    2.60    6.90
   3  -6  -7   -9.00    8.00
   3  -6  -7    5.90    9.40
   3  -6  -7    2.30   16.50
   3  -6  -7    6.10    8.70
  -3  -6   7    0.00    9.50
   3  -6  -7    2.70   13.50
  -3  -6   7  -10.70   11.00
  -3  -6   7  -15.70    9.40
  -3  -6   7   -1.30    9.90
   3  -6  -7    4.00    6.20
  -3  -6   7    1.70   11.70
  -3   6   6    7.70    7.90
   3   6  -6   12.50    9.90
  -3   6   6   23.60   12.70
   3   6  -6   -0.90    7.10
   3   6  -6   -5.10    9.60
  -3   6   6   -0.80   17.20
   3   6  -6    2.10   13.60
   3  -6  -6    3.90    6.00
  -3  -6   6    9.60    8.00
   3  -6  -6    5.70   10.60
   3  -6  -6   12.30    5.90
  -3  -6   6   10.10    7.30
   3  -6  -6    5.70   14.40
  -3  -6   6   -0.90    8.00
  -3  -6   6   -9.10   10.80
  -3  -6   6   -8.70    9.00
  -3  -6   6   -2.00   10.30
   3  -6  -6    6.90    6.70
  -3  -6   6   12.10   11.70
   3   6  -5   -2.10   13.40
  -3   6   5   28.10   16.40
  -3   6   5   -0.10   15.00
  -3   6   5    3.50    7.20
  -3   6   5   18.30   17.50
   3  -6  -5    6.90    9.70
  -3  -6   5   -2.70   11.00
   3  -6  -5    1.80    8.10
   3   6  -4  167.68   16.70
  -3   6   4  160.98   21.20
  -3   6   4  176.68   18.50
   3   6  -4  145.39   15.40
  -3  -6   4  155.28   15.50
   3  -6  -4  121.99   14.80
   3  -6  -4  163.28   18.10
   3  -6  -4  141.19   14.30
   3  -6  -4  179.68   16.50
  -3  -6   4  162.98   15.40
  -3  -6   4  172.08   16.90
  -3  -6   4  157.38   15.90
   3   6  -3   56.29    9.30
  -3   6   3   49.90    9.30
   3   6  -3   52.99    9.60
  -3  -6   3   60.89    9.10
   3  -6  -3   46.10    8.60
   3  -6  -3   58.39   10.80
   3  -6  -3   61.49    9.30
  -3  -6   3   54.39    9.60
  -3  -6   3   68.09    8.80
  -3  -6   3   62.79   10.60
  -3   6   2  894.11   35.00
   3   6  -2  869.11   31.00
   3   6  -2  890.31   36.40
  -3   6   2  842.92   33.50
  -3  -6   2  853.31   32.40
  -3  -6   2  852.11   31.80
   3  -6  -2  898.21   40.10
   3  -6  -2  899.31   35.20
   3   6  -1  949.80   37.80
  -3   6   1  983.20   37.20
   3   6  -1  984.10   40.60
  -3   6   1  984.50   36.30
   3  -6  -1  983.40   38.00
  -3  -6   1  990.30   31.40
   3  -6  -1  963.50   35.90
   3   6   0   59.49    8.70
  -3   6   0   62.49    8.00
   3   6   0   70.39   10.00
  -3   6   0   55.19    7.90
   3  -6   0   59.49    7.20
   3  -6   0   60.39    8.40
  -3   6  -1  123.89   12.00
   3   6   1  118.39   11.50
  -3   6  -1  127.29    9.20
  -3   6  -1  120.59   11.70
   3   6   1  117.89   12.00
   3  -6   1  101.89   10.80
   3  -6   1  109.89   10.40
  -3  -6  -1  122.39    4.30
   3  -6   1  126.09   11.20
   3   6   2  412.36   22.90
  -3   6  -2  400.16   23.80
  -3   6  -2  374.76   16.70
  -3   6  -2  385.16   20.00
  -3   6  -2  423.26   24.10
  -3  -6  -2  387.96   15.40
  -3  -6  -2  368.76   15.00
   3  -6   2  374.06   21.30
  -3  -6  -2  367.76   15.40
   3  -6   2  381.16   22.90
  -3   6  -3   97.09   13.70
   3   6   3   86.89   12.10
  -3   6  -3   77.69   11.60
  -3   6  -3   83.99    8.50
  -3   6  -3   92.19   11.10
  -3   6  -3   77.99   11.30
  -3   6  -3   91.19   12.40
  -3  -6  -3   94.59    9.10
   3  -6   3   89.49   13.90
   3  -6   3   82.99   11.20
   3  -6   3   87.39   13.80
  -3  -6  -3   80.99    7.80
  -3  -6  -3   90.59    9.90
  -3   6  -4   17.30   11.60
   3   6   4   24.40   12.00
  -3   6  -4   14.80   10.10
   3   6   4   -0.30    7.70
  -3   6  -4   19.90    8.30
   3   6   4   17.80   12.50
   3   6   4    6.80    7.10
   3   6   4   28.10   12.20
  -3   6  -4   26.80    9.10
  -3   6  -4   27.20    9.50
  -3   6  -4   11.90    5.50
  -3   6  -4   25.90    8.40
  -3   6  -4   10.60    5.50
   3  -6   4   33.70   10.00
  -3  -6  -4   19.50    5.50
   3  -6   4   37.80   22.00
   3  -6   4   26.50    9.50
   3  -6   4   11.70    6.30
  -3  -6  -4    0.80    6.40
  -3  -6  -4   14.40    5.60
  -3  -6  -4   15.30    6.20
   3  -6   4   11.90   12.50
   3  -6   4   13.00    8.80
   3  -6   4   19.00    9.80
   3   6   5   -9.60   18.10
   3   6   5   -1.30   11.60
  -3   6  -5    7.80    6.60
  -3   6  -5   -1.10    6.50
   3   6   5    7.50   15.70
  -3   6  -5   -5.00    7.10
  -3   6  -5   -3.30    7.50
   3   6   5    8.90    7.30
  -3  -6  -5  -13.90   20.80
  -3  -6  -5    2.60    5.70
   3  -6   5    5.90   12.20
   3  -6   5   -6.10    5.70
   3  -6   5   35.80   12.80
  -3  -6  -5    0.60    5.20
  -3  -6  -5   -2.50    4.50
   3  -6   5   -3.80   13.40
  -3  -6  -5    5.60    6.40
  -3  -6  -5   44.10   19.00
  -3   6  -6  -12.70   16.60
  -3   6  -6   -2.00    9.00
  -3   6  -6  -13.70   11.00
   3   6   6   -7.60    7.00
  -3   6  -6    6.50   10.30
   3   6   6    7.70   10.80
   3   6   6    2.80    9.80
  -3   6  -6   -3.40    8.70
   3   6   6    2.70   12.10
  -3   6  -6    4.80    9.40
  -3  -6  -6  -30.70   17.20
  -3  -6  -6    7.10   13.70
  -3  -6  -6    5.20    6.50
   3  -6   6  -16.10   12.60
   3  -6   6  -10.10   12.70
   3  -6   6    0.70    6.60
  -3  -6  -6   10.10    6.60
  -3   6  -7  116.79   29.60
  -3   6  -7  127.79   20.30
   3   6   7  124.59   20.50
  -3   6  -7   91.79   21.30
   3   6   7  119.19   22.10
   3   6   7  108.99   15.10
  -3   6  -7  113.29   18.30
  -3  -6  -7   98.59   16.10
  -3  -6  -7   78.89   16.80
  -3  -6  -7   95.79   18.90
  -3  -6  -7  114.69   17.60
   3  -6   7  116.19   19.10
   3  -6   7   62.89   16.90
  -3  -6  -7   72.09   25.60
   3   6   8   -0.40    8.70
   3   6   8    1.50    9.90
  -3   6  -8   18.00   15.00
  -3   6  -8   -3.70   11.50
   3   6   8    6.50    7.50
  -3   6  -8   -2.90    8.80
   3  -6   8    1.50    7.00
  -3  -6  -8   12.60    7.90
  -3  -6  -8   -8.40   10.10
  -3  -6  -8   10.60    7.80
  -3  -6  -8    0.50   12.20
  -3   7   9    4.10    7.00
   3   7  -9   -3.40    6.10
   3   7  -9   25.00   10.00
  -3  -7   9   -6.70    7.50
   3  -7  -9   -7.20    7.30
  -3  -7   9   -7.80    4.00
   3  -7  -9  -10.80    8.00
   3  -7  -9    2.60    7.40
  -3   7   8    8.00    7.60
   3   7  -8   38.20   15.90
   3   7  -8   16.40    9.80
   3  -7  -8   18.10    9.30
  -3  -7   8    9.40   11.50
   3  -7  -8    8.90   12.10
  -3  -7   8    8.90    8.70
   3  -7  -8   -6.20    7.30
   3   7  -7  -11.50   22.60
  -3   7   7   21.20   10.30
   3   7  -7    7.70   10.00
   3   7  -7  -13.70   11.80
  -3   7   7    5.00   13.10
  -3   7   7    0.80   15.80
  -3  -7   7   14.00   26.90
   3  -7  -7   14.80   14.80
   3  -7  -7    7.80    8.60
   3  -7  -7    8.80   10.00
  -3  -7   7  -18.00   10.20
  -3  -7   7  -15.10    9.50
  -3  -7   7   31.50   17.80
   3  -7  -7  -42.30   23.60
   3  -7  -7    3.10    7.60
  -3  -7   7   16.50   13.50
   3  -7  -7   24.50   12.80
  -3   7   6   82.29   21.20
   3   7  -6  101.79   24.90
   3   7  -6   66.29   14.70
   3   7  -6   59.19   14.50
   3   7  -6   78.59   17.70
  -3   7   6   71.79   25.50
  -3   7   6   27.90   15.50
  -3   7   6   67.89   15.40
   3  -7  -6   67.69   14.70
  -3  -7   6   82.49   18.90
  -3  -7   6   65.99   16.40
   3  -7  -6   69.59   14.10
   3  -7  -6  107.29   27.00
  -3  -7   6   60.29   12.00
  -3  -7   6   80.59   15.70
  -3  -7   6   63.69   18.80
   3  -7  -6   71.69   14.70
   3  -7  -6   64.79   16.80
  -3  -7   6   54.99   14.50
  -3   7   5  117.09   19.40
  -3   7   5  148.69   21.70
   3   7  -5  125.29   18.20
   3   7  -5  147.29   18.10
  -3   7   5  152.18   18.90
   3   7  -5  163.18   26.80
  -3   7   5  183.38   28.60
  -3  -7   5  157.58   27.60
  -3  -7   5  128.69   23.20
   3  -7  -5  161.48   18.50
   3  -7  -5  155.38   24.80
  -3  -7   5  135.49   17.70
  -3  -7   5  157.98   17.80
   3  -7  -5  120.39   25.60
   3  -7  -5  144.99   17.60
  -3  -7   5  117.49   24.60
   3  -7  -5  159.58   17.90
   3  -7  -5  141.59   19.70
  -3  -7   5  153.58   20.60
  -3  -7   5  151.58   18.20
  -3   7   4   45.90   15.20
   3   7  -4   29.00    8.60
  -3   7   4   12.90   14.00
   3   7  -4   17.40    6.60
   3  -7  -4   32.50    8.30
   3  -7  -4    1.00   10.80
   3  -7  -4   13.80   20.60
  -3  -7   4   15.60    8.30
  -3  -7   4    5.60   13.60
   3  -7  -4   16.40    6.60
   3  -7  -4   11.10    6.50
  -3  -7   4   11.90   15.10
  -3  -7   4   22.30    7.30
  -3  -7   4   20.90    7.20
  -3  -7   4   22.90    7.60
   3   7  -3   26.30    6.50
   3   7  -3   26.40    6.90
   3   7  -3   24.00    8.50
   3  -7  -3   18.90    5.70
  -3  -7   3   30.40    7.00
  -3  -7   3   35.20    7.60
   3  -7  -3   28.70    6.80
  -3  -7   3   22.30    6.90
   3  -7  -3   27.60    8.20
   3  -7  -3   22.90    6.50
  -3  -7   3   32.50    7.40
   3   7  -2   34.20    8.10
  -3   7   2   23.90    6.30
   3   7  -2   23.00    5.10
   3  -7  -2   30.60    6.70
   3  -7  -2   31.10    6.90
   3  -7  -2   20.90    6.70
  -3  -7   2   33.00    6.70
  -3  -7   2   31.80    5.90
  -3  -7   2   33.20    6.10
   3   7  -1  818.62   34.60
  -3   7   1  762.12   31.30
   3   7  -1  756.92   36.30
  -3   7   1  757.82   32.00
   3  -7  -1  780.22   31.50
  -3  -7   1  750.62   26.70
  -3  -7   1  722.63   25.10
  -3  -7   1  791.72   26.80
   3   7   0   75.59   11.60
   3   7   0   70.09    9.80
  -3   7   0   82.69   10.00
  -3   7   0   82.09    9.70
  -3  -7   0   70.39    6.00
  -3  -7   0   80.29    3.40
   3  -7   0   80.69    9.60
  -3  -7   0   73.39    4.80
  -3  -7   0   73.39    3.50
   3  -7   0   78.79    9.90
  -3   7  -1   74.49   10.10
   3   7   1   86.49   11.00
  -3   7  -1  112.59   11.70
   3   7   1   96.99   12.00
  -3   7  -1   91.49   11.10
  -3   7  -1   95.99    9.00
  -3  -7  -1   99.09    4.20
   3  -7   1   93.39   10.40
   3  -7   1   99.09   11.50
  -3  -7  -1   96.99    3.90
  -3   7  -2  501.75   28.10
  -3   7  -2  485.35   23.60
  -3   7  -2  505.45   27.80
   3   7   2  503.85   29.70
  -3   7  -2  466.95   20.90
  -3  -7  -2  501.75   17.90
   3  -7   2  523.65   28.20
  -3  -7  -2  456.15   18.60
  -3  -7  -2  466.55   20.00
  -3  -7  -2  498.45   24.20
   3  -7   2  519.55   26.40
   3  -7   2  507.85   26.30
   3  -7   2  489.75   26.50
  -3   7  -3  263.87   15.80
   3   7   3  268.47   20.20
  -3   7  -3  264.67   21.50
  -3   7  -3  305.27   23.00
   3   7   3  242.08   23.80
  -3   7  -3  282.07   19.20
  -3   7  -3  285.87   22.20
  -3   7  -3  317.07   20.10
   3   7   3  268.97   31.00
   3   7   3  298.07   30.40
   3  -7   3  286.27   20.70
  -3  -7  -3  284.67   17.40
   3  -7   3  277.97   20.50
   3  -7   3  254.67   36.50
  -3  -7  -3  281.77   15.80
   3  -7   3  262.47   21.90
   3  -7   3  281.37   20.90
  -3   7  -4  361.66   28.20
  -3   7  -4  393.86   35.50
  -3   7  -4  400.36   29.70
  -3   7  -4  390.86   24.80
   3   7   4  438.56   41.60
  -3   7  -4  391.26   25.60
   3   7   4  414.26   23.90
  -3   7  -4  380.86   30.20
   3   7   4  391.86   32.40
   3   7   4  386.46   32.80
  -3   7  -4  371.76   29.80
   3   7   4  365.06   25.50
   3  -7   4  378.16   26.90
   3  -7   4  419.06   27.00
   3  -7   4  405.56   31.50
   3  -7   4  421.16   36.60
  -3  -7  -4  432.56   27.40
   3  -7   4  352.26   25.90
   3  -7   4  362.86   29.20
  -3  -7  -4  410.16   24.00
  -3  -7  -4  385.26   22.90
   3  -7   4  343.67   35.90
  -3  -7  -4  407.96   21.60
   3   7   5  337.37   32.50
   3   7   5  343.07   39.50
  -3   7  -5  351.46   26.00
  -3   7  -5  334.17   30.10
   3   7   5  351.66   23.20
  -3   7  -5  353.56   37.20
  -3   7  -5  237.48   34.00
  -3   7  -5  352.86   29.50
  -3   7  -5  355.86   30.50
   3   7   5  355.46   34.00
  -3   7  -5  347.07   25.90
  -3  -7  -5  348.77   27.10
   3  -7   5  342.57   31.40
   3  -7   5  300.57   35.70
   3  -7   5  364.36   28.70
  -3  -7  -5  362.56   25.50
  -3  -7  -5  335.97   23.40
  -3  -7  -5  325.07   24.40
   3  -7   5  310.37   37.80
  -3  -7  -5  229.78   42.30
  -3   7  -6   11.40    9.80
  -3   7  -6    3.80   14.90
   3   7   6   21.80   12.60
  -3   7  -6   16.50   10.10
  -3   7  -6   36.40   10.30
   3   7   6   13.70   11.90
   3   7   6   20.50    9.00
  -3   7  -6    1.50   11.40
  -3   7  -6   20.70   11.00
   3   7   6   29.30   16.30
  -3  -7  -6    9.00    7.40
   3  -7   6   10.10   13.00
   3  -7   6   23.90   11.10
  -3  -7  -6   18.10    9.80
  -3  -7  -6   19.50    9.20
  -3  -7  -6    2.30   21.20
  -3  -7  -6   15.10    7.50
  -3  -7  -6   -8.50   13.80
   3  -7   6    1.00   15.60
   3   7   7   12.70    9.00
   3   7   7    3.90   10.10
  -3   7  -7   -5.00    8.80
  -3   7  -7   -7.30   10.50
  -3   7  -7  -58.99   23.30
   3   7   7  -10.50    7.10
  -3   7  -7   -6.30    9.60
  -3   7  -7   -5.70   14.50
   3   7   7   10.40   12.10
   3  -7   7   -4.00    7.00
  -3  -7  -7    7.00   11.40
  -3  -7  -7  -15.30   19.10
  -3  -7  -7   -2.50    6.80
  -3  -7  -7    7.30    6.70
   3  -7   7   15.10   14.40
  -3  -7  -7  -15.70   10.30
   3   7   8   -1.80    6.30
   3   7   8   -1.50    9.00
  -3   7  -8    6.20   12.30
  -3   7  -8  -14.40   10.30
   3   7   8    7.00    8.40
  -3  -7  -8    6.60    8.90
   3  -7   8    2.20    6.40
  -3  -7  -8    8.60    8.20
  -3  -7  -8    4.30   14.20
  -3  -7  -8    3.80    6.50
   3   8  -9   58.09   11.90
  -3   8   9   43.20    8.20
   3  -8  -9   20.10    9.40
  -3  -8   9   28.60    8.70
   3  -8  -9   43.30    9.00
  -3   8   8    4.30    6.10
   3   8  -8  -11.50    7.00
   3   8  -8   37.00   21.70
   3  -8  -8   -1.70    7.20
   3  -8  -8  -12.10   10.60
  -3  -8   8    8.20   10.30
   3  -8  -8   -4.00    7.40
   3  -8  -8    1.50   10.00
  -3  -8   8   -9.50    8.50
  -3   8   7   13.60    9.60
  -3   8   7   -4.30   12.00
   3   8  -7   -3.10   15.40
   3   8  -7    7.50    9.20
  -3   8   7   14.70    8.10
   3   8  -7   16.30   14.20
   3  -8  -7    5.20   10.00
  -3  -8   7    7.70   11.60
  -3  -8   7    9.00   16.40
  -3  -8   7   -0.70   10.60
   3  -8  -7   22.50   10.40
  -3  -8   7   10.70   10.90
   3  -8  -7   -0.80   14.20
   3  -8  -7   11.80    8.20
   3  -8  -7    1.40    7.90
   3  -8  -7   18.40   16.00
  -3  -8   7    2.90   11.10
   3   8  -6   81.89   18.00
  -3   8   6  110.69   25.50
  -3   8   6  117.49   22.50
   3   8  -6   91.39   17.70
  -3   8   6   86.29   21.90
  -3   8   6  107.89   17.30
   3   8  -6  116.19   22.40
   3   8  -6   84.79   20.80
  -3  -8   6   98.89   17.30
  -3  -8   6   71.39   19.20
   3  -8  -6   65.79   13.50
  -3  -8   6  131.69   19.70
  -3  -8   6   99.89   19.30
   3  -8  -6  153.58   29.00
  -3  -8   6  123.59   19.20
  -3  -8   6   89.89   22.00
   3  -8  -6  112.99   22.50
   3  -8  -6   99.79   17.40
  -3  -8   6  114.79   21.90
   3  -8  -6  110.49   17.50
  -3   8   5   23.10   14.60
   3   8  -5   37.10   11.10
   3   8  -5   18.90   10.00
  -3   8   5   36.80   15.90
  -3   8   5   35.00   12.20
  -3   8   5   40.70   17.30
   3   8  -5   23.60   16.50
   3  -8  -5   12.20    9.80
  -3  -8   5   32.50    9.40
   3  -8  -5   38.70   14.10
  -3  -8   5   14.90   18.30
   3  -8  -5   30.00    9.80
  -3  -8   5   23.20    8.40
  -3  -8   5   24.90   14.80
  -3  -8   5   31.00   10.50
   3  -8  -5   27.50    8.70
   3  -8  -5   40.20   11.10
  -3  -8   5   22.90   12.90
  -3  -8   5   16.20    8.60
   3  -8  -5   21.80   16.60
  -3   8   4  129.09   23.90
   3   8  -4  135.89   16.40
   3   8  -4  160.18   17.50
  -3   8   4  136.89   17.70
  -3   8   4  148.59   20.70
  -3  -8   4  129.19   16.00
   3  -8  -4  149.39   15.80
  -3  -8   4  154.98   15.60
  -3  -8   4  108.89   26.00
   3  -8  -4  158.48   16.40
   3  -8  -4  130.89   16.10
   3  -8  -4  139.89   18.10
  -3  -8   4  128.29   15.50
   3  -8  -4  102.99   22.10
  -3  -8   4  145.99   16.50
   3   8  -3  828.52   39.20
   3   8  -3  733.33   32.50
  -3  -8   3  801.82   35.60
   3  -8  -3  744.13   35.50
   3  -8  -3  752.82   39.00
   3  -8  -3  750.82   33.90
  -3  -8   3  778.52   34.50
  -3  -8   3  760.42   34.40
  -3  -8   3  719.03   34.60
   3  -8  -3  735.73   34.20
  -3   8   2    4.40    4.70
   3   8  -2   11.00    5.60
  -3  -8   2    4.30    3.20
   3  -8  -2   11.20    5.20
   3  -8  -2    8.10    4.90
   3  -8  -2    4.30    3.40
   3  -8  -2    1.70    2.50
  -3  -8   2    6.70    3.40
   3   8  -1    9.10    4.80
  -3   8   1    7.60    4.60
  -3  -8   1    9.40    3.80
  -3  -8   1    7.30    3.00
   3  -8  -1    7.40    4.20
   3  -8  -1    7.10    3.60
   3  -8  -1    4.40    4.30
  -3  -8   1    9.90    3.30
  -3   8   0 2750.52   84.09
   3   8   0 2913.81   89.99
  -3   8   0 2651.43   82.89
   3   8   0 2808.72   86.99
   3  -8   0 2681.03   82.19
   3  -8   0 2798.42   85.09
  -3  -8   0 2486.75   72.99
  -3  -8   0 2681.33   70.89
  -3  -8   0 2605.74   71.19
  -3  -8   0 2717.23   70.19
   3  -8   0 2573.44   81.39
  -3   8  -1    5.00    3.10
  -3   8  -1    6.70    4.80
  -3   8  -1    8.20    4.80
   3   8   1    7.50    4.80
   3   8   1    7.60    4.60
   3  -8   1    9.10    4.30
  -3  -8  -1    7.80    1.70
   3  -8   1    7.10    4.60
   3  -8   1    6.50    4.80
  -3  -8  -1    5.60    1.40
  -3   8  -2 2656.73   87.59
  -3   8  -2 2589.34   86.59
  -3   8  -2 2563.14   85.99
   3   8   2 2533.25   84.59
   3  -8   2 2615.74   83.39
   3  -8   2 2431.96   85.09
  -3  -8  -2 2636.84   70.99
  -3  -8  -2 2562.14   71.09
  -3  -8  -2 2631.74   70.09
   3  -8   2 2628.14   83.79
   3  -8   2 2673.23   83.49
  -3   8  -3  413.16   33.40
  -3   8  -3  496.15   35.00
   3   8   3  468.55   40.00
  -3   8  -3  437.76   25.40
   3   8   3  398.76   30.70
   3   8   3  461.25   27.50
  -3   8  -3  450.75   28.80
   3   8   3  426.96   31.80
  -3   8  -3  376.76   29.30
  -3  -8  -3  460.85   22.90
   3  -8   3  441.46   27.40
  -3  -8  -3  400.56   22.20
   3  -8   3  420.36   37.40
   3  -8   3  432.96   29.10
  -3  -8  -3  452.35   20.60
   3  -8   3  467.65   28.20
   3  -8   3  519.05   28.80
  -3   8  -4   13.70    9.80
  -3   8  -4   11.50    9.70
   3   8   4   28.50   15.80
   3   8   4   21.60   11.20
   3   8   4   26.80   11.20
  -3   8  -4   24.70    8.20
  -3   8  -4   13.80   10.80
  -3   8  -4   14.40   10.40
   3   8   4   -8.40   17.30
  -3   8  -4    5.30    7.40
   3   8   4   30.00   14.00
   3  -8   4   25.20   11.90
   3  -8   4   16.10    9.80
  -3  -8  -4   28.50    7.10
  -3  -8  -4    7.90    8.40
   3  -8   4   40.10   14.70
   3  -8   4    5.10    8.00
   3  -8   4   12.70   13.20
   3  -8   4   34.50   11.50
   3  -8   4    2.40    7.80
  -3  -8  -4   25.90    6.70
  -3   8  -5  -30.50   11.80
   3   8   5   -5.30   10.60
  -3   8  -5   16.10    9.60
  -3   8  -5  -18.00   16.60
  -3   8  -5   13.40    9.90
   3   8   5   15.60    9.10
   3   8   5   13.00   11.80
  -3   8  -5    3.50    9.00
  -3   8  -5    5.30   11.20
  -3   8  -5   -0.90    7.90
   3   8   5   -7.80    8.20
   3  -8   5   -1.40    7.20
   3  -8   5  -35.30   16.40
   3  -8   5   12.60   12.10
   3  -8   5   11.60    9.10
   3  -8   5   10.80   12.10
  -3  -8  -5    8.00    6.90
  -3  -8  -5    1.60    5.60
  -3  -8  -5    3.20    6.40
   3   8   6  178.98   28.90
  -3   8  -6  169.78   24.30
   3   8   6  228.18   29.10
   3   8   6  189.78   25.70
  -3   8  -6  167.58   20.70
  -3   8  -6  223.28   31.80
  -3   8  -6  228.08   30.20
  -3   8  -6  209.98   23.30
   3   8   6  181.48   16.60
   3  -8   6  176.48   24.50
  -3  -8  -6  220.38   22.40
   3  -8   6  197.98   25.30
   3  -8   6  217.28   34.30
  -3  -8  -6  192.88   22.60
  -3  -8  -6  195.38   35.50
  -3  -8  -6  181.18   27.20
  -3  -8  -6  166.88   22.00
   3   8   7   17.50   12.60
   3   8   7   24.10   13.60
  -3   8  -7   31.00   14.50
   3   8   7    6.20    9.30
  -3   8  -7    0.70   10.90
  -3   8  -7   33.40   11.90
  -3  -8  -7    1.70    8.10
  -3  -8  -7   30.60   12.30
  -3  -8  -7   12.10   17.80
  -3  -8  -7   10.50    7.60
   3  -8   7   14.10    8.70
   3  -8   7   22.00   14.00
  -3   8  -8   75.29   14.70
   3   8   8   86.59   13.40
  -3   8  -8  104.19   20.90
   3  -8   8  122.19   17.30
  -3  -8  -8   54.99   10.60
  -3  -8  -8   92.19   17.60
  -3  -8  -8   99.39   16.20
  -3  -8  -8   35.30   20.90
   3   9  -9   25.00    8.00
  -3  -9   9   24.00    7.60
   3  -9  -9   42.90   11.20
   3  -9  -9   38.60    8.30
   3   9  -8    1.30   14.80
  -3   9   8   -1.20    6.80
   3   9  -8   -8.70    6.70
  -3   9   8   -1.40   10.50
   3  -9  -8    6.50    7.90
  -3  -9   8    0.90    7.10
   3  -9  -8    8.90   10.50
  -3  -9   8   14.10   11.10
   3  -9  -8   -1.60    6.60
   3  -9  -8    6.20   12.10
  -3   9   7   47.80   14.60
   3   9  -7   62.49   20.00
   3   9  -7   67.99   22.70
  -3   9   7   87.09   16.60
  -3   9   7   45.40   18.10
  -3   9   7   26.80   14.40
   3   9  -7   88.79   18.40
   3  -9  -7   62.69   13.90
   3  -9  -7   84.09   18.30
  -3  -9   7   26.40   10.50
   3  -9  -7   47.00   18.70
  -3  -9   7   75.99   22.90
  -3  -9   7   58.49   16.50
  -3  -9   7   51.29   13.80
   3   9  -6   -3.90   17.30
  -3   9   6    3.60    6.30
  -3   9   6   -1.60    8.60
   3   9  -6   -8.90    6.60
  -3   9   6   -6.90   12.40
  -3   9   6  -13.60   10.80
   3  -9  -6    4.30   10.60
  -3  -9   6   34.10   15.40
   3  -9  -6    1.90    6.90
  -3  -9   6   -0.30   10.60
  -3  -9   6   16.10    8.60
   3  -9  -6   -5.50    7.50
  -3  -9   6  -21.60   13.60
  -3  -9   6   -0.30   12.30
   3  -9  -6  -10.00   14.20
  -3  -9   6    1.20    9.40
   3  -9  -6   -3.70    6.50
  -3   9   5   25.00   22.90
  -3   9   5   19.20   12.80
   3   9  -5   18.40   13.80
  -3   9   5   22.80   10.40
[truncated: 2,301,107 more chars]
