# Supplementary material for: Crystal structure determination and Hirshfeld surface analysis of N-acetyl-N-3-meth­oxy­phenyl and N-(2,5-di­meth­oxy­phen­yl)-N-phenyl­sulfonyl derivatives of N-[1-(phenyl­sulfon­yl)-1H-indol-2-yl]methanamine
Source: Acta Crystallogr E Crystallogr Commun. 2024 Jul 9;80(Pt 8):845–51. doi: 10.1107/S2056989024006649 (PMC11299751; doi:10.1107/S2056989024006649)
Supplement: Supplementary file 2 [file e-80-00845-Isup2.hkl]

data_I                                                                          
_shelx_title ' SM12_a.res in P2(1)/c'                                           
_shelx_refln_list_code          4                                               
_shelx_F_calc_maximum      139.69                                               
_exptl_crystal_F_000       912.00                                               
_reflns_d_resolution_high  0.8282                                               
                                                                                
loop_                                                                           
 _space_group_symop_operation_xyz                                               
 'x, y, z'                                                                      
 '-x, y+1/2, -z+1/2'                                                            
 '-x, -y, -z'                                                                   
 'x, -y-1/2, z-1/2'                                                             
                                                                                
_cell_length_a    13.6698                                                       
_cell_length_b    19.7806                                                       
_cell_length_c     8.1056                                                       
_cell_angle_alpha  90.000                                                       
_cell_angle_beta   99.388                                                       
_cell_angle_gamma  90.000                                                       
                                                                                
_shelx_F_squared_multiplier     1.000                                           
                                                                                
loop_                                                                           
 _refln_index_h                                                                 
 _refln_index_k                                                                 
 _refln_index_l                                                                 
 _refln_F_squared_calc                                                          
 _refln_F_squared_meas                                                          
 _refln_F_squared_sigma                                                         
 _refln_observed_status                                                         
   1   0   0        355.47        304.38         5.60 o                         
   2   0   0       9829.11      10302.04       225.69 o                         
   3   0   0         87.29         65.36         3.35 o                         
   4   0   0       1493.08       1288.94        18.23 o                         
   5   0   0        870.50        829.59        15.75 o                         
   6   0   0          1.76          1.51         2.30 o                         
   7   0   0        617.45        591.56        15.81 o                         
   8   0   0       1826.48       1916.09        43.37 o                         
   9   0   0         19.99          9.64         3.70 o                         
  10   0   0         24.52         26.04         4.40 o                         
  11   0   0          7.16          4.38         4.75 o                         
  12   0   0         43.11         48.27         6.11 o                         
  13   0   0         68.76         69.92         6.71 o                         
  14   0   0        135.38        212.78        15.05 o                         
  15   0   0          2.29          4.72         4.89 o                         
  16   0   0          1.95          1.44         4.23 o                         
   1   1   0        617.46        518.44         5.96 o                         
   2   1   0       7354.65       7187.00        58.45 o                         
   3   1   0       3537.85       3131.81        28.09 o                         
   4   1   0         50.73         56.79         2.59 o                         
   5   1   0       3560.14       3314.38        27.70 o                         
   6   1   0        310.96        302.47         6.01 o                         
   7   1   0        578.81        582.11        10.94 o                         
   8   1   0        242.03        238.51         6.71 o                         
   9   1   0        251.37        276.48         7.83 o                         
  10   1   0         74.52         78.27         4.81 o                         
  11   1   0        138.17        136.63         6.65 o                         
  12   1   0         12.06          5.95         3.06 o                         
  13   1   0         16.66         18.90         3.46 o                         
  14   1   0        177.99        234.26         8.86 o                         
  15   1   0          4.10         -1.23         2.98 o                         
  16   1   0         13.89          7.31         3.48 o                         
   0   2   0       9768.91       9758.56       203.59 o                         
   1   2   0       5862.71       5670.24        55.86 o                         
   2   2   0         41.53         25.23         1.65 o                         
   3   2   0       1088.17        874.19        11.65 o                         
   4   2   0        612.81        585.41         8.75 o                         
   5   2   0        121.50        116.40         4.18 o                         
   6   2   0         28.31         12.93         1.69 o                         
   7   2   0        142.90        163.20         5.53 o                         
   8   2   0         94.95         93.04         4.60 o                         
   9   2   0        366.88        358.79         9.59 o                         
  10   2   0          2.96          6.30         2.65 o                         
  11   2   0          9.36          9.07         3.23 o                         
  12   2   0        146.73        186.79         7.63 o                         
  13   2   0        115.71        101.54         5.89 o                         
  14   2   0         22.12         19.72         4.49 o                         
  15   2   0         65.96         39.02         5.79 o                         
  16   2   0          0.20         -1.22         3.56 o                         
   1   3   0       3367.90       3205.76        39.87 o                         
   2   3   0       4107.33       3586.49        38.01 o                         
   3   3   0       5883.79       5800.43        55.62 o                         
   4   3   0       6491.88       6117.32        56.40 o                         
   5   3   0        159.28        177.85         5.52 o                         
   6   3   0          4.84          3.84         1.30 o                         
   7   3   0         27.56         18.22         2.56 o                         
   8   3   0        485.27        496.94         9.98 o                         
   9   3   0        324.36        304.90         8.91 o                         
  10   3   0        637.93        703.31        12.17 o                         
  11   3   0         72.72         71.92         4.90 o                         
  12   3   0         33.65         26.95         4.17 o                         
  13   3   0        154.99        190.66         8.58 o                         
  14   3   0         18.05         16.34         4.08 o                         
  15   3   0         25.30         16.07         3.86 o                         
  16   3   0         29.81          6.88         3.29 o                         
   0   4   0       3994.55       3649.64        49.30 o                         
   1   4   0      15235.13      16391.90       419.56 o                         
   2   4   0       7809.97       7413.09        82.98 o                         
   3   4   0       1274.94       1239.50        14.76 o                         
   4   4   0        234.26        232.32         5.03 o                         
   5   4   0        226.93        245.48         6.05 o                         
   6   4   0        248.10        258.17         6.81 o                         
   7   4   0        902.68       1055.18        15.86 o                         
   8   4   0        289.91        315.39         8.18 o                         
   9   4   0        130.36        139.28         7.32 o                         
  10   4   0         81.92         73.30         6.03 o                         
  11   4   0        149.99        138.50         6.71 o                         
  12   4   0         67.20         68.94         5.37 o                         
  13   4   0         15.28         -1.10         3.73 o                         
  14   4   0         20.14         11.63         3.98 o                         
  15   4   0         23.84         19.01         4.11 o                         
  16   4   0          0.61          1.05         3.85 o                         
   1   5   0      18726.09      19843.04       439.30 o                         
   2   5   0      19513.97      20488.91       184.72 o                         
   3   5   0       7512.27       7594.87        79.51 o                         
   4   5   0       2718.52       2640.52        26.58 o                         
   5   5   0        192.41        188.45         5.40 o                         
   6   5   0       1076.11       1079.84        14.00 o                         
   7   5   0        408.05        429.79         9.37 o                         
   8   5   0        604.12        648.94        11.25 o                         
   9   5   0        108.93        101.91         5.33 o                         
  10   5   0        274.28        319.95         8.28 o                         
  11   5   0         25.76         21.27         4.00 o                         
  12   5   0         29.19         26.17         4.34 o                         
  13   5   0        173.26        212.98         8.56 o                         
  14   5   0         10.24          2.23         3.69 o                         
  15   5   0          1.69          0.50         5.75 o                         
   0   6   0        521.25        473.79         9.90 o                         
   1   6   0       3461.79       3162.70        29.29 o                         
   2   6   0       1730.23       1586.33        16.88 o                         
   3   6   0         83.20        101.52         5.61 o                         
   4   6   0          0.12         -0.20         0.83 o                         
   5   6   0        175.56        165.44         5.07 o                         
   6   6   0        900.51        903.89        13.62 o                         
   7   6   0          0.64         -2.19         2.19 o                         
   8   6   0        947.19        964.16        13.26 o                         
   9   6   0        153.36        156.91         6.76 o                         
  10   6   0         57.29         48.94         4.35 o                         
  11   6   0          0.71         -3.11         3.11 o                         
  12   6   0          4.49         -3.15         3.74 o                         
  13   6   0         43.01         37.18         4.98 o                         
  14   6   0          4.61          6.05         3.91 o                         
  15   6   0          0.07         -2.01         3.34 o                         
   1   7   0       4787.56       4769.36        44.83 o                         
   2   7   0       3481.71       3218.30        29.28 o                         
   3   7   0        134.45        127.29         3.05 o                         
   4   7   0        394.06        441.07         9.55 o                         
   5   7   0        142.56        124.92         4.26 o                         
   6   7   0        355.30        369.21         7.90 o                         
   7   7   0        153.69        159.69         5.59 o                         
   8   7   0        634.08        629.26        10.04 o                         
   9   7   0         27.78         30.56         3.31 o                         
  10   7   0          1.31         -2.92         2.92 o                         
  11   7   0         49.08         33.33         4.38 o                         
  12   7   0         20.11          8.50         3.97 o                         
  13   7   0         82.83         80.57         8.35 o                         
  14   7   0         33.81         50.56         5.37 o                         
  15   7   0          2.36         -2.46         3.75 o                         
   0   8   0         41.32         35.80         3.86 o                         
   1   8   0       2883.71       2888.59        30.28 o                         
   2   8   0          7.40          1.34         1.24 o                         
   3   8   0       4828.29       4689.83        50.06 o                         
   4   8   0       3115.50       3236.70        30.96 o                         
   5   8   0        262.62        266.29         6.43 o                         
   6   8   0        438.74        449.76         8.58 o                         
   7   8   0         14.37          6.55         2.69 o                         
   8   8   0        284.38        293.10         7.58 o                         
   9   8   0        793.41        861.73        13.62 o                         
  10   8   0         80.66         73.48         5.06 o                         
  11   8   0          3.72         -3.77         3.77 o                         
  12   8   0         81.98         92.94         6.77 o                         
  13   8   0         11.51          4.69         4.42 o                         
  14   8   0          4.79         -2.33         4.08 o                         
  15   8   0          0.40         -3.76         3.76 o                         
   1   9   0          3.32          4.76         1.54 o                         
   2   9   0         76.15         92.21         3.98 o                         
   3   9   0       4979.56       5198.74        54.66 o                         
   4   9   0        528.58        538.47         8.72 o                         
   5   9   0        269.85        259.17         8.83 o                         
   6   9   0        135.24        133.53         5.26 o                         
   7   9   0        119.75        112.85         5.04 o                         
   8   9   0          7.59          5.05         2.67 o                         
   9   9   0         71.48         81.63         4.91 o                         
  10   9   0        112.40        105.15         8.61 o                         
  11   9   0         72.61         58.32         6.00 o                         
  12   9   0         12.60         62.59        39.88 o                         
  13   9   0          2.40         -1.10         4.25 o                         
  14   9   0          0.83         -1.54         4.13 o                         
  15   9   0          5.64          3.64         3.75 o                         
   0  10   0       2583.82       2758.54        46.07 o                         
   1  10   0        120.77         88.90         3.98 o                         
   2  10   0         91.69         84.72         4.21 o                         
   3  10   0       3761.44       3925.56        39.51 o                         
   4  10   0       1883.99       1864.00        21.73 o                         
   5  10   0         60.30         36.92         3.01 o                         
   6  10   0         61.20         44.34         3.20 o                         
   7  10   0          1.21         -1.88         2.72 o                         
   8  10   0        267.88        268.38         8.83 o                         
   9  10   0          1.38         -3.02         3.02 o                         
  10  10   0         98.93        108.66         6.27 o                         
  11  10   0         48.94         44.87         6.87 o                         
  12  10   0          9.09         10.44         5.21 o                         
  13  10   0          1.12         -0.57         6.15 o                         
  14  10   0          0.51          1.20         4.29 o                         
   1  11   0       1459.80       1495.19        22.10 o                         
   2  11   0        190.27        182.41         5.91 o                         
   3  11   0          0.07          3.28         1.73 o                         
   4  11   0        292.44        363.27         7.91 o                         
   5  11   0         28.15         27.60         2.75 o                         
   6  11   0        440.10        420.38         9.43 o                         
   7  11   0        560.56        573.01        10.59 o                         
   8  11   0         34.27         30.65         3.87 o                         
   9  11   0         15.77          8.07         3.89 o                         
  10  11   0         48.94         27.16         6.19 o                         
  11  11   0          9.30         -0.16         4.96 o                         
  12  11   0          0.12         -5.14         7.62 o                         
  13  11   0         35.03         18.95         6.49 o                         
  14  11   0          2.39         -1.54         3.95 o                         
   0  12   0         39.07         35.29         4.53 o                         
   1  12   0       1149.58       1172.34        15.86 o                         
   2  12   0        526.81        588.12        10.94 o                         
   3  12   0        156.39        165.77         5.43 o                         
   4  12   0        447.64        519.03        11.95 o                         
   5  12   0          4.77          0.63         2.53 o                         
   6  12   0        514.17        542.01        11.11 o                         
   7  12   0          3.98         -3.11         3.11 o                         
   8  12   0        802.40        918.13        15.17 o                         
   9  12   0          2.32         -3.81         3.81 o                         
  10  12   0          1.97         -5.76         5.76 o                         
  11  12   0         23.46         33.18         8.38 o                         
  12  12   0         21.30         16.29         5.88 o                         
  13  12   0          1.29         -4.57         4.57 o                         
  14  12   0          0.08          5.08         5.62 o                         
   1  13   0        869.14        859.79        14.07 o                         
   2  13   0         71.38         66.61         4.40 o                         
   3  13   0         32.81         30.08         3.23 o                         
   4  13   0        438.82        433.89         9.50 o                         
   5  13   0         44.67         43.37         3.91 o                         
   6  13   0        267.02        289.26         8.59 o                         
   7  13   0       1167.52       1338.14        19.25 o                         
   8  13   0          0.29         -4.14         4.14 o                         
   9  13   0          5.95         -6.47         6.47 o                         
  10  13   0         45.07         13.05         7.88 o                         
  11  13   0         98.26        105.57        13.20 o                         
  12  13   0         13.94          5.92         5.51 o                         
  13  13   0          2.30          1.49         4.71 o                         
   0  14   0        123.91        113.79        11.14 o                         
   1  14   0          9.49          6.07         3.59 o                         
   2  14   0          0.20         -3.01         3.01 o                         
   3  14   0          8.21          5.90         2.64 o                         
   4  14   0        322.91        331.13         9.15 o                         
   5  14   0         77.26         80.04         5.18 o                         
   6  14   0        491.59        534.86        12.05 o                         
   7  14   0        121.61        106.15         6.01 o                         
   8  14   0          2.83          3.02         4.60 o                         
   9  14   0        385.20        425.98        15.97 o                         
  10  14   0         74.07         59.18        12.08 o                         
  11  14   0         34.62         30.27         8.87 o                         
  12  14   0          0.82          1.88         6.88 o                         
  13  14   0          0.25         -4.89         4.89 o                         
   1  15   0          2.94          2.34         3.24 o                         
   2  15   0        335.17        347.40         9.47 o                         
   3  15   0        120.61        118.85         6.33 o                         
   4  15   0         58.38         60.78         5.02 o                         
   5  15   0       1553.30       1847.35        24.55 o                         
   6  15   0        115.67        134.33         7.57 o                         
   7  15   0          0.53          3.64         5.21 o                         
   8  15   0         17.88         21.81         8.57 o                         
   9  15   0         33.80         20.66         7.60 o                         
  10  15   0        123.87        168.97        14.51 o                         
  11  15   0          3.56         -5.07         6.16 o                         
  12  15   0          4.70         -5.33         5.33 o                         
   0  16   0        169.07        158.87        10.26 o                         
   1  16   0         45.94         35.22         4.40 o                         
   2  16   0         18.51         15.52         4.19 o                         
   3  16   0       1224.06       1326.27        18.55 o                         
   4  16   0         36.13         20.28         4.19 o                         
   5  16   0        261.18        238.70         9.69 o                         
   6  16   0         16.12          2.86         5.69 o                         
   7  16   0         75.76         65.20         7.85 o                         
   8  16   0         20.95         22.15         7.55 o                         
   9  16   0          0.58         17.21         8.39 o                         
  10  16   0          7.91         -4.89         6.66 o                         
  11  16   0         41.77         20.00         7.50 o                         
  12  16   0         16.48          2.16         5.73 o                         
   1  17   0         19.23          6.09         4.89 o                         
   2  17   0         31.27         36.93         5.20 o                         
   3  17   0         14.80         20.25         5.60 o                         
   4  17   0          0.01         -5.12         6.66 o                         
   5  17   0         28.03         17.51         5.12 o                         
   6  17   0        459.65        562.18        18.20 o                         
   7  17   0          2.06         -4.14         6.06 o                         
   8  17   0         66.52         88.54         9.64 o                         
   9  17   0         25.13          1.77         6.87 o                         
  10  17   0          2.64         -5.95         6.69 o                         
  11  17   0          0.01          5.09         6.65 o                         
   0  18   0         32.66         27.42        10.59 o                         
   1  18   0          2.66          4.32         4.31 o                         
   2  18   0         25.81         15.40         4.70 o                         
   3  18   0          4.93         -6.38         7.18 o                         
   4  18   0          0.04         -4.07         4.07 o                         
   5  18   0          6.63         13.36         5.04 o                         
   6  18   0         79.24         80.24        12.27 o                         
   7  18   0        159.10        206.45        18.20 o                         
   8  18   0          5.96         -4.81         9.33 o                         
   9  18   0          6.34         -4.93         6.45 o                         
  10  18   0          0.02          4.29         8.57 o                         
   1  19   0         65.48         62.59         6.67 o                         
   2  19   0         73.85         49.00         8.92 o                         
   3  19   0         34.91         21.95         6.12 o                         
   4  19   0          2.46         -4.92         5.79 o                         
   5  19   0         22.70         21.65         5.33 o                         
   6  19   0         15.73          6.37         7.17 o                         
   7  19   0          0.51         -6.43         6.43 o                         
   8  19   0          0.03        -15.10        15.10 o                         
   9  19   0         61.20         -5.16        10.00 o                         
   0  20   0          0.59          9.38         9.28 o                         
   1  20   0         17.05         14.73         5.13 o                         
   2  20   0          0.36          0.51         6.29 o                         
   3  20   0         98.39         97.58         8.83 o                         
   4  20   0         51.97         48.60         6.19 o                         
   5  20   0          0.12          2.30         6.62 o                         
   6  20   0         33.15         21.37         6.55 o                         
   7  20   0         11.11          6.68        10.03 o                         
   8  20   0          5.93         -0.26         6.38 o                         
   1  21   0         57.65         45.65         6.96 o                         
   2  21   0         11.17          1.93         5.97 o                         
   3  21   0         29.40         11.84         5.21 o                         
   4  21   0        118.78        148.02        13.59 o                         
   5  21   0         63.19         44.49         7.23 o                         
   6  21   0          0.07          4.70         7.27 o                         
   7  21   0          1.21         -6.91         6.91 o                         
   0  22   0         11.06         -3.47         6.43 o                         
   1  22   0          5.35         -2.69         5.18 o                         
   2  22   0          1.33         -5.90         5.90 o                         
   3  22   0          0.64         -1.22         4.32 o                         
   4  22   0          7.54         -6.24         7.14 o                         
   5  22   0         74.97         49.32        12.50 o                         
   6  22   0          1.08         -6.70         6.70 o                         
   1  23   0          9.46          6.51         6.28 o                         
   2  23   0          4.49         10.48         5.93 o                         
   3  23   0          3.90         -2.22         5.10 o                         
   4  23   0         47.39         17.76        10.12 o                         
 -16   1   1         38.77         31.04         5.10 o                         
 -15   1   1         76.38         48.67         5.65 o                         
 -14   1   1         33.14         30.09         4.35 o                         
 -13   1   1          3.00          1.35         4.18 o                         
 -12   1   1        113.97        134.90         7.18 o                         
 -11   1   1        222.68        245.63         8.26 o                         
 -10   1   1        236.73        257.41         7.73 o                         
  -9   1   1        251.50        269.05         7.00 o                         
  -8   1   1        124.26        158.65         5.46 o                         
  -7   1   1        257.31        206.50         5.63 o                         
  -6   1   1          1.37          0.65         1.51 o                         
  -5   1   1        296.05        259.91         6.24 o                         
  -4   1   1       1985.90       1788.22        19.15 o                         
  -3   1   1        426.25        332.70         5.89 o                         
  -2   1   1      17921.76      20937.00       373.58 o                         
  -1   1   1       1555.05       1255.95        12.90 o                         
   0   1   1      10416.51      10911.30       158.19 o                         
   1   1   1         88.71         78.00         2.21 o                         
   2   1   1       9724.67       9320.02        84.89 o                         
   3   1   1       9283.13       9071.45        78.91 o                         
   4   1   1       1611.27       1637.06        17.96 o                         
   5   1   1        254.19        220.97         6.58 o                         
   6   1   1        480.43        521.11        10.54 o                         
   7   1   1          2.18         -0.52         2.02 o                         
   8   1   1         76.57         49.15         3.67 o                         
   9   1   1          8.87         10.58         2.76 o                         
  10   1   1        551.58        625.08        12.06 o                         
  11   1   1        425.39        494.58        10.54 o                         
  12   1   1        614.39        692.05        12.88 o                         
  13   1   1         38.83         43.52         4.35 o                         
  14   1   1          1.56          0.71         3.40 o                         
  15   1   1         26.22         15.30         3.59 o                         
 -16   2   1         30.58         23.37         4.57 o                         
 -15   2   1          7.02          4.32         3.31 o                         
 -14   2   1          1.78         -3.58         3.58 o                         
 -13   2   1        320.51        387.21        10.49 o                         
 -12   2   1        138.66        164.88         7.02 o                         
 -11   2   1         37.15         32.47         4.06 o                         
 -10   2   1         77.48         69.03         4.53 o                         
  -9   2   1         35.26         24.47         3.23 o                         
  -8   2   1        327.64        331.95         7.67 o                         
  -7   2   1        630.16        611.20        10.29 o                         
  -6   2   1        894.12        862.81        12.53 o                         
  -5   2   1        273.79        252.84         5.78 o                         
  -4   2   1       1427.05       1332.36        14.78 o                         
  -3   2   1         14.23          9.40         1.57 o                         
  -2   2   1      13494.13      14068.53       144.36 o                         
  -1   2   1         62.94         59.50         2.52 o                         
   0   2   1      10053.61       9990.77        89.51 o                         
   1   2   1       1586.65       1385.61        15.26 o                         
   2   2   1      18762.99      20651.32       510.67 o                         
   3   2   1        142.15         98.56         3.33 o                         
   4   2   1        679.17        611.54         9.16 o                         
   5   2   1       1856.15       1755.24        22.46 o                         
   6   2   1       1020.65        991.89        15.17 o                         
   7   2   1        222.12        215.76         6.75 o                         
   8   2   1         26.34         35.21         3.25 o                         
   9   2   1         37.75         39.63         4.39 o                         
  10   2   1         23.41         14.54         3.22 o                         
  11   2   1        192.47        230.26         7.47 o                         
  12   2   1         38.29         33.77         4.01 o                         
  13   2   1         51.21         53.05         4.88 o                         
  14   2   1        257.54        317.41        15.30 o                         
  15   2   1         10.34          6.98         3.25 o                         
 -16   3   1         16.80          1.47         3.38 o                         
 -15   3   1          0.30         -2.87         2.87 o                         
 -14   3   1         44.27         40.14         5.36 o                         
 -13   3   1          0.54         -3.97         5.26 o                         
 -12   3   1          4.62         -0.44         3.22 o                         
 -11   3   1        123.39         95.94         5.83 o                         
 -10   3   1        350.31        369.94         9.41 o                         
  -9   3   1        282.17        342.56         9.00 o                         
  -8   3   1          0.20         -1.82         1.82 o                         
  -7   3   1        153.01        174.05         5.73 o                         
  -6   3   1       1918.21       1935.01        21.97 o                         
  -5   3   1        471.44        464.66         7.63 o                         
  -4   3   1        297.20        278.70         5.71 o                         
  -3   3   1       9737.83       9671.10        77.07 o                         
  -2   3   1        337.37        328.63         6.37 o                         
  -1   3   1        471.17        403.70         6.94 o                         
   0   3   1       1412.80       1178.94        12.63 o                         
   1   3   1        872.94        783.37         8.39 o                         
   2   3   1       5335.90       4836.59        48.25 o                         
   3   3   1       3387.82       3042.88        43.45 o                         
   4   3   1          5.14          8.68         1.55 o                         
   5   3   1          3.19          2.08         1.56 o                         
   6   3   1         74.78         86.05         4.36 o                         
   7   3   1        821.29        898.45        13.95 o                         
   8   3   1        630.50        599.22        10.37 o                         
   9   3   1         23.37         31.66         3.49 o                         
  10   3   1         72.44         71.34         4.84 o                         
  11   3   1        193.41        225.22         8.48 o                         
  12   3   1         16.67         10.60         3.73 o                         
  13   3   1          6.89          1.35         3.32 o                         
  14   3   1         40.52         48.96         5.32 o                         
  15   3   1         57.63         52.55         5.04 o                         
 -16   4   1          0.56         -5.74         5.83 o                         
 -15   4   1          0.08         -0.93         3.14 o                         
 -14   4   1         13.30          1.91         3.69 o                         
 -13   4   1          0.04         -3.60         3.60 o                         
 -12   4   1        483.50        558.07        12.31 o                         
 -11   4   1        344.93        367.26         9.84 o                         
 -10   4   1          2.06         -0.05         2.68 o                         
  -9   4   1          2.08         -2.79         2.79 o                         
  -8   4   1       1722.69       1741.59        19.93 o                         
  -7   4   1        196.12        181.06         5.78 o                         
  -6   4   1          2.26          3.93         1.75 o                         
  -5   4   1        249.60        276.32         6.31 o                         
  -4   4   1        205.54        206.00         5.25 o                         
  -3   4   1      11691.97      11693.47       132.77 o                         
  -2   4   1       1219.45       1082.34        14.17 o                         
  -1   4   1        541.67        456.59         7.83 o                         
   0   4   1        237.89        196.47         4.45 o                         
   1   4   1        983.97        941.01        12.04 o                         
   2   4   1         30.48         37.27         1.75 o                         
   3   4   1         47.70         77.23         3.43 o                         
   4   4   1        254.07        262.41         5.11 o                         
   5   4   1       1012.21       1049.01        14.94 o                         
   6   4   1       1673.70       1688.59        20.32 o                         
   7   4   1         83.26         55.57         3.59 o                         
   8   4   1          9.24          4.84         2.35 o                         
   9   4   1         50.06         37.44         3.83 o                         
  10   4   1          1.45         -2.94         2.94 o                         
  11   4   1        394.67        458.90        11.44 o                         
  12   4   1          4.32          0.55         3.52 o                         
  13   4   1        247.52        282.72        13.68 o                         
  14   4   1        140.74        199.03         9.06 o                         
  15   4   1          0.01         -2.39         3.03 o                         
 -16   5   1          2.29         -2.97         2.97 o                         
 -15   5   1          1.82          1.03         3.40 o                         
 -14   5   1          6.24         -1.03         3.77 o                         
 -13   5   1          2.07          0.47         3.57 o                         
 -12   5   1         58.45         53.52         5.67 o                         
 -11   5   1         33.63         28.03         3.84 o                         
 -10   5   1        506.01        557.48        10.86 o                         
  -9   5   1          4.64          0.80         2.51 o                         
  -8   5   1         44.92         44.33         3.40 o                         
  -7   5   1         33.33         15.41         2.24 o                         
  -6   5   1         80.13         74.52         3.92 o                         
  -5   5   1         67.79         75.18         3.78 o                         
  -4   5   1        116.06        100.10         4.17 o                         
  -3   5   1        153.92        116.57         4.39 o                         
  -2   5   1       3360.57       3090.78        29.30 o                         
  -1   5   1        238.83        186.06         5.01 o                         
   0   5   1       1290.20       1209.93        14.54 o                         
   1   5   1        105.46        110.21         2.49 o                         
   2   5   1       2543.14       2322.82        24.53 o                         
   3   5   1        229.16        213.99         4.22 o                         
   4   5   1       1386.25       1417.52        16.72 o                         
   5   5   1        208.01        204.81         5.82 o                         
   6   5   1        939.75        927.76        12.75 o                         
   7   5   1         27.51         30.11         2.89 o                         
   8   5   1         18.79         27.67         3.26 o                         
   9   5   1         65.72         68.91         4.53 o                         
  10   5   1         91.44         82.40         4.92 o                         
  11   5   1        342.59        371.09        10.56 o                         
  12   5   1          3.65          2.63         3.69 o                         
  13   5   1          0.01          0.65         3.79 o                         
  14   5   1         29.92         22.78         3.96 o                         
  15   5   1          6.99          1.33         3.57 o                         
 -15   6   1         19.11         11.56         3.83 o                         
 -14   6   1          3.87          0.76         4.10 o                         
 -13   6   1          0.19         -3.09         4.29 o                         
 -12   6   1        101.05         98.95         6.37 o                         
 -11   6   1        147.33        142.80         6.87 o                         
 -10   6   1        160.08        149.06         6.40 o                         
  -9   6   1          8.62          0.85         3.32 o                         
  -8   6   1         91.30         77.40         4.08 o                         
  -7   6   1         19.79         12.24         2.18 o                         
  -6   6   1        596.28        560.75        10.51 o                         
  -5   6   1        622.64        609.98        10.68 o                         
  -4   6   1         26.98         20.66         2.64 o                         
  -3   6   1       1760.81       1661.39        23.41 o                         
  -2   6   1        180.27        179.98         4.87 o                         
  -1   6   1        475.26        406.73         6.74 o                         
   0   6   1       2586.61       2320.91        24.29 o                         
   1   6   1       2935.60       2750.48        24.88 o                         
   2   6   1        159.81        193.37         4.51 o                         
   3   6   1        197.14        201.13         4.81 o                         
   4   6   1       3574.33       3687.24        35.82 o                         
   5   6   1         12.85          8.99         1.69 o                         
   6   6   1        685.68        718.17        11.75 o                         
   7   6   1         48.30         46.20         4.08 o                         
   8   6   1          4.59         -0.97         2.12 o                         
   9   6   1          5.10          1.68         3.00 o                         
  10   6   1        211.13        203.39         7.15 o                         
  11   6   1        713.64        834.70        14.85 o                         
  12   6   1          3.46         -3.38         6.11 o                         
  13   6   1         46.08         37.28         5.30 o                         
  14   6   1          8.46          5.28         3.85 o                         
  15   6   1          1.82         -2.57         3.49 o                         
 -15   7   1          2.48         -2.78         4.04 o                         
 -14   7   1         17.42         12.73         7.13 o                         
 -13   7   1         48.97         39.23         5.65 o                         
 -12   7   1         22.98         28.38         5.30 o                         
 -11   7   1        450.28        529.40        12.08 o                         
 -10   7   1        763.88        854.89        14.73 o                         
  -9   7   1          0.27         -2.77         2.77 o                         
  -8   7   1         71.22         85.28         4.31 o                         
  -7   7   1        596.13        576.83        10.29 o                         
  -6   7   1         16.48         18.30         2.90 o                         
  -5   7   1        430.34        422.45         8.78 o                         
  -4   7   1        747.06        709.47        13.51 o                         
  -3   7   1       1400.63       1293.37        17.83 o                         
  -2   7   1        733.50        711.89        10.86 o                         
  -1   7   1       1188.94       1218.33        14.39 o                         
   0   7   1         11.47          4.99         1.55 o                         
   1   7   1          3.24         10.22         1.49 o                         
   2   7   1         78.28         67.44         3.61 o                         
   3   7   1        146.45        161.20         3.81 o                         
   4   7   1       4375.18       4430.87        50.13 o                         
   5   7   1       1602.95       1595.24        16.99 o                         
   6   7   1        541.96        480.35         7.79 o                         
   7   7   1        308.56        310.15         6.99 o                         
   8   7   1          4.67          3.87         2.61 o                         
   9   7   1         24.48         29.01         3.59 o                         
  10   7   1         57.25         39.23         4.74 o                         
  11   7   1         96.03         86.21         6.32 o                         
  12   7   1        128.97        143.17        13.17 o                         
  13   7   1         70.14         66.56         5.82 o                         
  14   7   1         34.58         27.72         4.53 o                         
  15   7   1         43.12         44.32         5.65 o                         
 -15   8   1          4.67          1.56         3.78 o                         
 -14   8   1          0.12          6.17         4.11 o                         
 -13   8   1          0.12         -3.50         3.50 o                         
 -12   8   1          3.18          1.04         3.73 o                         
 -11   8   1         39.01         33.23         4.46 o                         
 -10   8   1         51.86         39.02         5.68 o                         
  -9   8   1         14.81          5.70         3.20 o                         
  -8   8   1         32.04         27.88         3.10 o                         
  -7   8   1          6.65          5.15         2.26 o                         
  -6   8   1         69.25         63.50         4.15 o                         
  -5   8   1        660.45        711.59        11.76 o                         
  -4   8   1       3487.56       3636.40        37.36 o                         
  -3   8   1         15.98         13.02         2.24 o                         
  -2   8   1        132.94        130.49         4.86 o                         
  -1   8   1       1232.59       1325.89        17.16 o                         
   0   8   1        214.86        198.96         5.62 o                         
   1   8   1        146.54        125.43         4.28 o                         
   2   8   1         43.26         48.91         2.32 o                         
   3   8   1          4.27         11.46         1.47 o                         
   4   8   1         41.48         35.90         3.80 o                         
   5   8   1        478.84        542.66         9.80 o                         
   6   8   1          1.66          1.81         2.54 o                         
   7   8   1         99.18         78.61         4.44 o                         
   8   8   1          0.32         -1.58         2.51 o                         
   9   8   1         97.63        110.85         6.16 o                         
  10   8   1         12.68          3.56         4.12 o                         
  11   8   1         10.78          0.65         4.51 o                         
  12   8   1          0.01         -2.25         4.02 o                         
  13   8   1         13.43          8.56         4.17 o                         
  14   8   1          3.53          4.04         4.17 o                         
 -15   9   1          9.99          6.30         3.61 o                         
 -14   9   1         82.92         67.60         8.17 o                         
 -13   9   1         19.18         22.81         4.55 o                         
 -12   9   1          8.24          2.46         4.41 o                         
 -11   9   1         18.37          6.55         4.20 o                         
 -10   9   1        505.94        561.02        12.50 o                         
  -9   9   1        161.82        167.03         6.45 o                         
  -8   9   1        175.46        164.72         6.53 o                         
  -7   9   1        635.48        652.27        10.53 o                         
  -6   9   1        341.70        346.01         9.37 o                         
  -5   9   1         53.10         48.39         3.49 o                         
  -4   9   1        377.56        322.95        10.19 o                         
  -3   9   1         73.48         77.36         4.18 o                         
  -2   9   1        516.54        481.71         9.43 o                         
  -1   9   1       2375.32       2502.23        29.85 o                         
   0   9   1        327.02        362.79         7.88 o                         
   1   9   1       4916.85       4874.55        45.68 o                         
   2   9   1         36.35         31.37         3.22 o                         
   3   9   1         68.94         50.65         2.36 o                         
   4   9   1         74.61         48.93         4.89 o                         
   5   9   1         85.97         76.87         4.59 o                         
   6   9   1         21.33         12.98         2.59 o                         
   7   9   1         74.27         61.14         4.21 o                         
   8   9   1          9.49         -0.03         2.88 o                         
   9   9   1        331.28        338.82        11.71 o                         
  10   9   1          0.46         -3.49         3.49 o                         
  11   9   1         87.00         67.82         6.22 o                         
  12   9   1          0.52         -4.18         5.20 o                         
  13   9   1          9.34          2.10         4.16 o                         
  14   9   1          0.85          2.56         4.10 o                         
 -14  10   1          1.35         -3.91         3.91 o                         
 -13  10   1          2.81          3.86         4.44 o                         
 -12  10   1         21.64         15.62         4.46 o                         
 -11  10   1         91.58         74.03         6.99 o                         
 -10  10   1         56.46         47.49         5.14 o                         
  -9  10   1        149.83        146.82         6.38 o                         
  -8  10   1         93.13         92.87         5.11 o                         
  -7  10   1         71.12         73.86         4.37 o                         
  -6  10   1         89.94         76.93         4.16 o                         
  -5  10   1        142.97        148.61         5.73 o                         
  -4  10   1        941.55       1043.75        17.71 o                         
  -3  10   1       3162.53       3318.58        36.66 o                         
  -2  10   1        288.60        309.26         7.95 o                         
  -1  10   1        564.22        529.77        10.85 o                         
   0  10   1        182.89        212.57         6.01 o                         
   1  10   1       1747.92       1822.54        20.02 o                         
   2  10   1       1062.14       1085.61        14.76 o                         
   3  10   1        306.32        311.17         6.66 o                         
   4  10   1        572.56        570.40         8.99 o                         
   5  10   1        639.83        695.76        12.32 o                         
   6  10   1        348.54        381.41         7.32 o                         
   7  10   1          0.89         -2.82         2.82 o                         
   8  10   1          3.48          2.59         3.07 o                         
   9  10   1          0.27         -3.40         3.40 o                         
  10  10   1        319.46        391.25        11.73 o                         
  11  10   1         13.14         12.34         5.51 o                         
  12  10   1          1.28         -4.06         4.06 o                         
  13  10   1          0.02         -4.33         5.78 o                         
  14  10   1         14.02         -1.38         3.91 o                         
 -14  11   1          0.06         -5.00         5.00 o                         
 -13  11   1         27.08         10.83         7.45 o                         
 -12  11   1          3.14          0.13         4.72 o                         
 -11  11   1         12.52          1.06         4.42 o                         
 -10  11   1          2.86         -3.95         3.95 o                         
  -9  11   1          5.09         -1.69         3.71 o                         
  -8  11   1          0.25         -2.98         2.98 o                         
  -7  11   1        121.77        116.83         5.80 o                         
  -6  11   1         37.19         31.60         3.58 o                         
  -5  11   1         16.79          6.38         2.34 o                         
  -4  11   1        325.52        347.90         8.46 o                         
  -3  11   1          2.48          1.68         2.80 o                         
  -2  11   1         72.26         71.12         4.26 o                         
  -1  11   1         75.72         75.10         4.72 o                         
   0  11   1        258.17        257.33         7.40 o                         
   1  11   1        293.74        305.64         7.86 o                         
   2  11   1        799.81        821.93        11.62 o                         
   3  11   1        998.06       1090.71        14.20 o                         
   4  11   1          6.03          5.21         2.58 o                         
   5  11   1         55.32         47.46         2.63 o                         
   6  11   1         30.57         13.05         3.76 o                         
   7  11   1          4.63          1.65         2.41 o                         
   8  11   1        774.93        820.89        14.44 o                         
   9  11   1        206.76        196.40         8.41 o                         
  10  11   1         18.66          7.58         5.39 o                         
  11  11   1         25.51         24.04         6.00 o                         
  12  11   1          0.49         -3.57         5.15 o                         
  13  11   1          1.88          1.06         4.64 o                         
  14  11   1          1.40         -3.36         3.36 o                         
 -14  12   1          1.08         -0.69         5.38 o                         
 -13  12   1         16.64         10.24         7.80 o                         
 -12  12   1          3.40         -1.41         6.34 o                         
 -11  12   1        142.18        153.75        10.23 o                         
 -10  12   1         15.54          3.14         4.50 o                         
  -9  12   1        404.55        492.77        12.11 o                         
  -8  12   1        321.72        354.36        10.73 o                         
  -7  12   1        105.27         78.39         5.23 o                         
  -6  12   1       1209.38       1318.36        16.85 o                         
  -5  12   1        265.94        277.45         7.77 o                         
  -4  12   1        869.94        905.49        15.26 o                         
  -3  12   1         18.53         16.04         2.86 o                         
  -2  12   1        301.97        320.04         8.21 o                         
  -1  12   1         72.86         57.90         4.07 o                         
   0  12   1        103.77         93.64         4.54 o                         
   1  12   1         26.63         25.68         3.15 o                         
   2  12   1        322.87        334.23         7.67 o                         
   3  12   1        310.20        302.65         8.69 o                         
   4  12   1          0.22         -2.28         2.64 o                         
   5  12   1        597.24        629.16        11.36 o                         
   6  12   1         14.01         16.18         3.99 o                         
   7  12   1         66.92         79.87         6.04 o                         
   8  12   1         56.33         32.50         5.72 o                         
   9  12   1         27.13         18.42         5.84 o                         
  10  12   1        357.14        428.19        18.76 o                         
  11  12   1          0.48          3.53         7.39 o                         
  12  12   1         19.69         13.24         5.54 o                         
  13  12   1          3.82          0.51         4.61 o                         
 -13  13   1         62.78         56.56        12.43 o                         
 -12  13   1          0.08         -5.33         5.33 o                         
 -11  13   1         67.06         64.46         6.78 o                         
 -10  13   1        105.85         92.69         7.12 o                         
  -9  13   1         74.55         60.85         5.58 o                         
  -8  13   1        251.57        275.11        11.31 o                         
  -7  13   1          6.68          0.03         4.11 o                         
  -6  13   1        133.33        150.98         6.62 o                         
  -5  13   1          2.92         -2.34         3.46 o                         
  -4  13   1          0.20         -2.45         2.45 o                         
  -3  13   1        197.50        191.70         7.29 o                         
  -2  13   1         89.21         73.04         5.05 o                         
  -1  13   1        159.90        178.83         6.95 o                         
   0  13   1         56.48         48.56         4.10 o                         
   1  13   1         31.15         17.69         3.63 o                         
   2  13   1          1.59         -2.21         2.21 o                         
   3  13   1        713.81        776.69        12.62 o                         
   4  13   1         31.50         29.26         4.40 o                         
   5  13   1          2.84          0.29         2.69 o                         
   6  13   1        413.27        490.81        12.89 o                         
   7  13   1         57.33         57.75         6.17 o                         
   8  13   1        172.53        181.84         9.40 o                         
   9  13   1        284.49        305.57        13.31 o                         
  10  13   1          6.24          4.69         5.58 o                         
  11  13   1         28.68         15.32         5.85 o                         
  12  13   1          0.30          2.32         5.26 o                         
  13  13   1          4.34         -3.62         4.09 o                         
 -13  14   1          0.05          7.20         5.75 o                         
 -12  14   1         49.25         55.75         8.81 o                         
 -11  14   1         36.23         21.69         6.94 o                         
 -10  14   1         20.72         27.10         6.78 o                         
  -9  14   1        321.42        406.16        13.65 o                         
  -8  14   1          7.99         -4.06         4.06 o                         
  -7  14   1         42.63         51.85         5.50 o                         
  -6  14   1         77.57         78.30         5.41 o                         
  -5  14   1        842.33        843.26        13.69 o                         
  -4  14   1        296.55        291.07         9.10 o                         
  -3  14   1        205.91        207.15         7.40 o                         
  -2  14   1        179.80        195.92         7.12 o                         
  -1  14   1        478.64        471.72        10.68 o                         
   0  14   1        352.54        396.10        10.69 o                         
   1  14   1        151.63        169.88         7.05 o                         
   2  14   1         96.53         90.33         5.21 o                         
   3  14   1       2015.12       2107.91        24.06 o                         
   4  14   1         28.08         20.72         3.66 o                         
   5  14   1        229.52        228.96         9.11 o                         
   6  14   1        131.86        121.87         7.63 o                         
   7  14   1        183.01        151.27        11.08 o                         
   8  14   1          4.12          3.90         5.18 o                         
   9  14   1          9.59          7.84         5.87 o                         
  10  14   1         18.25          7.44         6.92 o                         
  11  14   1          4.80          7.31         5.93 o                         
  12  14   1          2.28         -5.03         5.03 o                         
 -12  15   1          1.15          1.69         8.35 o                         
 -11  15   1          0.47         -7.66         7.66 o                         
 -10  15   1         12.00          3.91         6.71 o                         
  -9  15   1         84.45         67.62         6.92 o                         
  -8  15   1          0.95         -4.39         6.81 o                         
  -7  15   1        403.83        409.80        12.13 o                         
  -6  15   1        215.67        242.89         9.94 o                         
  -5  15   1        357.69        458.54        11.74 o                         
  -4  15   1          0.37         -2.98         2.98 o                         
  -3  15   1        109.94        101.00         5.91 o                         
  -2  15   1       1648.14       1804.01        24.76 o                         
  -1  15   1         68.46         67.17         5.08 o                         
   0  15   1         37.06         20.35         3.78 o                         
   1  15   1       1371.77       1463.12        19.88 o                         
   2  15   1          3.11         -1.42         3.64 o                         
   3  15   1        643.96        713.55        14.27 o                         
   4  15   1          6.91          1.90         3.33 o                         
   5  15   1        229.25        284.39         9.88 o                         
   6  15   1        274.71        275.06        12.28 o                         
   7  15   1         22.81         21.88         7.51 o                         
   8  15   1         33.46         25.31         6.74 o                         
   9  15   1         31.94         45.29         6.98 o                         
  10  15   1         28.55         30.35         6.82 o                         
  11  15   1          0.06         -2.80         5.26 o                         
  12  15   1         11.15         -4.58         4.58 o                         
 -12  16   1          5.15         -1.77         6.06 o                         
 -11  16   1         32.93         41.11        10.64 o                         
 -10  16   1         27.67          9.14         8.82 o                         
  -9  16   1         36.87         49.85        10.82 o                         
  -8  16   1          7.37          6.52         5.45 o                         
  -7  16   1         34.30         30.39         5.88 o                         
  -6  16   1        128.53        149.07         7.50 o                         
  -5  16   1         50.69         28.57         4.69 o                         
  -4  16   1          0.09         -3.08         3.08 o                         
  -3  16   1        158.25        172.06         7.66 o                         
  -2  16   1         12.66          8.07         4.90 o                         
  -1  16   1         31.05         18.95         3.72 o                         
   0  16   1         10.75         16.11         3.55 o                         
   1  16   1        345.58        357.66        10.60 o                         
   2  16   1         13.61          6.57         3.54 o                         
   3  16   1          0.21         -2.27         4.15 o                         
   4  16   1        231.14        298.32        12.17 o                         
   5  16   1        152.55        171.91        10.62 o                         
   6  16   1        184.40         76.46        14.11 o                         
   7  16   1         66.26         42.92         6.55 o                         
   8  16   1         36.74         27.11         6.09 o                         
   9  16   1          0.01         -5.57         5.57 o                         
  10  16   1         15.75          4.78         6.06 o                         
  11  16   1          7.06         -3.61         4.94 o                         
 -11  17   1         31.44         13.82         8.16 o                         
 -10  17   1         25.15         24.86        10.75 o                         
  -9  17   1          5.77          0.84         6.97 o                         
  -8  17   1         90.38         92.69         9.51 o                         
  -7  17   1        264.38        298.78        13.40 o                         
  -6  17   1         57.61         46.35         6.37 o                         
  -5  17   1        253.74        312.41        12.80 o                         
  -4  17   1          2.81         -2.56         4.04 o                         
  -3  17   1        202.23        239.87         9.46 o                         
  -2  17   1          1.13         -2.82         5.04 o                         
  -1  17   1         70.26         50.89         5.48 o                         
   0  17   1        512.05        548.73        13.81 o                         
   1  17   1         26.34         24.61         4.85 o                         
   2  17   1         21.79         32.56         4.84 o                         
   3  17   1         53.20         45.08         5.48 o                         
   4  17   1        191.14        221.38         9.77 o                         
   5  17   1        127.96        125.93         9.21 o                         
   6  17   1          1.67         -5.10         5.10 o                         
   7  17   1          3.41         -4.16         5.44 o                         
   8  17   1         14.11         -4.26         6.07 o                         
   9  17   1          2.00         -6.01         6.78 o                         
  10  17   1         43.11         18.06         7.69 o                         
  11  17   1          0.10        -10.82        15.32 o                         
 -10  18   1         29.03         21.55        12.99 o                         
  -9  18   1         11.88         11.97         7.59 o                         
  -8  18   1          9.79         -5.47         6.85 o                         
  -7  18   1          1.32          2.33         6.23 o                         
  -6  18   1          7.21          0.30         5.04 o                         
  -5  18   1         65.54         61.50         6.92 o                         
  -4  18   1        244.53        244.37        11.51 o                         
  -3  18   1        394.10        447.94        14.96 o                         
  -2  18   1         22.57         16.62         4.09 o                         
  -1  18   1         41.40         35.53         5.18 o                         
   0  18   1         11.66         11.44         4.07 o                         
   1  18   1        272.80        287.52        10.50 o                         
   2  18   1        481.48        486.49        16.35 o                         
   3  18   1          8.89          7.75         4.18 o                         
   4  18   1         33.27         18.04         5.05 o                         
   5  18   1         13.03          7.52         6.79 o                         
   6  18   1         68.14         62.01        10.86 o                         
   7  18   1          0.08         -3.98         6.42 o                         
   8  18   1         11.01          1.39         6.60 o                         
   9  18   1         21.64         -6.65         6.79 o                         
  10  18   1          5.24         -2.85         5.63 o                         
  -9  19   1          8.69         -5.06         5.73 o                         
  -8  19   1         69.38         75.16        10.59 o                         
  -7  19   1        149.46        169.74        14.44 o                         
  -6  19   1         10.55          3.10         6.04 o                         
  -5  19   1         21.24         22.30         5.79 o                         
  -4  19   1          0.72         -1.94         5.26 o                         
  -3  19   1         14.10          6.24         4.86 o                         
  -2  19   1         78.83         74.20         6.38 o                         
  -1  19   1         14.83         18.72         5.17 o                         
   0  19   1         22.84         37.75         4.86 o                         
   1  19   1        303.40        353.57        12.81 o                         
   2  19   1         43.74         39.62         6.30 o                         
   3  19   1         16.71          9.22         5.01 o                         
   4  19   1          0.21          3.38         5.84 o                         
   5  19   1          0.39         -5.36         5.66 o                         
   6  19   1         15.44         -2.48         7.33 o                         
   7  19   1          1.20         -6.29         6.29 o                         
   8  19   1         18.55         -3.50        12.99 o                         
   9  19   1         27.51          0.50        10.83 o                         
  -8  20   1          1.67         -6.31         7.45 o                         
  -7  20   1          8.31          3.53         6.65 o                         
  -6  20   1         22.44         21.26         6.54 o                         
  -5  20   1         34.31         19.13         5.25 o                         
  -4  20   1          0.19         -4.40         4.40 o                         
  -3  20   1        151.80        213.44        11.83 o                         
  -2  20   1         11.81         14.44         5.17 o                         
  -1  20   1        147.06        201.22        11.56 o                         
   0  20   1         82.99        106.35         9.69 o                         
   1  20   1          1.00         -4.28         4.28 o                         
   2  20   1         82.83         88.16         8.25 o                         
   3  20   1         58.70         64.47        10.59 o                         
   4  20   1          4.35          2.54         5.55 o                         
   5  20   1          1.38         -3.31         5.67 o                         
   6  20   1          3.10         -1.06        12.49 o                         
   7  20   1         46.61         15.54         6.95 o                         
   8  20   1         23.66         17.82        11.83 o                         
  -7  21   1          5.49         10.31        10.66 o                         
  -6  21   1         16.41         -3.11        12.36 o                         
  -5  21   1          7.20         -1.41         5.00 o                         
  -4  21   1         16.28          2.99         9.81 o                         
  -3  21   1         12.99          4.16         4.28 o                         
  -2  21   1          0.83         -4.46         4.46 o                         
  -1  21   1          5.66          4.94         5.91 o                         
   0  21   1         20.80         20.70         5.57 o                         
   1  21   1          1.52         -3.76         4.35 o                         
   2  21   1         22.50          7.37         5.00 o                         
   3  21   1         26.66         27.68         6.71 o                         
   4  21   1          0.95          2.26         6.43 o                         
   5  21   1         40.70         10.69         6.07 o                         
   6  21   1          9.04          7.49         6.59 o                         
   7  21   1         31.07         10.58         7.71 o                         
  -6  22   1         21.52          7.67         6.80 o                         
  -5  22   1          9.58         -6.90         8.05 o                         
  -4  22   1          9.05          7.85         6.56 o                         
  -3  22   1         34.96         26.11         5.91 o                         
  -2  22   1          0.62         -4.02         6.07 o                         
  -1  22   1         82.54        107.03        11.01 o                         
   0  22   1        101.29        129.56        11.30 o                         
   1  22   1          6.25         -5.41         5.41 o                         
   2  22   1        115.04        140.74        10.95 o                         
   3  22   1         42.43         29.30         7.31 o                         
   4  22   1          1.52          5.51         7.76 o                         
   5  22   1          7.10         -3.40         6.24 o                         
  -4  23   1          4.73         -5.58         5.58 o                         
  -3  23   1          0.00         -6.44         6.44 o                         
  -2  23   1         31.15         43.62         7.06 o                         
  -1  23   1          1.15         -4.47         5.36 o                         
   0  23   1          0.94          3.02         4.54 o                         
   1  23   1         39.44         38.56         8.07 o                         
   2  23   1         21.38          2.20         6.70 o                         
   3  23   1         13.01          5.84         5.35 o                         
 -16   0   2         53.59         31.92         5.58 o                         
 -15   0   2         71.28        111.65         9.72 o                         
 -14   0   2         55.86         47.13         7.93 o                         
 -13   0   2        673.74        836.74        23.71 o                         
 -12   0   2        258.19        290.35        13.13 o                         
 -11   0   2          7.14          1.91         4.25 o                         
 -10   0   2         96.48        104.52         7.70 o                         
  -9   0   2        323.26        306.78        11.22 o                         
  -8   0   2        343.11        373.68        11.08 o                         
  -7   0   2       1276.63       1271.23        23.60 o                         
  -6   0   2       5128.68       5276.38        65.80 o                         
  -5   0   2          0.27         -2.43         2.43 o                         
  -4   0   2        460.78        368.45        11.27 o                         
  -3   0   2       8320.69       8051.88        97.59 o                         
  -2   0   2      17884.67      18839.17       241.26 o                         
   0   0   2      13902.19      13547.00       200.91 o                         
   2   0   2       1344.77       1273.56        50.04 o                         
   3   0   2       2091.63       1832.71        35.84 o                         
   4   0   2       1410.57       1305.88        24.14 o                         
   5   0   2        312.62        293.02        11.62 o                         
   6   0   2          5.96         12.12         3.66 o                         
   7   0   2        521.52        556.94        14.58 o                         
   8   0   2        471.35        463.24        14.95 o                         
   9   0   2        166.20        163.86         8.63 o                         
  10   0   2        118.19        104.28         8.25 o                         
  11   0   2         11.12         11.32         4.61 o                         
  12   0   2        112.21        106.99        12.20 o                         
  13   0   2         17.64         15.72         5.10 o                         
  14   0   2         12.99          7.25         5.26 o                         
  15   0   2          1.00         -4.26         4.26 o                         
 -16   1   2         11.90          6.27         3.72 o                         
 -15   1   2         13.56          4.98         3.44 o                         
 -14   1   2          8.91          6.56         3.68 o                         
 -13   1   2          7.00          9.76         3.91 o                         
 -12   1   2         27.32         23.92         4.30 o                         
 -11   1   2          8.63         -0.37         3.14 o                         
 -10   1   2        121.41        129.50         5.91 o                         
  -9   1   2          4.23          1.37         3.07 o                         
  -8   1   2         70.07         72.59         4.04 o                         
  -7   1   2        960.69       1022.53        14.60 o                         
  -6   1   2          7.04          9.73         1.93 o                         
  -5   1   2         19.38         11.89         2.20 o                         
  -4   1   2       1432.87       1344.29        14.30 o                         
  -3   1   2       3931.27       3634.33        31.11 o                         
  -2   1   2       7352.67       6993.53        67.24 o                         
  -1   1   2       3111.78       2840.27        34.97 o                         
   0   1   2       3588.19       3230.32        33.29 o                         
   1   1   2       8840.14       8469.48        84.67 o                         
   2   1   2      11443.53      11507.23       105.96 o                         
   3   1   2       1064.35       1022.14        12.77 o                         
   4   1   2         46.47         38.71         3.23 o                         
   5   1   2        442.94        434.30         8.49 o                         
   6   1   2        202.24        233.51         7.06 o                         
   7   1   2          7.00          8.74         2.20 o                         
   8   1   2        143.11        158.65         7.04 o                         
   9   1   2         60.05         68.68         4.48 o                         
  10   1   2          3.96          1.62         3.04 o                         
  11   1   2          8.76         12.28         3.90 o                         
  12   1   2        160.83        191.55         7.23 o                         
  13   1   2          0.27         -2.91         3.11 o                         
  14   1   2          3.64         -0.97         3.25 o                         
  15   1   2          9.59          2.66         3.39 o                         
 -16   2   2          0.80          1.56         3.16 o                         
 -15   2   2          2.24         -0.82         3.60 o                         
 -14   2   2        172.59        239.03        10.16 o                         
 -13   2   2        385.54        487.60        12.15 o                         
 -12   2   2        103.62        100.79         7.68 o                         
 -11   2   2          0.46         -3.12         3.12 o                         
 -10   2   2        189.39        199.14         6.57 o                         
  -9   2   2        322.93        298.78         8.55 o                         
  -8   2   2          2.28         -0.46         2.05 o                         
  -7   2   2         17.07         10.70         2.18 o                         
  -6   2   2        858.68        790.39        11.91 o                         
  -5   2   2       1168.30       1066.07        14.15 o                         
  -4   2   2        909.60        976.97        11.51 o                         
  -3   2   2       8239.47       7917.43        63.44 o                         
  -2   2   2       7332.75       6859.99        69.84 o                         
  -1   2   2        495.67        469.91        10.74 o                         
   0   2   2        398.69        395.79         7.59 o                         
   1   2   2        583.28        619.08        10.13 o                         
   2   2   2        354.86        378.89         7.37 o                         
   3   2   2       2291.99       2067.99        24.49 o                         
   4   2   2       1506.26       1615.43        21.96 o                         
   5   2   2        982.60        914.70        16.43 o                         
   6   2   2        345.41        371.44         9.49 o                         
   7   2   2        287.88        296.25         7.69 o                         
   8   2   2         19.07         22.17         2.97 o                         
   9   2   2        104.98        104.88         5.34 o                         
  10   2   2        104.61         92.73         5.05 o                         
  11   2   2        261.63        306.43         8.92 o                         
  12   2   2        105.94        109.72         5.47 o                         
  13   2   2        192.32        239.00         8.95 o                         
  14   2   2          1.75         -2.77         3.15 o                         
  15   2   2          0.09         -3.14         3.14 o                         
 -16   3   2         25.04         12.41         5.19 o                         
 -15   3   2         17.13         11.21         3.54 o                         
 -14   3   2         25.58         16.59         4.84 o                         
 -13   3   2          2.66         -1.76         3.32 o                         
 -12   3   2          4.89          1.45         3.43 o                         
 -11   3   2        152.67        154.14         7.64 o                         
 -10   3   2        396.66        419.34         9.59 o                         
  -9   3   2          8.42          7.35         3.58 o                         
  -8   3   2       1029.69        994.46        13.52 o                         
  -7   3   2        133.35        126.38         4.97 o                         
  -6   3   2       2861.97       2943.67        25.89 o                         
  -5   3   2       2569.57       2394.64        23.91 o                         
  -4   3   2          1.77          0.25         1.33 o                         
  -3   3   2        777.28        679.01         9.41 o                         
  -2   3   2         53.43         75.37         3.91 o                         
  -1   3   2        581.31        515.24         8.37 o                         
   0   3   2       2187.82       2112.36        23.54 o                         
   1   3   2          4.37         11.84         1.63 o                         
   2   3   2       3027.35       2669.45        26.18 o                         
   3   3   2       6017.06       5943.67        55.27 o                         
   4   3   2       1443.90       1357.48        19.62 o                         
   5   3   2         95.54         73.68         4.64 o                         
   6   3   2       1508.18       1722.09        25.53 o                         
   7   3   2          1.20         -2.09         2.09 o                         
   8   3   2          6.60          1.27         2.29 o                         
   9   3   2        447.02        473.84        10.75 o                         
  10   3   2        201.40        210.15         7.28 o                         
  11   3   2        278.63        292.50        10.27 o                         
  12   3   2         31.89         29.68         5.11 o                         
  13   3   2          4.41          7.54         3.42 o                         
  14   3   2          2.72         -2.70         3.18 o                         
  15   3   2          6.21          0.26         3.10 o                         
 -16   4   2          6.77          8.70         3.22 o                         
 -15   4   2          2.89         -1.20         3.00 o                         
 -14   4   2         14.96         11.11         5.10 o                         
 -13   4   2         17.19         11.83         3.99 o                         
 -12   4   2         12.62          4.36         3.91 o                         
 -11   4   2         72.36         65.70         4.88 o                         
 -10   4   2        264.44        289.94         8.48 o                         
  -9   4   2        201.64        223.08         7.30 o                         
  -8   4   2        108.88        117.48         5.01 o                         
  -7   4   2        143.49        135.35         5.53 o                         
  -6   4   2        100.52        106.32         4.10 o                         
  -5   4   2         79.53         88.45         3.71 o                         
  -4   4   2       1444.59       1379.74        17.68 o                         
  -3   4   2        105.76         98.27         3.73 o                         
  -2   4   2       1183.03       1089.09        13.55 o                         
  -1   4   2        566.96        499.24         8.52 o                         
   0   4   2        112.87        105.09         3.95 o                         
   1   4   2       3794.94       3450.02        31.47 o                         
   2   4   2        156.57        158.45         4.18 o                         
   3   4   2        773.12        709.54         9.79 o                         
   4   4   2        293.31        286.33         7.73 o                         
   5   4   2         20.03         20.01         2.61 o                         
   6   4   2          1.56          2.74         2.27 o                         
   7   4   2        339.31        345.78         8.61 o                         
   8   4   2        230.23        234.56         7.26 o                         
   9   4   2        249.58        251.36         7.71 o                         
  10   4   2         27.41         21.38         3.79 o                         
  11   4   2         50.63         43.69         4.90 o                         
  12   4   2         21.52         20.77         4.14 o                         
  13   4   2         38.02         39.88         4.94 o                         
  14   4   2          0.01         -1.22         3.31 o                         
  15   4   2          0.69         -1.61         3.27 o                         
 -16   5   2          2.89         -1.03         2.89 o                         
 -15   5   2          0.05         -3.15         3.15 o                         
 -14   5   2         30.39         32.62         5.69 o                         
 -13   5   2        114.97        110.64         8.03 o                         
 -12   5   2          0.41         -4.01         4.01 o                         
 -11   5   2        618.11        651.47        11.91 o                         
 -10   5   2        762.43        813.67        13.41 o                         
  -9   5   2       1509.69       1658.33        19.81 o                         
  -8   5   2        603.83        597.09        10.25 o                         
  -7   5   2          6.41          5.78         2.32 o                         
  -6   5   2         80.19         55.42         3.68 o                         
  -5   5   2       1905.87       1858.84        21.49 o                         
  -4   5   2        526.71        485.27         9.37 o                         
  -3   5   2         70.39         59.06         3.50 o                         
  -2   5   2        269.36        214.77         5.74 o                         
  -1   5   2         25.23         12.13         1.95 o                         
   0   5   2       4757.47       4480.04        40.40 o                         
   1   5   2        308.16        249.38         5.49 o                         
   2   5   2        214.31        197.61         4.71 o                         
   3   5   2        154.51        153.06         4.50 o                         
   4   5   2       1519.15       1454.57        20.03 o                         
   5   5   2        394.69        413.82         7.81 o                         
   6   5   2         58.13         40.89         3.29 o                         
   7   5   2        510.05        470.19         9.91 o                         
   8   5   2         39.18         34.69         3.38 o                         
   9   5   2        596.56        648.10        11.78 o                         
  10   5   2          0.26         -2.88         2.88 o                         
  11   5   2          3.95          4.31         3.36 o                         
  12   5   2        108.47        119.82         8.78 o                         
  13   5   2         13.17         15.77         3.57 o                         
  14   5   2          8.12          3.73         3.72 o                         
  15   5   2          0.76         -3.75         3.75 o                         
 -15   6   2          4.38          1.45         3.48 o                         
 -14   6   2          2.86         -2.46         3.56 o                         
 -13   6   2          3.60         -3.61         3.61 o                         
 -12   6   2        130.37        113.46         7.91 o                         
 -11   6   2         32.38         28.07         4.34 o                         
 -10   6   2        128.83        139.59         6.26 o                         
  -9   6   2        604.03        657.34        11.48 o                         
  -8   6   2        175.24        190.81         6.46 o                         
  -7   6   2        799.45        864.60        11.45 o                         
  -6   6   2       1152.14       1112.25        15.38 o                         
  -5   6   2        205.17        210.97         8.46 o                         
  -4   6   2        167.81        134.10         4.99 o                         
  -3   6   2       1415.00       1475.49        20.38 o                         
  -2   6   2        370.68        362.71         7.76 o                         
  -1   6   2       1380.88       1255.26        17.25 o                         
   0   6   2        275.92        234.33         6.48 o                         
   1   6   2         22.66         11.56         1.87 o                         
   2   6   2       3558.52       3563.94        32.74 o                         
   3   6   2        630.36        642.93         9.93 o                         
   4   6   2          0.34          1.55         1.81 o                         
   5   6   2        239.21        287.48         7.17 o                         
   6   6   2        896.77        945.90        13.82 o                         
   7   6   2        412.16        416.89         9.71 o                         
   8   6   2          0.71         -1.09         2.59 o                         
   9   6   2         25.26         25.12         3.91 o                         
  10   6   2        144.91        138.74         7.98 o                         
  11   6   2        117.11        115.57         7.91 o                         
  12   6   2          4.21         -3.92         3.92 o                         
  13   6   2          2.75          2.25         3.63 o                         
  14   6   2         19.23         23.37         3.77 o                         
 -15   7   2         10.58         13.06         4.93 o                         
 -14   7   2         60.19         60.01         5.98 o                         
 -13   7   2          4.72          1.36         4.05 o                         
 -12   7   2         68.15         73.35         5.56 o                         
 -11   7   2         81.69         73.02         5.85 o                         
 -10   7   2         40.09         29.42         4.15 o                         
  -9   7   2         10.98          4.15         2.99 o                         
  -8   7   2        512.12        545.53         9.73 o                         
  -7   7   2         33.58         20.76         2.95 o                         
  -6   7   2          0.16         -1.00         1.93 o                         
  -5   7   2        416.93        447.85         9.61 o                         
  -4   7   2         91.43        100.12         5.64 o                         
  -3   7   2         54.36         48.91         3.53 o                         
  -2   7   2         13.91         13.19         2.26 o                         
  -1   7   2        131.07        133.91         5.11 o                         
   0   7   2       2080.19       2000.78        26.25 o                         
   1   7   2       2575.87       2455.80        25.67 o                         
   2   7   2         50.14         46.08         2.97 o                         
   3   7   2        845.20        823.40        10.93 o                         
   4   7   2       1029.16       1172.51        14.80 o                         
   5   7   2          3.38          0.32         1.73 o                         
   6   7   2         32.04         24.69         2.99 o                         
   7   7   2        206.65        205.40         6.67 o                         
   8   7   2        152.14        159.20         7.43 o                         
   9   7   2         70.38         66.04         4.86 o                         
  10   7   2          4.04         -3.24         3.24 o                         
  11   7   2         27.48         16.95         4.37 o                         
  12   7   2          1.97         -3.78         3.78 o                         
  13   7   2         67.42         72.54         5.77 o                         
  14   7   2          0.19         -3.30         3.30 o                         
 -15   8   2         16.99         13.80         5.66 o                         
 -14   8   2          0.08         -3.30         3.30 o                         
 -13   8   2          0.97         -3.08         3.92 o                         
 -12   8   2         49.95         63.31         5.46 o                         
 -11   8   2          3.77         -2.82         4.11 o                         
 -10   8   2        181.53        168.98         7.36 o                         
  -9   8   2       1042.91       1127.62        15.35 o                         
  -8   8   2         94.85         87.58         4.99 o                         
  -7   8   2        115.34        108.95         4.84 o                         
  -6   8   2        193.82        185.75         6.65 o                         
  -5   8   2          7.27          9.54         2.58 o                         
  -4   8   2        233.19        220.20         6.96 o                         
  -3   8   2          9.21          9.54         2.17 o                         
  -2   8   2        222.65        237.36         7.41 o                         
  -1   8   2        311.80        264.02         7.54 o                         
   0   8   2          8.18          4.47         1.54 o                         
   1   8   2         18.83          9.17         2.04 o                         
   2   8   2       1241.54       1237.15        15.72 o                         
   3   8   2       4498.57       4490.69        41.87 o                         
   4   8   2         10.43          0.24         1.64 o                         
   5   8   2        644.00        634.50         8.98 o                         
   6   8   2        785.92        845.29        11.07 o                         
   7   8   2         54.19         45.58         3.91 o                         
   8   8   2        341.10        343.80        10.21 o                         
   9   8   2         30.35         25.29         3.70 o                         
  10   8   2        198.20        191.26         9.26 o                         
  11   8   2        332.11        399.54        13.47 o                         
  12   8   2         38.04         35.27         4.89 o                         
  13   8   2         27.09         20.38         5.03 o                         
  14   8   2          8.89          5.36         3.41 o                         
 -15   9   2          7.89          8.71         5.27 o                         
 -13   9   2          1.04          0.19         4.23 o                         
 -12   9   2          3.26          3.16         4.51 o                         
 -11   9   2         19.23          8.66         4.74 o                         
 -10   9   2          7.35          5.13         4.38 o                         
  -9   9   2          8.42         -1.29         3.08 o                         
  -8   9   2          9.74          1.89         2.91 o                         
  -7   9   2          7.84          7.16         2.98 o                         
  -6   9   2         37.68         33.08         3.31 o                         
  -5   9   2        534.96        556.32        11.32 o                         
  -4   9   2         30.81         26.03         3.23 o                         
  -3   9   2         97.95         89.53         5.41 o                         
  -2   9   2          0.15          2.32         1.90 o                         
  -1   9   2         17.47         13.21         2.38 o                         
   0   9   2        188.84        224.37         6.60 o                         
   1   9   2        531.73        583.05        10.15 o                         
   2   9   2       1545.14       1565.84        20.03 o                         
   3   9   2        275.04        259.74         6.32 o                         
   4   9   2        742.57        818.17        10.87 o                         
   5   9   2          1.10         -2.26         2.72 o                         
   6   9   2        135.69        124.53         5.35 o                         
   7   9   2         13.28          9.63         4.54 o                         
   8   9   2         84.99         72.84         5.67 o                         
   9   9   2         34.92         32.01         4.81 o                         
  10   9   2        171.93        210.58        10.18 o                         
  11   9   2         10.16          2.55         4.44 o                         
  12   9   2         78.44         83.54         7.09 o                         
  13   9   2          0.36          5.75         4.45 o                         
  14   9   2          1.15         -1.44         3.25 o                         
 -14  10   2          8.91          1.46         4.53 o                         
 -13  10   2          0.63         -3.70         3.70 o                         
 -12  10   2         13.20          2.75         4.07 o                         
 -11  10   2          6.07         -1.21         4.15 o                         
 -10  10   2          0.32          1.52         3.91 o                         
  -9  10   2        718.96        830.24        14.51 o                         
  -8  10   2        549.37        557.38        10.99 o                         
  -7  10   2         90.14        109.91         5.76 o                         
  -6  10   2        503.54        498.01         9.60 o                         
  -5  10   2         32.95         32.41         3.34 o                         
  -4  10   2       1218.20       1218.22        19.17 o                         
  -3  10   2         43.92         50.43         3.82 o                         
  -2  10   2        710.53        793.49        13.84 o                         
  -1  10   2       1700.14       1814.67        23.48 o                         
   0  10   2          1.76          0.43         1.78 o                         
   1  10   2          3.43         -1.75         1.75 o                         
   2  10   2        603.82        617.51         9.95 o                         
   3  10   2        134.78        113.86         5.19 o                         
   4  10   2        942.65       1014.77        13.38 o                         
   5  10   2         80.45         75.89         4.54 o                         
   6  10   2        249.23        270.70         7.33 o                         
   7  10   2         93.66         80.53         5.87 o                         
   8  10   2         55.94         52.23         5.61 o                         
   9  10   2          5.18         -2.80         4.22 o                         
  10  10   2         53.94         42.74         5.60 o                         
  11  10   2          9.16          0.96         4.87 o                         
  12  10   2          5.94         -4.38         4.38 o                         
  13  10   2          0.24          4.03         4.51 o                         
 -14  11   2         19.24         20.15         5.17 o                         
 -13  11   2         57.46         44.59        11.18 o                         
 -12  11   2          4.22          7.03         5.99 o                         
 -11  11   2          0.18          3.13         6.12 o                         
 -10  11   2        105.81        107.42         9.64 o                         
  -9  11   2         40.15         19.32         4.46 o                         
  -8  11   2         41.43         45.89         4.28 o                         
  -7  11   2        926.73        997.32        14.47 o                         
  -6  11   2        179.24        187.03         6.46 o                         
  -5  11   2        101.37        105.28         5.40 o                         
  -4  11   2         78.76         73.12         5.88 o                         
  -3  11   2        458.87        513.43        11.63 o                         
  -2  11   2         94.46        100.74         4.99 o                         
  -1  11   2          0.28         -0.85         2.60 o                         
   0  11   2        452.49        464.99         9.54 o                         
   1  11   2       2067.67       2202.00        30.50 o                         
   2  11   2        193.65        179.56         6.43 o                         
   3  11   2          8.22          7.49         2.29 o                         
   4  11   2       1390.54       1450.66        21.16 o                         
   5  11   2          1.90         -2.23         3.41 o                         
   6  11   2        603.52        629.93        12.86 o                         
   7  11   2          2.56          3.43         3.66 o                         
   8  11   2        450.81        502.71        16.36 o                         
   9  11   2          8.92         -1.62         5.03 o                         
  10  11   2         23.76          4.35         5.57 o                         
  11  11   2          4.02         -3.69         4.61 o                         
  12  11   2         72.64         74.92        10.55 o                         
  13  11   2          2.45         -3.78         3.78 o                         
 -14  12   2         22.38         17.77         5.51 o                         
 -13  12   2          5.20         -2.49         4.17 o                         
 -12  12   2         22.41         16.51         5.12 o                         
 -11  12   2         22.14          8.02         4.80 o                         
 -10  12   2        120.35        132.94         7.71 o                         
  -9  12   2         22.49          6.82         4.95 o                         
  -8  12   2          8.35          2.06         3.48 o                         
  -7  12   2         22.01         13.33         3.60 o                         
  -6  12   2         29.84         23.52         3.74 o                         
  -5  12   2        173.73        196.35         7.69 o                         
  -4  12   2        125.78        111.63         5.63 o                         
  -3  12   2        121.24        130.32         7.67 o                         
  -2  12   2         33.71         32.78         3.63 o                         
  -1  12   2          4.40          6.78         2.45 o                         
   0  12   2        151.86        141.83         5.74 o                         
   1  12   2         37.79         45.65         3.99 o                         
   2  12   2          0.60          0.15         2.74 o                         
   3  12   2          1.48         -2.27         2.27 o                         
   4  12   2         51.58         43.05         4.84 o                         
   5  12   2        407.92        369.82        10.25 o                         
   6  12   2         70.88         67.94         6.20 o                         
   7  12   2         35.65         18.64         7.19 o                         
   8  12   2          9.85         12.67         5.41 o                         
   9  12   2         36.75         37.41         6.60 o                         
  10  12   2          3.18         -2.81         4.93 o                         
  11  12   2          0.32         -3.05         4.88 o                         
  12  12   2          7.17          0.56         4.06 o                         
  13  12   2          0.00         -3.28         3.28 o                         
 -13  13   2         52.08         52.23         8.87 o                         
 -12  13   2         25.01         20.55         5.08 o                         
 -11  13   2         46.34         60.69         8.15 o                         
 -10  13   2          1.11         -4.88         4.88 o                         
  -9  13   2        215.17        215.72        11.07 o                         
  -8  13   2        345.80        427.70        11.67 o                         
  -7  13   2        354.61        382.23        10.84 o                         
  -6  13   2          2.58         -0.07         4.99 o                         
  -5  13   2         51.36         43.29         4.37 o                         
  -4  13   2         80.09         72.58         5.21 o                         
  -3  13   2          4.60          9.38         2.90 o                         
  -2  13   2        222.88        213.52         7.82 o                         
  -1  13   2        110.86        118.61         5.96 o                         
   0  13   2        525.70        586.72        11.33 o                         
   1  13   2        433.57        439.33         9.77 o                         
   2  13   2        704.54        775.20        13.26 o                         
   3  13   2        426.75        433.18         9.95 o                         
   4  13   2        247.06        282.22         9.18 o                         
   5  13   2        298.77        314.06        10.83 o                         
   6  13   2        614.29        647.24        15.39 o                         
   7  13   2        336.50        427.29        14.32 o                         
   8  13   2        388.21        418.19        26.61 o                         
   9  13   2         23.02         18.20         5.93 o                         
  10  13   2         10.87         18.68         7.30 o                         
  11  13   2          4.71          7.62         5.75 o                         
  12  13   2        102.58         89.52         8.84 o                         
 -13  14   2         12.31          6.86        12.07 o                         
 -12  14   2         75.68         31.29         9.89 o                         
 -11  14   2        101.56         77.32        13.72 o                         
 -10  14   2         62.33         77.63         8.35 o                         
  -9  14   2          1.31         -4.80         4.80 o                         
  -8  14   2          2.78          1.79         4.17 o                         
  -7  14   2        606.71        666.73        15.69 o                         
  -6  14   2        527.94        605.85        13.51 o                         
  -5  14   2         87.90         87.65         5.63 o                         
  -4  14   2        141.89        167.64         7.48 o                         
  -3  14   2        355.91        362.75        10.49 o                         
  -2  14   2         26.79         19.59         3.43 o                         
  -1  14   2         46.28         31.29         3.59 o                         
   0  14   2        138.84        136.69         6.51 o                         
   1  14   2        228.83        228.77         9.07 o                         
   2  14   2         33.46         15.53         3.49 o                         
   3  14   2        127.84        139.19         7.08 o                         
   4  14   2         64.74         64.91         6.35 o                         
   5  14   2        106.82        117.78         8.02 o                         
   6  14   2        233.65        263.78        11.77 o                         
   7  14   2        185.60        166.02        16.20 o                         
   8  14   2        168.38        229.71        13.24 o                         
   9  14   2          0.00         -1.46         4.84 o                         
  10  14   2         28.14          4.75         5.45 o                         
  11  14   2         14.86         12.39         5.56 o                         
  12  14   2         17.62         14.81         4.67 o                         
 -12  15   2          0.00         -0.21         7.42 o                         
 -11  15   2         13.84         16.08         7.42 o                         
 -10  15   2         62.45         47.44        11.65 o                         
  -9  15   2         13.78         12.26         5.59 o                         
  -8  15   2          0.15         -1.12         4.43 o                         
  -7  15   2        633.95        766.63        16.66 o                         
  -6  15   2         47.83         49.29         5.01 o                         
  -5  15   2        128.51        139.23         6.97 o                         
  -4  15   2          4.26         -2.21         3.05 o                         
  -3  15   2        257.94        291.51         9.49 o                         
  -2  15   2        497.58        536.79        11.75 o                         
  -1  15   2        107.24         86.38         5.69 o                         
   0  15   2         36.39         21.21         3.68 o                         
   1  15   2          0.51         -3.02         3.02 o                         
   2  15   2          4.39          1.16         3.39 o                         
   3  15   2         10.94         13.90         3.98 o                         
   4  15   2        487.02        577.94        16.37 o                         
   5  15   2         17.76          4.77         4.60 o                         
   6  15   2        151.70        139.20        11.80 o                         
   7  15   2         25.44         18.12         5.50 o                         
   8  15   2         20.70         18.12         5.60 o                         
   9  15   2         21.67         10.64         5.51 o                         
  10  15   2          8.75          5.40         4.93 o                         
  11  15   2          2.01          3.39         4.87 o                         
 -12  16   2         50.72         45.05        12.91 o                         
 -11  16   2         11.02         -3.24         6.28 o                         
 -10  16   2         46.75         33.43        10.32 o                         
  -9  16   2         84.33         95.20         7.99 o                         
  -8  16   2          4.41         -5.13         5.18 o                         
  -7  16   2          0.28         -0.26         4.81 o                         
  -6  16   2          2.69         -6.08         6.10 o                         
  -5  16   2        267.34        260.34        10.07 o                         
  -4  16   2        281.40        359.92        10.53 o                         
  -3  16   2        103.78        104.21         6.54 o                         
  -2  16   2        162.34        175.37         7.63 o                         
  -1  16   2         86.59         77.53         5.57 o                         
   0  16   2         16.47         18.10         3.76 o                         
   1  16   2        177.91        195.90         8.94 o                         
   2  16   2        587.47        638.67        16.21 o                         
   3  16   2        590.55        707.66        16.00 o                         
   4  16   2        318.13        329.47        13.04 o                         
   5  16   2        107.54         91.14        10.14 o                         
   6  16   2          9.58         12.29         6.30 o                         
   7  16   2        119.66         82.00        10.40 o                         
   8  16   2         64.51         56.02        10.04 o                         
   9  16   2          0.87         -4.72         4.72 o                         
  10  16   2         36.69         26.95         6.55 o                         
  11  16   2         19.85         15.54         5.62 o                         
 -11  17   2         53.46          9.63        11.08 o                         
 -10  17   2          5.19         -6.39         6.39 o                         
  -9  17   2          1.21         -7.41         7.41 o                         
  -8  17   2          2.75         -5.23         5.23 o                         
  -7  17   2          7.98          9.86         5.00 o                         
  -6  17   2          4.65          3.26         4.38 o                         
  -5  17   2         51.85         45.94         5.14 o                         
  -4  17   2          8.43          1.60         3.51 o                         
  -3  17   2          1.21         -2.60         3.65 o                         
  -2  17   2          0.12         -3.59         3.59 o                         
  -1  17   2          2.05         -3.43         3.43 o                         
   0  17   2        532.85        620.89        14.11 o                         
   1  17   2          2.58         -0.66         3.83 o                         
   2  17   2         54.02         48.50         5.93 o                         
   3  17   2          0.68          2.63         4.28 o                         
   4  17   2         15.83         15.89         5.82 o                         
   5  17   2         86.44         59.88         7.56 o                         
   6  17   2         41.42         26.44         7.37 o                         
   7  17   2          0.70         -5.35         5.35 o                         
   8  17   2          7.89          8.83         4.86 o                         
   9  17   2          5.02          0.47         5.26 o                         
  10  17   2          0.07          9.41        11.68 o                         
 -10  18   2         10.83         -0.61         6.84 o                         
  -9  18   2         26.76         18.42         8.99 o                         
  -8  18   2         19.16         25.66         6.72 o                         
  -7  18   2          0.10         -4.92         4.92 o                         
  -6  18   2         70.20         75.79         8.58 o                         
  -5  18   2         20.46         11.20         5.32 o                         
  -4  18   2          0.63         -1.53         3.78 o                         
  -3  18   2         20.30         19.83         4.39 o                         
  -2  18   2          2.24         -3.72         3.72 o                         
  -1  18   2          2.74         -3.70         3.70 o                         
   0  18   2        377.24        467.83        14.74 o                         
   1  18   2          4.49         -3.79         3.79 o                         
   2  18   2        146.30        151.07        10.09 o                         
   3  18   2         23.32         20.33         5.24 o                         
   4  18   2          1.02         -2.64         6.01 o                         
   5  18   2         46.15         42.86         7.55 o                         
   6  18   2         26.39          9.91         6.11 o                         
   7  18   2          0.06         -4.32         5.78 o                         
   8  18   2         62.14         16.40         6.42 o                         
  -9  19   2          0.04          0.31         6.10 o                         
  -8  19   2         30.50         20.65         7.20 o                         
  -7  19   2          6.90         -0.12         7.05 o                         
  -6  19   2         23.57         19.78         6.03 o                         
  -5  19   2         36.07         37.19         6.65 o                         
  -4  19   2         20.55         16.66         5.82 o                         
  -3  19   2         26.73         21.30         5.25 o                         
  -2  19   2         52.35         56.51         5.59 o                         
  -1  19   2        210.36        217.36         8.90 o                         
   0  19   2        237.32        259.62        11.14 o                         
   1  19   2          8.09          3.27         4.26 o                         
   2  19   2          8.34          1.45         6.02 o                         
   3  19   2          0.18         -3.46         5.71 o                         
   4  19   2          0.15          0.35         5.53 o                         
   5  19   2          8.02         -3.49         5.37 o                         
   6  19   2          0.20         -6.29         6.29 o                         
   7  19   2         69.28         57.44         8.15 o                         
   8  19   2          5.13         -0.45         8.01 o                         
  -8  20   2         20.99         15.52         6.69 o                         
  -7  20   2          0.28         -5.35         5.35 o                         
  -6  20   2         49.06         26.31         6.62 o                         
  -5  20   2          2.11         -4.45         4.45 o                         
  -4  20   2          9.05         -2.37         4.60 o                         
  -3  20   2         61.48         50.84         6.70 o                         
  -2  20   2         12.46          7.17         4.39 o                         
  -1  20   2         27.91         21.39         4.77 o                         
   0  20   2          7.10          6.56         4.85 o                         
   1  20   2          6.41         14.97         7.68 o                         
   2  20   2         21.67         34.73         6.75 o                         
   3  20   2          0.60          0.09         4.98 o                         
   4  20   2         10.65          7.64         6.00 o                         
   5  20   2         47.86         23.96         9.02 o                         
   6  20   2          2.35         -6.00         6.00 o                         
   7  20   2          3.29         -7.07         8.06 o                         
  -7  21   2          5.55         -0.44         5.24 o                         
  -6  21   2          0.46         -0.55         6.44 o                         
  -5  21   2          7.72          4.12         4.66 o                         
  -4  21   2          0.35          1.52         5.39 o                         
  -3  21   2         14.60          9.93         5.95 o                         
  -2  21   2         60.67         71.35         6.69 o                         
  -1  21   2         90.16         91.20         7.33 o                         
   0  21   2         44.13         48.41         6.13 o                         
   1  21   2         51.03         69.78         8.04 o                         
   2  21   2          0.16         -4.36         5.22 o                         
   3  21   2         49.54         39.28         8.87 o                         
   4  21   2         27.17         10.47         7.34 o                         
   5  21   2          7.95         -4.32         8.56 o                         
   6  21   2         10.45          3.07         6.63 o                         
  -5  22   2          0.63         -4.85         4.85 o                         
  -4  22   2         13.62         13.09         5.19 o                         
  -3  22   2         12.29          5.21         5.51 o                         
  -2  22   2          0.16         -5.92         5.92 o                         
  -1  22   2         47.98         44.82         7.32 o                         
   0  22   2          5.63         -5.02         5.72 o                         
   1  22   2          5.98         -3.72         5.72 o                         
   2  22   2          1.68         -0.05         9.37 o                         
   3  22   2         12.10         13.38         6.42 o                         
   4  22   2          3.73         -5.24         5.24 o                         
  -3  23   2          0.06         -4.14         8.53 o                         
  -2  23   2         43.36         42.52        10.87 o                         
  -1  23   2         25.48         31.04         8.06 o                         
   0  23   2         54.96          8.68         6.29 o                         
   1  23   2         16.38         19.37         8.64 o                         
   2  23   2          0.01          4.26         6.32 o                         
 -16   1   3          4.67         -0.36         2.85 o                         
 -15   1   3         71.29         70.44         6.32 o                         
 -14   1   3          3.99         -2.20         3.76 o                         
 -13   1   3        265.22        361.57        11.99 o                         
 -12   1   3         47.55         43.00         5.05 o                         
 -11   1   3        502.63        569.24        11.82 o                         
 -10   1   3          0.25         -2.66         2.66 o                         
  -9   1   3         35.49         27.36         3.54 o                         
  -8   1   3        891.72        905.69        13.49 o                         
  -7   1   3       1162.02       1205.01        15.75 o                         
  -6   1   3       2343.35       2443.38        24.15 o                         
  -5   1   3        954.95        921.02        13.25 o                         
  -4   1   3       6459.58       6736.30        68.52 o                         
  -3   1   3       3869.35       3697.09        36.47 o                         
  -2   1   3        174.33        139.05         4.91 o                         
  -1   1   3        828.65        751.16        12.91 o                         
   0   1   3       4781.72       4559.79        44.61 o                         
   1   1   3       1287.53       1179.90        16.12 o                         
   2   1   3       5504.12       5742.19        66.97 o                         
   3   1   3       2081.60       1901.96        23.45 o                         
   4   1   3       1394.91       1491.90        17.48 o                         
   5   1   3         26.09         36.66         3.24 o                         
   6   1   3        881.30        871.16        12.55 o                         
   7   1   3        323.54        340.04         7.95 o                         
   8   1   3         42.86         42.49         3.54 o                         
   9   1   3        148.07        163.59         6.31 o                         
  10   1   3          1.94         -0.63         2.72 o                         
  11   1   3        474.42        574.30        11.78 o                         
  12   1   3         12.54         11.80         3.61 o                         
  13   1   3          6.23          7.34         3.08 o                         
  14   1   3          7.23          1.99         2.94 o                         
 -16   2   3         11.97          9.13         3.18 o                         
 -15   2   3         62.85         77.25         6.11 o                         
 -14   2   3          2.66          4.22         3.97 o                         
 -13   2   3         15.44         11.96         5.41 o                         
 -12   2   3         44.20         49.51         5.33 o                         
 -11   2   3          6.02          5.68         3.35 o                         
 -10   2   3        114.73        127.75         6.26 o                         
  -9   2   3        283.74        291.88         8.29 o                         
  -8   2   3        778.73        893.02        12.95 o                         
  -7   2   3        551.72        516.62         9.27 o                         
  -6   2   3        181.23        168.24         5.25 o                         
  -5   2   3       1040.85        990.19        13.77 o                         
  -4   2   3        230.94        256.99         7.77 o                         
  -3   2   3        540.34        531.89        10.39 o                         
  -2   2   3       1202.96       1242.85        19.42 o                         
  -1   2   3        461.26        452.49         9.01 o                         
   0   2   3          8.23         17.67         1.88 o                         
   1   2   3       5661.28       5373.16        51.54 o                         
   2   2   3       1705.13       1541.78        20.61 o                         
   3   2   3        105.77        100.50         4.40 o                         
   4   2   3         67.53         58.38         3.81 o                         
   5   2   3        735.37        722.85        11.99 o                         
   6   2   3        352.24        420.34         8.36 o                         
   7   2   3        472.87        496.20        10.32 o                         
   8   2   3        209.64        208.61         6.74 o                         
   9   2   3        172.26        168.00         6.84 o                         
  10   2   3         75.08         72.24         4.94 o                         
  11   2   3          5.85          0.02         2.94 o                         
  12   2   3          0.02         -3.05         3.05 o                         
  13   2   3         35.63         29.54         5.00 o                         
  14   2   3          0.49         -2.97         2.97 o                         
 -16   3   3         66.40         41.85         9.65 o                         
 -15   3   3          0.36         -3.70         3.70 o                         
 -14   3   3          0.93         -0.50         3.93 o                         
 -13   3   3         68.23         63.60         7.17 o                         
 -12   3   3         83.75         82.79         7.27 o                         
 -11   3   3       1126.50       1280.97        18.96 o                         
 -10   3   3        103.50         93.04         5.27 o                         
  -9   3   3         86.34         55.04         4.15 o                         
  -8   3   3         46.25         31.38         3.17 o                         
  -7   3   3        105.79        115.57         4.89 o                         
  -6   3   3         15.54         20.25         2.61 o                         
  -5   3   3         35.33         28.05         3.08 o                         
  -4   3   3       1748.79       1730.03        22.80 o                         
  -3   3   3         90.19         98.93         5.67 o                         
  -2   3   3         23.80         17.22         2.60 o                         
  -1   3   3        128.78        112.97         4.62 o                         
   0   3   3         55.73         45.73         2.73 o                         
   1   3   3        734.24        685.53        10.50 o                         
   2   3   3         66.75         73.37         4.38 o                         
   3   3   3         19.57         11.28         1.99 o                         
   4   3   3         36.20         44.70         3.46 o                         
   5   3   3        117.58         93.13         4.64 o                         
   6   3   3          1.43         -1.60         2.06 o                         
   7   3   3        254.15        236.60         7.09 o                         
   8   3   3        264.17        285.92         8.46 o                         
   9   3   3        397.15        414.98         9.33 o                         
  10   3   3         17.80         17.95         3.36 o                         
  11   3   3         84.07         93.82         5.52 o                         
  12   3   3          0.16         -3.04         3.04 o                         
  13   3   3          9.50          3.52         3.21 o                         
  14   3   3         24.39         18.42         5.55 o                         
 -16   4   3          2.31         -3.41         3.41 o                         
 -15   4   3         42.80         40.88         6.07 o                         
 -14   4   3         37.74         41.23         4.98 o                         
 -13   4   3         91.09         82.41         7.53 o                         
 -12   4   3        280.46        347.13        11.40 o                         
 -11   4   3          3.39         -0.35         3.69 o                         
 -10   4   3          2.38         -2.98         2.98 o                         
  -9   4   3       1597.37       1797.58        20.48 o                         
  -8   4   3        400.30        442.36         9.35 o                         
  -7   4   3        655.88        636.22        10.15 o                         
  -6   4   3         26.44         16.75         2.41 o                         
  -5   4   3       2313.52       2344.17        26.18 o                         
  -4   4   3          4.63          0.29         2.57 o                         
  -3   4   3       3853.77       3938.79        51.25 o                         
  -2   4   3        151.58        141.34         6.08 o                         
  -1   4   3        352.09        326.41         8.48 o                         
   0   4   3        313.12        288.54         6.13 o                         
   1   4   3       2315.02       2169.29        23.38 o                         
   2   4   3       1310.46       1202.65        16.10 o                         
   3   4   3        123.06        144.62         4.78 o                         
   4   4   3         31.63         22.73         2.67 o                         
   5   4   3        937.19        914.38        13.02 o                         
   6   4   3         20.32         17.91         2.67 o                         
   7   4   3        512.12        525.02        10.57 o                         
   8   4   3          3.12         -0.37         2.59 o                         
   9   4   3         11.11         16.60         3.33 o                         
  10   4   3        107.52        109.72         5.94 o                         
  11   4   3         55.62         55.18         5.24 o                         
  12   4   3         28.59         30.53         4.28 o                         
  13   4   3         63.69         71.47         5.88 o                         
  14   4   3          2.06          5.61         3.11 o                         
 -15   5   3          6.92         -2.19         3.60 o                         
 -14   5   3         52.96         53.68         5.22 o                         
 -13   5   3          1.98         -5.05         5.05 o                         
 -12   5   3         43.42         36.65         5.69 o                         
 -11   5   3         32.23         18.72         4.00 o                         
 -10   5   3         14.30         16.54         3.65 o                         
  -9   5   3        126.80        121.90         6.19 o                         
  -8   5   3         66.30         51.51         3.95 o                         
  -7   5   3        375.69        404.78         8.05 o                         
  -6   5   3        141.22        115.11         5.13 o                         
  -5   5   3          4.56          3.34         2.70 o                         
  -4   5   3         45.35         38.55         3.45 o                         
  -3   5   3         99.84         84.69         6.03 o                         
  -2   5   3        124.14        130.93         5.27 o                         
  -1   5   3          5.50          5.62         2.78 o                         
   0   5   3        327.76        313.74         6.88 o                         
   1   5   3        453.13        410.00         8.17 o                         
   2   5   3        332.19        323.22         6.95 o                         
   3   5   3        366.35        389.11         7.86 o                         
   4   5   3        852.13        838.75        13.05 o                         
   5   5   3       1097.65       1145.35        18.02 o                         
   6   5   3          0.29         -2.84         2.84 o                         
   7   5   3          1.58         -1.94         2.42 o                         
   8   5   3        666.27        732.58        12.55 o                         
   9   5   3         62.61         72.55         5.12 o                         
  10   5   3         13.13          4.88         3.26 o                         
  11   5   3         25.53          9.56         3.68 o                         
  12   5   3         16.42         20.28         4.44 o                         
  13   5   3          0.31          1.55         3.89 o                         
  14   5   3          0.01          0.48         3.06 o                         
 -15   6   3         51.91         68.72         8.25 o                         
 -14   6   3          2.69         -4.59         4.59 o                         
 -13   6   3         45.65         30.78         4.74 o                         
 -12   6   3        161.72        174.52         9.10 o                         
 -11   6   3         23.90         29.95         4.41 o                         
 -10   6   3         56.86         56.92         4.79 o                         
  -9   6   3        179.90        208.02         7.66 o                         
  -8   6   3        297.00        337.03         8.61 o                         
  -7   6   3        473.86        541.26         9.85 o                         
  -6   6   3        872.42        880.54        13.02 o                         
  -5   6   3        355.26        364.77         9.08 o                         
  -4   6   3        106.62        124.09         6.90 o                         
  -3   6   3         97.04         96.18         4.97 o                         
  -2   6   3       1454.08       1439.58        22.46 o                         
  -1   6   3         29.34         20.87         2.97 o                         
   0   6   3         30.52         20.52         2.51 o                         
   1   6   3        714.01        672.65        10.02 o                         
   2   6   3         24.45         33.93         2.58 o                         
   3   6   3        118.31        144.99         4.96 o                         
   4   6   3        694.58        714.35        10.25 o                         
   5   6   3       1556.21       1633.72        17.30 o                         
   6   6   3         87.20        100.35         4.94 o                         
   7   6   3         12.91         11.80         2.98 o                         
   8   6   3         65.34         52.72         4.15 o                         
   9   6   3         35.01         20.74         4.15 o                         
  10   6   3        447.30        487.25        11.75 o                         
  11   6   3        124.48        178.57         9.02 o                         
  12   6   3        182.25        222.95         9.89 o                         
  13   6   3         70.54        110.26         8.56 o                         
  14   6   3          0.14         -1.57         2.87 o                         
 -15   7   3          1.35         -0.50         3.27 o                         
 -14   7   3         20.35         11.70         4.16 o                         
 -13   7   3         42.24         29.89         4.70 o                         
 -12   7   3         10.11          1.01         4.46 o                         
 -11   7   3        147.96        178.07        10.54 o                         
 -10   7   3         72.17         78.47         6.11 o                         
  -9   7   3        128.36        108.85         7.84 o                         
  -8   7   3        181.32        183.18         6.69 o                         
  -7   7   3        167.19        148.79         6.01 o                         
  -6   7   3        175.28        184.43         7.02 o                         
  -5   7   3        180.00        163.67         6.33 o                         
  -4   7   3          0.45          0.61         1.79 o                         
  -3   7   3         47.10         45.18         3.50 o                         
  -2   7   3        479.53        515.57        10.13 o                         
  -1   7   3        371.51        390.70         8.63 o                         
   0   7   3        483.41        516.14        10.69 o                         
   1   7   3        616.09        577.22        11.05 o                         
   2   7   3         44.89         42.88         2.95 o                         
   3   7   3        516.36        467.84         8.49 o                         
   4   7   3       1938.67       1993.80        21.10 o                         
   5   7   3        215.21        201.89         5.88 o                         
   6   7   3        844.66        882.69        13.82 o                         
   7   7   3         15.22         10.13         3.18 o                         
   8   7   3         12.81          4.14         3.09 o                         
   9   7   3        156.65        165.20         8.11 o                         
  10   7   3          0.24         -3.72         3.72 o                         
  11   7   3          1.10          3.61         4.00 o                         
  12   7   3        133.41        179.51         9.62 o                         
  13   7   3          0.02         -3.39         3.39 o                         
 -15   8   3          8.91          3.05         3.26 o                         
 -14   8   3         10.32          0.98         4.34 o                         
 -13   8   3          3.77          0.34         4.41 o                         
 -12   8   3          4.12          1.11         4.47 o                         
 -11   8   3         30.50         14.32         6.84 o                         
 -10   8   3          7.34          6.42         3.70 o                         
  -9   8   3        128.07         99.81         5.69 o                         
  -8   8   3        120.64        109.01         6.42 o                         
  -7   8   3          3.75          0.27         2.74 o                         
  -6   8   3        210.07        212.75         7.22 o                         
  -5   8   3        680.17        733.31        13.05 o                         
  -4   8   3        662.97        679.27        13.17 o                         
  -3   8   3       1188.45       1277.70        18.71 o                         
  -2   8   3        485.89        516.18        10.72 o                         
  -1   8   3        929.20        934.27        15.23 o                         
   0   8   3        432.36        455.49         9.65 o                         
   1   8   3          0.36         -0.81         1.86 o                         
   2   8   3          0.03         -2.41         2.41 o                         
   3   8   3        743.65        744.75        11.64 o                         
   4   8   3        437.41        495.26         9.04 o                         
   5   8   3         67.13         59.89         3.90 o                         
   6   8   3         11.46          8.63         2.82 o                         
   7   8   3          0.07         -2.35         2.90 o                         
   8   8   3          0.86         -3.08         3.08 o                         
   9   8   3         20.02         15.10         4.43 o                         
  10   8   3         20.47         25.85         5.06 o                         
  11   8   3         10.84          6.19         4.08 o                         
  12   8   3         54.26         55.49         6.02 o                         
  13   8   3          8.03          7.30         3.97 o                         
 -15   9   3         13.94         12.59         4.26 o                         
 -14   9   3         48.38         61.54        10.07 o                         
 -13   9   3          0.85         -1.63         3.99 o                         
 -12   9   3         69.36         70.32         7.34 o                         
 -11   9   3        100.72        101.15         7.98 o                         
 -10   9   3        379.28        439.20        11.86 o                         
  -9   9   3         52.26         50.41         5.08 o                         
  -8   9   3        380.90        433.12        11.18 o                         
  -7   9   3        379.46        435.85        10.03 o                         
  -6   9   3        250.74        269.15         7.95 o                         
  -5   9   3        142.76        133.52         5.95 o                         
  -4   9   3          2.81          1.42         2.22 o                         
  -3   9   3        213.10        237.49         7.58 o                         
  -2   9   3        138.90        158.12         6.19 o                         
  -1   9   3        176.23        204.52         7.02 o                         
   0   9   3        466.79        435.10         9.76 o                         
   1   9   3        359.92        375.36         8.28 o                         
   2   9   3        949.64       1114.03        15.66 o                         
   3   9   3       1107.33       1069.83        12.60 o                         
   4   9   3        826.74        873.80        11.89 o                         
   5   9   3        308.13        328.38         7.30 o                         
   6   9   3        109.77         90.68         6.89 o                         
   7   9   3         39.59         32.08         3.96 o                         
   8   9   3         58.70         51.51         5.44 o                         
   9   9   3        342.13        399.73        12.03 o                         
  10   9   3         16.78         13.79         4.76 o                         
  11   9   3          4.40          6.69         4.19 o                         
  12   9   3          0.88         -4.70         4.70 o                         
  13   9   3          1.35         -0.49         3.10 o                         
 -14  10   3          0.01         -3.57         3.57 o                         
 -13  10   3          0.28         -3.64         3.64 o                         
 -12  10   3         24.10         14.67         4.61 o                         
 -11  10   3          0.71         -6.62         6.62 o                         
 -10  10   3         13.79         13.04         4.41 o                         
  -9  10   3         13.94         22.15         4.47 o                         
  -8  10   3        174.74        183.53         7.21 o                         
  -7  10   3        215.38        210.89         7.25 o                         
  -6  10   3         23.47         17.43         3.08 o                         
  -5  10   3         92.58         85.30         6.15 o                         
  -4  10   3        103.85         82.04         5.18 o                         
  -3  10   3         22.75         23.16         3.43 o                         
  -2  10   3        798.57        789.35        13.24 o                         
  -1  10   3         13.49         11.04         2.65 o                         
   0  10   3        213.83        214.38         6.63 o                         
   1  10   3         20.82         10.37         2.68 o                         
   2  10   3         17.81         10.62         2.88 o                         
   3  10   3         48.95         41.85         3.77 o                         
   4  10   3         17.59         16.29         3.26 o                         
   5  10   3        256.18        262.20        11.03 o                         
   6  10   3        171.93        181.09         7.09 o                         
   7  10   3          1.87          3.86         3.51 o                         
   8  10   3        154.02        182.54        10.07 o                         
   9  10   3          4.36         -2.73         4.10 o                         
  10  10   3         45.36         34.81         5.99 o                         
  11  10   3          3.62          2.45         4.30 o                         
  12  10   3         18.64         13.54         5.72 o                         
  13  10   3         11.14          5.12         3.48 o                         
 -14  11   3         10.47          8.84         4.88 o                         
 -13  11   3         37.02         34.40         7.35 o                         
 -12  11   3         26.04         21.04         5.39 o                         
 -11  11   3         26.32         22.08         5.80 o                         
 -10  11   3        220.16        238.87        12.17 o                         
  -9  11   3         15.82          8.10         4.71 o                         
  -8  11   3         68.49         80.60         5.21 o                         
  -7  11   3        394.45        424.08         9.97 o                         
  -6  11   3         40.73         38.61         3.98 o                         
  -5  11   3         80.70         83.66         5.19 o                         
  -4  11   3         13.88         13.80         3.03 o                         
  -3  11   3          7.78         -1.45         3.99 o                         
  -2  11   3        164.34        161.66         6.52 o                         
  -1  11   3         10.64         10.92         2.77 o                         
   0  11   3        125.14        113.76         5.27 o                         
   1  11   3        131.86        120.19         5.51 o                         
   2  11   3        195.74        247.97         7.59 o                         
   3  11   3         12.26          4.06         2.80 o                         
   4  11   3        157.05        166.37         8.16 o                         
   5  11   3          3.30         -3.39         3.39 o                         
   6  11   3        324.20        326.56         9.43 o                         
   7  11   3          5.96          1.21         4.51 o                         
   8  11   3        126.01        106.35         9.00 o                         
   9  11   3          8.43          4.90         6.09 o                         
  10  11   3         19.64          6.14         7.57 o                         
  11  11   3          1.12          0.35         4.33 o                         
  12  11   3         21.96         15.72         5.61 o                         
 -13  12   3          3.08         -3.77         3.77 o                         
 -12  12   3         27.77         19.82         5.02 o                         
 -11  12   3          8.52          2.49         4.63 o                         
 -10  12   3         52.20         57.33         6.35 o                         
  -9  12   3          0.43         -4.25         4.25 o                         
  -8  12   3         75.17         63.49         5.42 o                         
  -7  12   3         22.57         17.28         3.67 o                         
  -6  12   3        848.25        988.98        15.79 o                         
  -5  12   3        195.79        209.97         7.85 o                         
  -4  12   3        230.88        225.37         7.96 o                         
  -3  12   3        108.89        100.63         5.63 o                         
  -2  12   3          0.37         -2.03         2.71 o                         
  -1  12   3         80.02         82.74         5.14 o                         
   0  12   3        819.40        862.22        14.69 o                         
   1  12   3         95.27         78.28         4.79 o                         
   2  12   3        193.99        194.86         7.06 o                         
   3  12   3         14.54         13.12         4.01 o                         
   4  12   3        655.48        668.33        15.74 o                         
   5  12   3         70.49         71.09         5.32 o                         
   6  12   3          0.39         -3.60         3.60 o                         
   7  12   3         49.93         46.58         6.68 o                         
   8  12   3         88.40        101.07        10.10 o                         
   9  12   3          5.34          3.09         5.28 o                         
  10  12   3         16.40          4.73         5.09 o                         
  11  12   3          2.92          1.13         4.50 o                         
  12  12   3         18.98          7.24         4.24 o                         
 -13  13   3          0.71         -2.17         3.48 o                         
 -12  13   3         22.74         12.42         5.01 o                         
 -11  13   3          1.62         -2.39         4.63 o                         
 -10  13   3          3.11          1.87         6.18 o                         
  -9  13   3         30.69         25.72         5.58 o                         
  -8  13   3         46.97         51.48         5.17 o                         
  -7  13   3        240.27        294.13        10.16 o                         
  -6  13   3         79.37         67.24         5.29 o                         
  -5  13   3          3.43         -3.12         3.12 o                         
  -4  13   3         63.20         67.99         5.34 o                         
  -3  13   3          1.14          0.50         3.02 o                         
  -2  13   3         51.20         60.16         4.49 o                         
  -1  13   3         65.45         56.46         4.37 o                         
   0  13   3          0.33         -2.68         2.68 o                         
   1  13   3         95.16         85.93         5.36 o                         
   2  13   3          4.78          1.42         3.16 o                         
   3  13   3         14.99          8.56         4.13 o                         
   4  13   3        191.92        218.05        10.20 o                         
   5  13   3        327.43        344.10        14.36 o                         
   6  13   3        126.31        133.77         9.15 o                         
   7  13   3         23.41         19.74         6.11 o                         
   8  13   3          8.42          6.56         4.97 o                         
   9  13   3          8.43          3.57         5.13 o                         
  10  13   3         27.29         15.89         6.44 o                         
  11  13   3          7.54          1.36         4.30 o                         
 -12  14   3         58.42         32.84         5.90 o                         
 -11  14   3         17.36         10.95         4.82 o                         
 -10  14   3        202.80        269.18        13.45 o                         
  -9  14   3        264.65        333.16        23.22 o                         
  -8  14   3        121.43        134.59         7.68 o                         
  -7  14   3          4.32         -1.76         3.70 o                         
  -6  14   3          0.31         -2.54         3.17 o                         
  -5  14   3         63.84         62.27         5.62 o                         
  -4  14   3        109.76         94.34         6.54 o                         
  -3  14   3         27.24         20.09         4.10 o                         
  -2  14   3          9.02          4.89         3.17 o                         
  -1  14   3         11.90          5.59         3.13 o                         
   0  14   3        198.01        229.29         8.09 o                         
   1  14   3         45.43         37.32         4.45 o                         
   2  14   3         86.69         79.71         6.22 o                         
   3  14   3        152.62        133.49         7.77 o                         
   4  14   3        189.47        210.86        10.75 o                         
   5  14   3        269.77        319.03        13.45 o                         
   6  14   3          5.25         -5.38         5.38 o                         
   7  14   3        145.43        158.03        10.16 o                         
   8  14   3         26.42         32.88         6.61 o                         
   9  14   3         18.76         11.85         5.19 o                         
  10  14   3         36.47         16.27         4.96 o                         
  11  14   3          9.24          4.93         4.22 o                         
 -12  15   3         22.49          3.71         4.37 o                         
 -11  15   3          0.64         -5.95         5.95 o                         
 -10  15   3          0.16         -4.85         4.85 o                         
  -9  15   3         43.36         39.85         6.14 o                         
  -8  15   3        205.60        189.12        14.42 o                         
  -7  15   3         10.33          8.51         4.54 o                         
  -6  15   3        257.59        290.79        11.29 o                         
  -5  15   3          8.70         -0.26         3.34 o                         
  -4  15   3        152.26        151.80         8.45 o                         
  -3  15   3        277.08        296.54        10.06 o                         
  -2  15   3        138.52        148.02         7.04 o                         
  -1  15   3          0.68         -3.02         3.02 o                         
   0  15   3        387.71        429.54        11.55 o                         
   1  15   3         83.50         84.56         5.98 o                         
   2  15   3        325.77        350.92        14.13 o                         
   3  15   3         10.09         12.50         4.44 o                         
   4  15   3        185.67        213.03        10.61 o                         
   5  15   3          0.88         -2.39         4.83 o                         
   6  15   3         53.34         54.30         6.98 o                         
   7  15   3          0.34         -0.87         5.39 o                         
   8  15   3          1.36         -2.43         4.99 o                         
   9  15   3          4.90         -0.72         4.52 o                         
  10  15   3         36.92         14.52         4.80 o                         
 -11  16   3          1.81          1.31         4.55 o                         
 -10  16   3          4.81          5.13         5.57 o                         
  -9  16   3         90.33         93.01         8.71 o                         
  -8  16   3         34.35         23.86         5.94 o                         
  -7  16   3          0.04          4.53         4.67 o                         
  -6  16   3         34.45         27.30         5.63 o                         
  -5  16   3          0.02         -4.36         4.36 o                         
  -4  16   3         17.61         12.04         3.83 o                         
  -3  16   3        108.24         99.48         6.90 o                         
  -2  16   3        173.32        218.11         8.40 o                         
  -1  16   3        600.09        647.39        14.36 o                         
   0  16   3         23.41          8.84         3.85 o                         
   1  16   3         10.30         13.02         4.33 o                         
   2  16   3          0.91         -3.43         4.81 o                         
   3  16   3         64.04         61.53         6.45 o                         
   4  16   3          6.27         -4.64         4.64 o                         
   5  16   3          1.68         -5.15         5.15 o                         
   6  16   3          0.96         -3.55         5.72 o                         
   7  16   3         10.71          1.96         5.84 o                         
   8  16   3         25.24         13.68         6.07 o                         
   9  16   3         11.97          3.55         5.15 o                         
  10  16   3          0.15         -3.56         4.08 o                         
 -11  17   3          5.08         -1.42         6.52 o                         
 -10  17   3          0.32         -4.91         4.91 o                         
  -9  17   3          2.43        -10.39        10.39 o                         
  -8  17   3         60.59         59.58        10.66 o                         
  -7  17   3         10.14          8.01         4.53 o                         
  -6  17   3          4.41          0.39         4.25 o                         
  -5  17   3         23.99         34.93         5.66 o                         
  -4  17   3          4.49         -1.62         3.62 o                         
  -3  17   3         15.45          8.55         3.89 o                         
  -2  17   3        178.12        167.38         9.16 o                         
  -1  17   3          3.42          3.38         4.03 o                         
   0  17   3        229.68        254.78        11.77 o                         
   1  17   3         70.30         60.56         7.09 o                         
   2  17   3         47.39         53.27         5.69 o                         
   3  17   3         25.75         18.66         4.96 o                         
   4  17   3         57.92         67.77         7.71 o                         
   5  17   3          0.14         -0.08         6.39 o                         
   6  17   3         60.54         82.48         8.56 o                         
   7  17   3         25.25         14.55         5.47 o                         
   8  17   3          5.70          7.38         5.29 o                         
   9  17   3          2.40         -4.43         4.43 o                         
 -10  18   3          7.61          4.61         6.47 o                         
  -9  18   3          4.96         -5.39         5.39 o                         
  -8  18   3          0.29         -4.01         7.51 o                         
  -7  18   3         56.29         70.54         6.51 o                         
  -6  18   3          7.01         10.64         4.78 o                         
  -5  18   3          1.53         -3.01         4.67 o                         
  -4  18   3         58.72         47.42         6.07 o                         
  -3  18   3         34.67         32.71         5.16 o                         
  -2  18   3        252.69        313.54        12.17 o                         
  -1  18   3        168.59        153.55        13.60 o                         
   0  18   3        251.05        271.75        11.29 o                         
   1  18   3          1.35         -4.45         4.45 o                         
   2  18   3        233.54        291.01        12.21 o                         
   3  18   3          0.02         -0.27         5.44 o                         
   4  18   3          0.05         -5.45         5.45 o                         
   5  18   3         44.39         33.41         6.33 o                         
   6  18   3          2.28         -0.24         6.99 o                         
   7  18   3          5.10          2.82         5.65 o                         
   8  18   3         21.59         -0.17         5.09 o                         
  -9  19   3          0.22         -1.89         5.20 o                         
  -8  19   3         89.11         79.82         8.10 o                         
  -7  19   3          9.40         10.48         5.87 o                         
  -6  19   3          2.23         -2.10         6.25 o                         
  -5  19   3          5.61          2.54         4.35 o                         
  -4  19   3          0.05         -1.19         4.45 o                         
  -3  19   3          3.23         -4.16         4.16 o                         
  -2  19   3         23.46         12.10         4.61 o                         
  -1  19   3          0.02         -4.61         4.61 o                         
   0  19   3          2.24         -4.42         4.42 o                         
   1  19   3          4.73         -5.95         5.95 o                         
   2  19   3          0.01         -2.61         6.16 o                         
   3  19   3          5.80         -1.00         6.76 o                         
   4  19   3          7.60          0.19         5.60 o                         
   5  19   3         11.54         24.97        10.57 o                         
   6  19   3          2.07          0.61         5.17 o                         
   7  19   3         26.06         -0.77         5.87 o                         
  -8  20   3          0.58          2.93         5.68 o                         
  -7  20   3          7.14          0.22         4.77 o                         
  -6  20   3         14.35         16.28         4.70 o                         
  -5  20   3         24.27         17.64         4.75 o                         
  -4  20   3         89.53         74.34         8.96 o                         
  -3  20   3         50.06         49.45         7.61 o                         
  -2  20   3         11.62          8.05         4.72 o                         
  -1  20   3         23.52         17.62         5.42 o                         
   0  20   3          6.51          1.99         4.36 o                         
   1  20   3         41.27         26.50         5.67 o                         
   2  20   3        145.25        212.65        16.24 o                         
   3  20   3          0.47         -7.95         8.07 o                         
   4  20   3          0.32         -5.26         5.26 o                         
   5  20   3         46.41         29.76        18.68 o                         
   6  20   3          0.03         -6.14         6.14 o                         
  -6  21   3         53.24         19.38         5.49 o                         
  -5  21   3          5.27          1.47         4.54 o                         
  -4  21   3          0.01         -4.15         4.15 o                         
  -3  21   3         46.50         49.11         7.94 o                         
  -2  21   3          8.32          3.64         3.81 o                         
  -1  21   3          3.25         -3.90         3.90 o                         
   0  21   3          0.56         -4.06         4.06 o                         
   1  21   3         36.54         38.17         5.73 o                         
   2  21   3          6.87          7.06         6.02 o                         
   3  21   3          0.39         -4.42         4.42 o                         
   4  21   3          1.26         -2.12         4.91 o                         
   5  21   3          9.63          2.83        11.49 o                         
  -4  22   3          6.36          3.93         3.92 o                         
  -3  22   3          6.69          2.44         3.87 o                         
  -2  22   3          4.33          2.72         4.17 o                         
  -1  22   3          9.87         10.09         4.31 o                         
   0  22   3          7.59          8.94         8.71 o                         
   1  22   3         17.82         10.33         6.41 o                         
   2  22   3         80.12         62.27         9.51 o                         
 -15   0   4         62.68         64.46         7.99 o                         
 -14   0   4         17.72         14.10         6.36 o                         
 -13   0   4          0.44          0.35         5.44 o                         
 -12   0   4        178.53        167.02        13.44 o                         
 -11   0   4         22.97         23.52         6.63 o                         
 -10   0   4          4.86          2.21         5.51 o                         
  -9   0   4         87.71         79.20         8.34 o                         
  -8   0   4         68.11         63.16         6.89 o                         
  -7   0   4        346.59        329.17        12.41 o                         
  -6   0   4       1145.04       1160.32        21.60 o                         
  -5   0   4       4588.25       4462.07        64.19 o                         
  -4   0   4       2104.76       2269.05        37.96 o                         
  -3   0   4         21.48          7.14         3.55 o                         
  -2   0   4        690.62        644.25        15.27 o                         
  -1   0   4       6434.60       6654.18        98.14 o                         
   0   0   4       3665.79       3634.86        52.81 o                         
   1   0   4       1448.06       1346.11        26.34 o                         
   2   0   4        878.72        848.13        19.79 o                         
   3   0   4       1065.81       1021.92        19.39 o                         
   4   0   4        408.21        522.43        12.56 o                         
   5   0   4        827.60        836.41        17.21 o                         
   6   0   4         58.54         44.70         5.32 o                         
   7   0   4        364.85        415.00        12.76 o                         
   8   0   4       1083.82       1139.94        21.37 o                         
   9   0   4         47.60         37.83         5.24 o                         
  10   0   4        492.82        601.36        16.46 o                         
  11   0   4         59.80         62.20         6.42 o                         
  12   0   4          0.14         -2.33         4.10 o                         
  13   0   4         31.09         29.15         5.60 o                         
 -14   1   4          0.78         -4.00         4.04 o                         
 -13   1   4         14.76         23.28         5.41 o                         
 -12   1   4          1.72          0.03         4.26 o                         
 -11   1   4          3.32         -3.59         3.59 o                         
 -10   1   4         81.87         80.29         5.63 o                         
  -9   1   4         40.80         31.16         4.46 o                         
  -8   1   4         27.53         24.73         3.53 o                         
  -7   1   4          1.82         -2.77         2.77 o                         
  -6   1   4        335.79        336.32         8.48 o                         
  -5   1   4         96.03        108.03         5.25 o                         
  -4   1   4        756.26        718.09        11.63 o                         
  -3   1   4        353.31        327.16         8.20 o                         
  -2   1   4        665.56        737.05        12.78 o                         
  -1   1   4         36.64         42.15         3.11 o                         
   0   1   4       4111.28       4185.19        42.14 o                         
   1   1   4         68.57         52.56         3.56 o                         
   2   1   4       3076.92       3139.13        30.93 o                         
   3   1   4         79.18         63.48         4.01 o                         
   4   1   4        186.30        200.46         5.97 o                         
   5   1   4         23.29         14.23         2.68 o                         
   6   1   4         97.84         80.07         4.44 o                         
   7   1   4         15.52         16.06         2.99 o                         
   8   1   4        142.77        162.40         8.59 o                         
   9   1   4         17.79         20.50         3.34 o                         
  10   1   4         23.28         16.32         3.45 o                         
  11   1   4          0.06          1.99         3.24 o                         
  12   1   4          7.47          2.64         3.08 o                         
  13   1   4          2.32          1.58         3.29 o                         
 -15   2   4         21.66         14.65         3.73 o                         
 -14   2   4          2.78          4.97         4.09 o                         
 -13   2   4          9.89          6.78         4.73 o                         
 -12   2   4        208.37        244.15        11.54 o                         
 -11   2   4         25.17         21.12         4.26 o                         
 -10   2   4         18.81         18.16         3.83 o                         
  -9   2   4        151.47        186.41         7.56 o                         
  -8   2   4        214.90        194.59         9.08 o                         
  -7   2   4         32.27         12.34         3.02 o                         
  -6   2   4          3.57         -1.53         2.57 o                         
  -5   2   4       1126.96       1238.08        17.14 o                         
  -4   2   4          8.10         15.08         2.95 o                         
  -3   2   4        975.98        947.02        13.88 o                         
  -2   2   4        445.37        405.28         9.11 o                         
  -1   2   4       1639.33       1598.44        20.04 o                         
   0   2   4        461.49        476.42         9.44 o                         
   1   2   4       1356.66       1372.98        16.32 o                         
   2   2   4        376.10        347.34         8.08 o                         
   3   2   4        319.48        320.77         8.08 o                         
   4   2   4        973.89       1045.71        13.32 o                         
   5   2   4        909.35        884.08        13.10 o                         
   6   2   4        107.86         97.51         4.81 o                         
   7   2   4        269.40        242.78         7.40 o                         
   8   2   4        456.92        513.88        10.15 o                         
   9   2   4         24.86         22.92         3.80 o                         
  10   2   4        128.22        150.47         8.11 o                         
  11   2   4         89.89         81.60         6.53 o                         
  12   2   4         13.94          6.89         3.18 o                         
  13   2   4          4.70          3.39         3.23 o                         
 -15   3   4          6.05          8.14         5.45 o                         
 -14   3   4          0.14         -4.33         4.37 o                         
 -13   3   4          0.23          0.56         4.09 o                         
 -12   3   4          4.28          2.55         3.85 o                         
 -11   3   4          0.39         -3.21         3.21 o                         
 -10   3   4         39.84         21.52         3.73 o                         
  -9   3   4        281.96        298.37         9.11 o                         
  -8   3   4         10.82         -0.34         3.32 o                         
  -7   3   4       1377.43       1482.03        17.10 o                         
  -6   3   4         23.01          9.74         2.72 o                         
  -5   3   4       2161.51       2186.53        24.28 o                         
  -4   3   4         95.67         95.38         5.12 o                         
  -3   3   4          4.26          5.30         2.45 o                         
  -2   3   4         29.59         11.23         2.35 o                         
  -1   3   4       2174.12       2181.89        23.91 o                         
   0   3   4        715.73        738.73        11.48 o                         
   1   3   4       1431.44       1374.09        16.30 o                         
   2   3   4        284.53        272.62         7.71 o                         
   3   3   4       4075.29       4057.68        33.47 o                         
   4   3   4         43.67         39.16         3.34 o                         
   5   3   4        333.50        319.51         7.94 o                         
   6   3   4        377.18        408.25         8.52 o                         
   7   3   4        157.21        168.25         6.37 o                         
   8   3   4          1.55         -2.73         2.73 o                         
   9   3   4        632.89        702.08        13.29 o                         
  10   3   4         65.29         63.96         4.93 o                         
  11   3   4         19.58         18.66         3.71 o                         
  12   3   4          6.13          9.23         3.23 o                         
  13   3   4          0.11          3.89         7.05 o                         
 -15   4   4          8.42          1.67         3.91 o                         
 -14   4   4          4.05          1.73         3.86 o                         
 -13   4   4         27.37         24.15         4.50 o                         
 -12   4   4         79.66         77.59         6.24 o                         
 -11   4   4          0.06         -4.26         4.26 o                         
 -10   4   4          4.01         -0.50         3.48 o                         
  -9   4   4          4.37          2.17         3.02 o                         
  -8   4   4         93.55         79.65         4.72 o                         
  -7   4   4        523.87        583.81         9.95 o                         
  -6   4   4        257.63        242.68         7.15 o                         
  -5   4   4          3.33         -1.60         2.36 o                         
  -4   4   4        102.84        108.84         6.83 o                         
  -3   4   4         11.57         12.12         2.78 o                         
  -2   4   4          8.53         11.08         2.28 o                         
  -1   4   4          0.04          2.05         1.76 o                         
   0   4   4        851.51        845.70        13.53 o                         
   1   4   4        639.66        619.07        10.81 o                         
   2   4   4          2.24         -1.91         1.91 o                         
   3   4   4        115.93        102.31         4.48 o                         
   4   4   4         65.73         44.70         3.21 o                         
   5   4   4        183.74        176.35         6.64 o                         
   6   4   4         15.02         13.01         2.87 o                         
   7   4   4        395.04        395.81         8.89 o                         
   8   4   4        626.64        626.60        11.49 o                         
   9   4   4        197.51        207.12         8.25 o                         
  10   4   4        180.85        206.87         8.54 o                         
  11   4   4          8.33          5.21         3.28 o                         
  12   4   4         12.86          8.71         3.54 o                         
  13   4   4         17.27          8.92         3.37 o                         
 -15   5   4          7.25         -3.77         3.82 o                         
 -14   5   4          0.28         -3.78         3.78 o                         
 -13   5   4         38.41         35.43         6.23 o                         
 -12   5   4         19.24         12.69         4.53 o                         
 -11   5   4        203.75        248.41         9.85 o                         
 -10   5   4        106.17         79.64         5.59 o                         
  -9   5   4        325.76        330.71         9.61 o                         
  -8   5   4          3.42         -1.35         2.81 o                         
  -7   5   4          4.79          2.10         2.72 o                         
  -6   5   4        164.13        147.11         6.25 o                         
  -5   5   4         52.55         33.03         3.75 o                         
  -4   5   4        165.04        176.56         6.42 o                         
  -3   5   4        481.81        469.53        11.41 o                         
  -2   5   4         34.94         21.84         2.94 o                         
  -1   5   4       1091.33       1063.84        14.08 o                         
   0   5   4       1077.60       1111.20        15.03 o                         
   1   5   4         90.82         82.81         4.41 o                         
   2   5   4          3.77          4.01         2.14 o                         
   3   5   4       1262.04       1297.19        15.06 o                         
   4   5   4        243.56        260.27         6.60 o                         
   5   5   4         21.28         15.33         2.89 o                         
   6   5   4       1314.96       1486.56        18.70 o                         
   7   5   4        774.17        872.30        14.33 o                         
   8   5   4        778.00        878.08        15.34 o                         
   9   5   4        146.19        156.35         7.11 o                         
  10   5   4         76.69         67.86         5.49 o                         
  11   5   4         16.24         19.36         4.55 o                         
  12   5   4         89.22         94.76         8.42 o                         
  13   5   4          0.59         -1.49         3.61 o                         
 -15   6   4         28.58         34.81         5.12 o                         
 -14   6   4         20.78         19.07         5.19 o                         
 -13   6   4          1.81         -3.92         4.15 o                         
 -12   6   4          7.37          2.33         4.07 o                         
 -11   6   4        123.94         95.29        12.96 o                         
 -10   6   4        280.42        310.56        12.73 o                         
  -9   6   4         18.36         17.20         3.99 o                         
  -8   6   4         88.40         79.91         5.45 o                         
  -7   6   4        548.88        574.24        11.07 o                         
  -6   6   4        292.38        312.83         9.98 o                         
  -5   6   4         36.66         33.09         3.74 o                         
  -4   6   4         14.14         13.31         4.27 o                         
  -3   6   4        220.68        264.48         7.87 o                         
  -2   6   4        268.98        269.10         7.74 o                         
  -1   6   4          3.47         -0.29         2.62 o                         
   0   6   4          5.04         -1.84         1.84 o                         
   1   6   4        241.07        241.75         6.13 o                         
   2   6   4        663.67        672.60        10.07 o                         
   3   6   4         23.24         27.64         2.68 o                         
   4   6   4        143.68        128.15         5.31 o                         
   5   6   4        496.32        518.01        10.08 o                         
   6   6   4         87.58         75.83         4.84 o                         
   7   6   4        368.51        416.37         9.51 o                         
   8   6   4         65.32         63.58         5.41 o                         
   9   6   4          5.68          0.87         3.60 o                         
  10   6   4          2.78          0.06         3.52 o                         
  11   6   4         10.37         12.60         3.72 o                         
  12   6   4          0.17         -3.21         3.21 o                         
  13   6   4          0.28         -1.68         3.04 o                         
 -15   7   4         16.46          9.30         5.63 o                         
 -14   7   4          3.30         -4.26         4.26 o                         
 -13   7   4          1.54         -1.41         4.37 o                         
 -12   7   4         12.66         12.68         4.49 o                         
 -11   7   4         49.11         35.29         4.78 o                         
 -10   7   4         31.85         15.66         4.35 o                         
  -9   7   4         25.66         30.78         4.24 o                         
  -8   7   4         90.48         76.23         5.51 o                         
  -7   7   4         65.02         70.97         4.98 o                         
  -6   7   4         12.26          6.90         3.07 o                         
  -5   7   4          2.86         -2.36         2.36 o                         
  -4   7   4        176.98        213.77         7.32 o                         
  -3   7   4         32.15         32.02         3.75 o                         
  -2   7   4          2.54          1.67         2.09 o                         
  -1   7   4         13.18         25.46         3.15 o                         
   0   7   4        132.16        146.62         5.37 o                         
   1   7   4        140.79        130.92         5.27 o                         
   2   7   4       1076.64       1123.04        12.80 o                         
   3   7   4        641.68        657.21         9.76 o                         
   4   7   4        335.14        341.82         8.13 o                         
   5   7   4        102.81         86.39         4.83 o                         
   6   7   4        674.70        727.04        12.46 o                         
   7   7   4        158.17        166.19         7.18 o                         
   8   7   4         52.52         52.50         5.41 o                         
   9   7   4        117.54        106.12         6.79 o                         
  10   7   4         13.17         11.78         4.03 o                         
  11   7   4          0.05         -0.80         3.83 o                         
  12   7   4         37.94         25.61         4.19 o                         
 -14   8   4          0.44         -2.17         5.63 o                         
 -13   8   4          6.83         -0.82         3.51 o                         
 -12   8   4         19.14         20.80         4.89 o                         
 -11   8   4         45.61         34.41         5.53 o                         
 -10   8   4        233.54        323.57        14.63 o                         
  -9   8   4          2.35          1.36         3.89 o                         
  -8   8   4         93.95         88.70         5.89 o                         
  -7   8   4        487.48        495.42        11.94 o                         
  -6   8   4         61.23         53.78         4.53 o                         
  -5   8   4         39.84         27.38         3.66 o                         
  -4   8   4        199.34        193.09         7.22 o                         
  -3   8   4        206.32        235.40         7.59 o                         
  -2   8   4        501.27        512.12        10.67 o                         
  -1   8   4         53.38         54.56         4.13 o                         
   0   8   4        808.42        886.34        13.01 o                         
   1   8   4        772.27        807.09        11.29 o                         
   2   8   4        828.90        867.12        11.33 o                         
   3   8   4         38.63         29.98         3.71 o                         
   4   8   4       1189.91       1214.60        14.87 o                         
   5   8   4        292.80        317.17         8.57 o                         
   6   8   4          9.58         10.59         3.35 o                         
   7   8   4        917.29        997.49        16.59 o                         
   8   8   4         59.57         41.46         4.56 o                         
   9   8   4         32.71         27.07         4.70 o                         
  10   8   4         48.63         51.96         5.72 o                         
  11   8   4         47.95         47.50         7.17 o                         
  12   8   4         39.00         25.25         4.31 o                         
 -14   9   4          6.12          3.95         3.53 o                         
 -13   9   4          7.19         -3.60         3.60 o                         
 -12   9   4          0.02         -1.75         4.07 o                         
 -11   9   4          3.05         -4.80         4.80 o                         
 -10   9   4          5.50          1.05         4.68 o                         
  -9   9   4        186.28        194.07         8.66 o                         
  -8   9   4         45.28         44.23         4.56 o                         
  -7   9   4          0.85         -2.78         2.78 o                         
  -6   9   4        173.06        178.96         8.14 o                         
  -5   9   4        104.06        104.65         5.73 o                         
  -4   9   4          9.27         10.32         3.03 o                         
  -3   9   4         31.85         21.43         3.61 o                         
  -2   9   4        276.23        255.40         7.71 o                         
  -1   9   4        276.06        290.53         8.08 o                         
   0   9   4        386.34        420.49         9.65 o                         
   1   9   4        732.47        785.12        13.32 o                         
   2   9   4        133.30        132.49         5.22 o                         
   3   9   4        244.80        265.00         8.88 o                         
   4   9   4        124.80        119.21         5.53 o                         
   5   9   4        106.89        120.25         6.00 o                         
   6   9   4         13.08          4.39         3.55 o                         
   7   9   4        263.65        243.31         9.96 o                         
   8   9   4         17.55          5.89         4.18 o                         
   9   9   4          5.08          0.77         4.99 o                         
  10   9   4          3.24         -1.07         3.49 o                         
  11   9   4         22.17         17.99         4.34 o                         
  12   9   4          0.12          0.69         3.63 o                         
 -14  10   4          0.20         -2.42         3.81 o                         
 -13  10   4          1.60         -0.22         3.31 o                         
 -12  10   4         39.56         32.96         5.06 o                         
 -11  10   4          6.79          1.86         4.55 o                         
 -10  10   4          1.33         -3.45         3.74 o                         
  -9  10   4          4.74         -3.53         3.53 o                         
  -8  10   4          0.10         -2.70         3.67 o                         
  -7  10   4         44.15         44.99         4.32 o                         
  -6  10   4         32.75         24.96         4.13 o                         
  -5  10   4         94.94         98.01         5.93 o                         
  -4  10   4        231.04        278.58         8.75 o                         
  -3  10   4        158.81        177.47         9.84 o                         
  -2  10   4        585.81        622.94        11.46 o                         
  -1  10   4         37.53         44.96         3.93 o                         
   0  10   4         39.29         50.22         4.23 o                         
   1  10   4        235.01        249.40         7.91 o                         
   2  10   4       1762.07       1929.85        23.19 o                         
   3  10   4        237.11        244.60        10.27 o                         
   4  10   4        673.82        722.19        18.53 o                         
   5  10   4         84.41         71.08         5.54 o                         
   6  10   4          7.38          8.82         4.75 o                         
   7  10   4        179.96        189.55         8.52 o                         
   8  10   4         31.79         26.93         5.05 o                         
   9  10   4         10.68          1.35         5.42 o                         
  10  10   4          0.59         -3.78         3.78 o                         
  11  10   4         29.31         36.20         5.65 o                         
  12  10   4          0.35          1.30         3.20 o                         
 -13  11   4          0.81          2.88         3.70 o                         
 -12  11   4          0.50         -4.93         4.93 o                         
 -11  11   4         23.16         29.47         5.83 o                         
 -10  11   4         27.49         17.34         4.89 o                         
  -9  11   4        187.36        253.00        10.12 o                         
  -8  11   4        881.93       1058.34        17.56 o                         
  -7  11   4          3.22          1.29         3.45 o                         
  -6  11   4        754.70        813.05        15.28 o                         
  -5  11   4          4.90         -1.49         3.00 o                         
  -4  11   4         14.26         14.22         3.26 o                         
  -3  11   4          6.84          3.57         3.07 o                         
  -2  11   4         46.33         43.18         4.11 o                         
  -1  11   4         31.83         27.58         3.46 o                         
   0  11   4        359.38        374.55         9.13 o                         
   1  11   4          3.03          4.64         3.01 o                         
   2  11   4         47.00         35.95         4.13 o                         
   3  11   4        464.40        527.36        11.94 o                         
   4  11   4         36.85         32.32         4.62 o                         
   5  11   4        150.37        159.90         8.46 o                         
   6  11   4        112.55        116.32         7.30 o                         
   7  11   4         24.62         12.97         4.67 o                         
   8  11   4         59.68         58.64         8.33 o                         
   9  11   4          0.31         -1.85         4.45 o                         
  10  11   4          0.03          5.03         4.68 o                         
  11  11   4         31.13         22.10         4.66 o                         
 -13  12   4         35.25         21.42         4.96 o                         
 -12  12   4         25.66         14.63         4.61 o                         
 -11  12   4          4.60         -0.26         4.37 o                         
 -10  12   4          3.75          4.02         6.28 o                         
  -9  12   4         60.03         52.60         5.54 o                         
  -8  12   4          0.11         -4.01         4.01 o                         
  -7  12   4          0.41         -2.92         4.03 o                         
  -6  12   4        414.14        479.49        12.47 o                         
  -5  12   4         17.43          9.94         4.05 o                         
  -4  12   4        108.76        115.55         6.44 o                         
  -3  12   4          0.24         -0.70         2.92 o                         
  -2  12   4         28.56         30.61         3.80 o                         
  -1  12   4         12.54          6.67         3.04 o                         
   0  12   4         19.62         16.35         3.71 o                         
   1  12   4         90.12         80.67         5.31 o                         
   2  12   4         10.71          1.52         4.33 o                         
   3  12   4        224.58        238.16        12.16 o                         
   4  12   4        766.54        833.11        16.50 o                         
   5  12   4        378.73        406.04        13.25 o                         
   6  12   4          3.29         -0.32         5.45 o                         
   7  12   4         37.12         20.97         5.54 o                         
   8  12   4          3.08          6.12         4.78 o                         
   9  12   4          0.57         -0.52         4.77 o                         
  10  12   4          9.83         -3.54         4.50 o                         
  11  12   4         12.64          0.04         4.15 o                         
 -12  13   4         31.71         26.99         4.96 o                         
 -11  13   4          3.25         -1.44         4.80 o                         
 -10  13   4         91.34         91.71        10.11 o                         
  -9  13   4        103.22        118.47         9.25 o                         
  -8  13   4        382.58        465.83        12.15 o                         
  -7  13   4         16.72          9.96         4.18 o                         
  -6  13   4        264.12        322.85        12.48 o                         
  -5  13   4         60.73         59.79         6.15 o                         
  -4  13   4          9.27          5.66         3.53 o                         
  -3  13   4         17.40         15.98         3.49 o                         
  -2  13   4        212.55        211.67         8.23 o                         
  -1  13   4        440.88        501.02        11.89 o                         
   0  13   4        191.81        205.02         7.96 o                         
   1  13   4        169.29        203.11         7.99 o                         
   2  13   4        952.11       1033.33        17.72 o                         
   3  13   4        474.25        584.45        18.20 o                         
   4  13   4          0.16         -3.84         4.40 o                         
   5  13   4         11.05         11.23         5.23 o                         
   6  13   4        654.52        755.64        20.85 o                         
   7  13   4         18.37         -2.24         5.19 o                         
   8  13   4          0.18         -4.60         4.60 o                         
   9  13   4          1.52         -5.19         5.19 o                         
  10  13   4         15.05          7.69         4.47 o                         
 -12  14   4         15.13         12.06         6.27 o                         
 -11  14   4          0.54         -4.46         4.46 o                         
 -10  14   4        101.65        122.36        10.93 o                         
  -9  14   4         42.45         26.67         5.39 o                         
  -8  14   4         53.04         48.92         6.08 o                         
  -7  14   4         52.32         37.80         5.77 o                         
  -6  14   4        419.74        524.50        14.39 o                         
  -5  14   4         49.59         37.04         4.84 o                         
  -4  14   4         66.96         80.55         5.40 o                         
  -3  14   4        125.35        125.33         9.46 o                         
  -2  14   4          8.00          4.42         3.87 o                         
  -1  14   4        469.62        548.54        12.16 o                         
   0  14   4         14.80          7.16         4.07 o                         
   1  14   4        159.17        170.15         8.95 o                         
   2  14   4        103.30        109.18         7.45 o                         
   3  14   4          7.53          1.49         5.10 o                         
   4  14   4         60.09         42.76         6.85 o                         
   5  14   4        304.55        368.18        13.67 o                         
   6  14   4         14.54          5.19         5.55 o                         
   7  14   4          9.27          8.83         6.98 o                         
   8  14   4          4.26         -4.17         4.78 o                         
   9  14   4         27.35         17.77         5.01 o                         
  10  14   4          1.84         -3.49         3.88 o                         
 -11  15   4         20.31          4.94         4.08 o                         
 -10  15   4          3.76          9.24         4.71 o                         
  -9  15   4          5.19         -5.55         5.55 o                         
  -8  15   4          0.11         -3.36         6.60 o                         
  -7  15   4         42.94         43.99         5.48 o                         
  -6  15   4        253.31        337.16        10.86 o                         
  -5  15   4         79.31         79.48         5.68 o                         
  -4  15   4          4.86         -1.43         3.39 o                         
  -3  15   4         21.89          8.69         3.96 o                         
  -2  15   4          0.11         -3.76         3.76 o                         
  -1  15   4         80.53         81.79         5.98 o                         
   0  15   4         48.21         45.35         5.41 o                         
   1  15   4          0.29         -0.08         3.75 o                         
   2  15   4         84.66         84.35         6.77 o                         
   3  15   4        385.06        463.89        14.01 o                         
   4  15   4          0.19         -4.99         5.80 o                         
   5  15   4        216.95        253.17        13.49 o                         
   6  15   4         29.22         25.64         6.25 o                         
   7  15   4          6.77          7.55         5.23 o                         
   8  15   4          0.11         -2.45         4.76 o                         
   9  15   4          1.39         -0.59         4.17 o                         
 -11  16   4          0.00         -3.53         3.53 o                         
 -10  16   4         86.32        107.13         8.74 o                         
  -9  16   4         32.33         45.10         7.70 o                         
  -8  16   4         91.42         84.43        10.63 o                         
  -7  16   4         38.70         40.30         6.09 o                         
  -6  16   4         99.84        102.90         7.70 o                         
  -5  16   4        186.38        245.29         9.51 o                         
  -4  16   4        170.50        202.89         8.91 o                         
  -3  16   4          8.45         -0.14         3.75 o                         
  -2  16   4        141.28        150.32         8.13 o                         
  -1  16   4         29.78         12.70         4.91 o                         
   0  16   4         13.53         12.84         4.24 o                         
   1  16   4         13.11          4.83         4.29 o                         
   2  16   4        217.79        255.42        11.54 o                         
   3  16   4        131.70        120.18         9.38 o                         
   4  16   4         27.09         13.93         6.18 o                         
   5  16   4         51.42         65.31        11.46 o                         
   6  16   4          3.64          0.28         4.95 o                         
   7  16   4         22.15         15.66         5.95 o                         
   8  16   4          5.19          4.46         4.58 o                         
 -10  17   4          1.59         -3.54         3.54 o                         
  -9  17   4          3.43         -4.27         4.27 o                         
  -8  17   4          3.50          3.53         5.69 o                         
  -7  17   4         54.30         55.41         5.90 o                         
  -6  17   4         10.17          2.56         4.84 o                         
  -5  17   4         30.87         22.08         5.02 o                         
  -4  17   4         18.92         15.60         4.42 o                         
  -3  17   4          0.33         -3.18         3.81 o                         
  -2  17   4         21.38         12.13         4.82 o                         
  -1  17   4          2.68         -1.54         4.04 o                         
   0  17   4         35.82         19.87         5.27 o                         
   1  17   4         91.90         92.88         7.19 o                         
   2  17   4        135.60        132.49         9.96 o                         
   3  17   4          3.08         -4.83         4.83 o                         
   4  17   4          0.41         -1.08         5.21 o                         
   5  17   4         10.96          6.15         5.69 o                         
   6  17   4         23.09         11.04         5.76 o                         
   7  17   4          9.72          1.85         4.49 o                         
   8  17   4          5.40          3.85         4.55 o                         
  -9  18   4          7.38         31.84        11.44 o                         
  -8  18   4          2.06          0.10         4.42 o                         
  -7  18   4         56.58         45.15         5.53 o                         
  -6  18   4         29.47         26.00         5.29 o                         
  -5  18   4        111.70        166.74        11.41 o                         
  -4  18   4         74.49         64.21         9.67 o                         
  -3  18   4          5.58          3.33         4.67 o                         
  -2  18   4          1.89          0.68         4.08 o                         
  -1  18   4         16.87         26.62         5.33 o                         
   0  18   4          7.05          0.02         4.39 o                         
   1  18   4        164.91        224.54        12.59 o                         
   2  18   4         48.63         44.95         6.14 o                         
   3  18   4         51.31         40.31         6.21 o                         
   4  18   4         93.20         39.31         8.00 o                         
   5  18   4         98.80         71.83        13.87 o                         
   6  18   4         12.94         -4.21         5.09 o                         
   7  18   4         14.69          7.72         4.96 o                         
  -8  19   4          4.19         -4.69         5.09 o                         
  -7  19   4         14.19         10.50         4.84 o                         
  -6  19   4         22.93         19.26         6.11 o                         
  -5  19   4         60.22         80.79         8.18 o                         
  -4  19   4         45.57         30.58         5.77 o                         
  -3  19   4         12.01         15.20         4.09 o                         
  -2  19   4        176.02        215.02        14.15 o                         
  -1  19   4         16.84          4.54         4.25 o                         
   0  19   4         46.36         39.51         6.33 o                         
   1  19   4          0.41         -4.07         4.07 o                         
   2  19   4          4.09          1.07         4.76 o                         
   3  19   4          1.12         -3.19         6.47 o                         
   4  19   4          1.47          2.62         5.52 o                         
   5  19   4          1.44         -0.16         5.68 o                         
   6  19   4          5.63          4.21         5.58 o                         
  -6  20   4          5.42          1.88         4.30 o                         
  -5  20   4         52.94         42.12         6.29 o                         
  -4  20   4          0.02          1.95         4.44 o                         
  -3  20   4          0.01         -4.15         4.15 o                         
  -2  20   4         50.60         24.71         4.12 o                         
  -1  20   4          1.35         -1.45         3.97 o                         
   0  20   4          6.91          3.65         3.88 o                         
   1  20   4         77.77         89.54        11.67 o                         
   2  20   4          3.79          7.69         5.00 o                         
   3  20   4         76.17         69.16         8.96 o                         
   4  20   4         21.65         10.25         5.96 o                         
  -4  21   4          0.40         -1.64         3.86 o                         
  -3  21   4         69.26         57.18         6.91 o                         
  -2  21   4          3.28          0.46         4.07 o                         
  -1  21   4          3.67         -2.12         3.71 o                         
   0  21   4         19.54         18.85         5.39 o                         
   1  21   4          7.46          1.89         6.14 o                         
   2  21   4          1.21          0.89         4.73 o                         
 -15   1   5          0.04         -2.35         3.42 o                         
 -14   1   5         14.28         22.13         4.98 o                         
 -13   1   5          0.69         -2.32         4.06 o                         
 -12   1   5        173.98        211.83        11.19 o                         
 -11   1   5          4.62          3.38         4.66 o                         
 -10   1   5        207.89        167.15         7.92 o                         
  -9   1   5          1.25         -4.27         4.27 o                         
  -8   1   5          3.92          0.80         3.40 o                         
  -7   1   5         31.28         16.12         3.59 o                         
  -6   1   5        860.49        900.35        12.64 o                         
  -5   1   5       1283.99       1307.57        14.73 o                         
  -4   1   5        321.35        339.21         7.21 o                         
  -3   1   5       1830.44       1954.88        17.77 o                         
  -2   1   5          1.83          0.87         2.32 o                         
  -1   1   5        275.13        297.97         7.88 o                         
   0   1   5        645.00        632.47        10.94 o                         
   1   1   5          0.72         -2.21         2.21 o                         
   2   1   5        827.92        870.78        12.08 o                         
   3   1   5         19.16         15.48         3.02 o                         
   4   1   5        294.30        292.64         7.74 o                         
   5   1   5        473.67        517.51        10.52 o                         
   6   1   5        280.31        297.36         8.14 o                         
   7   1   5        134.41        121.22         6.12 o                         
   8   1   5          1.75         -0.20         2.89 o                         
   9   1   5          9.92         -0.28         4.08 o                         
  10   1   5          1.14         -3.10         3.10 o                         
  11   1   5          3.85          0.46         4.31 o                         
  12   1   5          4.00         -0.72         4.25 o                         
 -15   2   5          0.24         -2.17         4.04 o                         
 -14   2   5          5.94          4.84         4.31 o                         
 -13   2   5          0.40         -3.95         3.95 o                         
 -12   2   5          3.40          0.95         4.18 o                         
 -11   2   5        113.27         91.90         7.68 o                         
 -10   2   5        141.20        159.82         8.48 o                         
  -9   2   5        638.88        756.39        14.45 o                         
  -8   2   5        101.29        100.69         6.05 o                         
  -7   2   5        334.97        353.60         9.01 o                         
  -6   2   5        144.66        127.34         5.95 o                         
  -5   2   5        520.59        499.94         9.30 o                         
  -4   2   5        347.20        335.53         7.30 o                         
  -3   2   5         29.53         24.15         2.85 o                         
  -2   2   5        409.94        446.74         8.95 o                         
  -1   2   5        168.17        175.73         6.16 o                         
   0   2   5        284.08        279.44         7.38 o                         
   1   2   5        284.97        266.26         7.54 o                         
   2   2   5         39.54         36.57         3.47 o                         
   3   2   5         91.76         66.15         4.50 o                         
   4   2   5        423.29        420.75         8.84 o                         
   5   2   5        119.66         95.55         5.35 o                         
   6   2   5         44.60         39.92         3.77 o                         
   7   2   5         45.52         37.50         4.34 o                         
   8   2   5          7.41          1.08         3.83 o                         
   9   2   5         14.67         11.97         4.88 o                         
  10   2   5         14.92          9.23         3.50 o                         
  11   2   5          3.61         -3.75         3.75 o                         
  12   2   5         28.80         20.64         3.83 o                         
 -15   3   5          8.34          7.45         4.04 o                         
 -14   3   5          0.41         -2.10         4.00 o                         
 -13   3   5          0.27         -1.19         4.80 o                         
 -12   3   5         92.54         90.71        12.66 o                         
 -11   3   5         99.72        110.15         7.69 o                         
 -10   3   5        233.29        247.96        13.80 o                         
  -9   3   5          3.39         -2.06         3.64 o                         
  -8   3   5        432.90        509.93        11.87 o                         
  -7   3   5         15.66         13.02         3.52 o                         
  -6   3   5        380.07        422.77         9.77 o                         
  -5   3   5         20.88         11.93         3.39 o                         
  -4   3   5         69.32         63.71         4.11 o                         
  -3   3   5        644.97        660.97        10.68 o                         
  -2   3   5        278.12        301.55         7.61 o                         
  -1   3   5        175.02        200.80         6.12 o                         
   0   3   5          3.52          0.16         2.51 o                         
   1   3   5        176.23        167.19         5.88 o                         
   2   3   5         12.79          9.09         3.20 o                         
   3   3   5         45.37         36.44         3.42 o                         
   4   3   5        280.09        283.92         7.46 o                         
   5   3   5        197.89        214.20         7.02 o                         
   6   3   5         42.98         33.07         3.81 o                         
   7   3   5        221.66        247.55         8.18 o                         
   8   3   5         15.85         12.19         4.27 o                         
   9   3   5          1.10          0.34         3.30 o                         
  10   3   5         20.73         21.85         4.25 o                         
  11   3   5         26.32         19.17         3.88 o                         
  12   3   5          4.80          0.51         3.11 o                         
 -15   4   5         18.61         15.23         4.19 o                         
 -14   4   5          2.69         -4.07         4.07 o                         
 -13   4   5         68.60         72.45        10.01 o                         
 -12   4   5          9.51          1.12         4.82 o                         
 -11   4   5         60.48         48.76         5.75 o                         
 -10   4   5        272.21        326.47        11.25 o                         
  -9   4   5        129.20        186.77         8.83 o                         
  -8   4   5        974.81       1013.52        17.38 o                         
  -7   4   5          7.62          4.95         3.59 o                         
  -6   4   5        163.45        149.20         6.80 o                         
  -5   4   5        204.75        215.46         7.34 o                         
  -4   4   5       1712.10       1837.43        21.04 o                         
  -3   4   5        448.64        446.89         8.79 o                         
  -2   4   5        595.51        633.01        10.41 o                         
  -1   4   5        519.42        526.84         9.46 o                         
   0   4   5          0.10         -1.97         1.97 o                         
   1   4   5         42.47         39.33         3.35 o                         
   2   4   5         62.56         66.31         4.17 o                         
   3   4   5         24.99         30.32         3.35 o                         
   4   4   5        474.04        516.71        10.73 o                         
   5   4   5        862.91        887.13        13.79 o                         
   6   4   5         77.10         77.57         4.66 o                         
   7   4   5        224.42        232.24         7.90 o                         
   8   4   5         81.71         77.66         5.18 o                         
   9   4   5          0.25         -2.49         3.45 o                         
  10   4   5          1.32         -1.13         4.21 o                         
  11   4   5         23.71         10.82         4.16 o                         
  12   4   5          7.93          3.72         3.32 o                         
 -14   5   5         10.05          4.85         3.99 o                         
 -13   5   5          4.57         -3.93         3.93 o                         
 -12   5   5          0.91         -3.91         3.91 o                         
 -11   5   5         85.50         94.37         7.99 o                         
 -10   5   5         61.08         46.89         5.59 o                         
  -9   5   5         64.99         42.82         5.98 o                         
  -8   5   5          5.13         -1.20         3.63 o                         
  -7   5   5         16.65          5.77         3.67 o                         
  -6   5   5          0.33         -3.31         3.31 o                         
  -5   5   5        354.02        356.15         8.79 o                         
  -4   5   5          0.23          0.76         2.65 o                         
  -3   5   5        187.10        215.55         6.94 o                         
  -2   5   5        665.25        701.90        11.16 o                         
  -1   5   5         29.88         25.58         2.94 o                         
   0   5   5        250.69        236.04         6.80 o                         
   1   5   5          1.71         -2.43         2.43 o                         
   2   5   5         84.51         63.08         4.13 o                         
   3   5   5        152.30        168.81         6.42 o                         
   4   5   5        180.45        189.93         6.89 o                         
   5   5   5        628.80        706.26        13.31 o                         
   6   5   5          4.15         -3.27         3.27 o                         
   7   5   5        115.07        115.35         8.86 o                         
   8   5   5         27.19         21.48         4.80 o                         
   9   5   5         45.91         37.02         4.86 o                         
  10   5   5         19.53         11.62         3.84 o                         
  11   5   5          0.36         -3.42         3.42 o                         
  12   5   5          2.33         -2.40         3.06 o                         
 -14   6   5          6.47         14.82         9.83 o                         
 -13   6   5         10.36         14.06         4.23 o                         
 -12   6   5          8.81         14.55         4.77 o                         
 -11   6   5         36.20         26.44         5.09 o                         
 -10   6   5          0.76         -5.17         5.48 o                         
  -9   6   5        203.06        181.54        10.08 o                         
  -8   6   5        489.25        540.69        13.49 o                         
  -7   6   5        130.60        121.33         6.80 o                         
  -6   6   5         66.38         62.39         5.08 o                         
  -5   6   5        198.44        198.36         6.87 o                         
  -4   6   5        765.38        868.30        13.79 o                         
  -3   6   5          0.01          8.77         6.27 o                         
  -2   6   5        162.67        147.81         5.90 o                         
  -1   6   5         78.75         78.63         4.40 o                         
   0   6   5         70.80         61.67         3.92 o                         
   1   6   5          1.37         -2.52         2.52 o                         
   2   6   5         16.49         11.57         3.29 o                         
   3   6   5          2.88          4.12         3.80 o                         
   4   6   5        351.85        376.21         8.92 o                         
   5   6   5          1.05         -2.92         2.92 o                         
   6   6   5         37.95         36.27         4.45 o                         
   7   6   5          8.98          3.38         3.48 o                         
   8   6   5        185.21        170.64        10.58 o                         
   9   6   5         12.77          4.10         3.89 o                         
  10   6   5         56.70         36.38         4.64 o                         
  11   6   5          3.10         -2.42         3.48 o                         
  12   6   5          3.11         -0.69         4.81 o                         
 -14   7   5          4.93         -0.89         3.95 o                         
 -13   7   5          0.18          1.56         3.74 o                         
 -12   7   5         87.09         77.24        14.61 o                         
 -11   7   5        155.14        221.63        11.51 o                         
 -10   7   5         35.98         35.76         5.10 o                         
  -9   7   5        434.36        484.31        13.00 o                         
  -8   7   5         65.58         66.85         5.57 o                         
  -7   7   5        107.51         97.09         6.09 o                         
  -6   7   5          5.80          1.77         3.09 o                         
  -5   7   5          0.95         -3.30         3.30 o                         
  -4   7   5        121.84        101.57         5.44 o                         
  -3   7   5        230.52        245.58         7.63 o                         
  -2   7   5        107.95        102.75         5.09 o                         
  -1   7   5          0.47         -2.50         2.50 o                         
   0   7   5        121.61        110.52         5.26 o                         
   1   7   5         93.44         99.26         4.68 o                         
   2   7   5        171.20        181.98         6.07 o                         
   3   7   5        552.42        568.59        11.05 o                         
   4   7   5         79.03         68.59         4.86 o                         
   5   7   5        390.56        424.86        10.32 o                         
   6   7   5        486.95        508.88        11.76 o                         
   7   7   5         18.55         12.18         6.54 o                         
   8   7   5         55.20         43.23         5.04 o                         
   9   7   5          0.91         -3.31         3.82 o                         
  10   7   5         42.92         38.08         5.84 o                         
  11   7   5          6.44         -2.62         3.70 o                         
 -14   8   5          4.47         -5.87         5.87 o                         
 -13   8   5          1.35         -0.97         3.41 o                         
 -12   8   5          0.59          0.33         3.99 o                         
 -11   8   5          2.10         -3.11         3.97 o                         
 -10   8   5          0.04         -3.89         3.89 o                         
  -9   8   5         24.94          9.76         4.68 o                         
  -8   8   5        210.12        241.72         9.44 o                         
  -7   8   5         49.45         46.23         4.54 o                         
  -6   8   5         22.78         22.36         3.92 o                         
  -5   8   5        492.47        523.50        11.83 o                         
  -4   8   5         16.88         12.31         3.63 o                         
  -3   8   5         54.49         45.77         4.26 o                         
  -2   8   5        839.36        883.57        13.54 o                         
  -1   8   5        103.16         98.98         5.11 o                         
   0   8   5        334.71        329.42         8.93 o                         
   1   8   5         76.84         69.81         4.52 o                         
   2   8   5         72.29         65.95         4.58 o                         
   3   8   5          7.39          3.49         4.22 o                         
   4   8   5        247.12        289.33         9.54 o                         
   5   8   5         15.05         15.69         4.18 o                         
   6   8   5        126.36        137.07         7.31 o                         
   7   8   5         16.21         17.16         4.09 o                         
   8   8   5          2.48          2.96         4.37 o                         
   9   8   5          2.54         -0.82         3.65 o                         
  10   8   5          0.55          1.71         3.92 o                         
  11   8   5          1.58          1.48         4.40 o                         
 -13   9   5          0.64         -3.30         3.30 o                         
 -12   9   5         22.38         22.21         4.37 o                         
 -11   9   5          1.92          1.56         4.24 o                         
 -10   9   5          6.13          1.21         4.15 o                         
  -9   9   5        281.00        295.67        11.52 o                         
  -8   9   5        147.07        182.83         9.20 o                         
  -7   9   5         56.80         48.87         5.47 o                         
  -6   9   5        393.39        447.19        11.29 o                         
  -5   9   5         55.33         39.09         4.54 o                         
  -4   9   5        309.87        321.15         9.27 o                         
  -3   9   5         18.07         15.51         3.54 o                         
  -2   9   5        854.51        953.13        15.31 o                         
  -1   9   5          0.43         -3.00         3.00 o                         
   0   9   5        238.11        247.94         8.48 o                         
   1   9   5         85.34         70.30         4.65 o                         
   2   9   5        111.43        108.63         5.83 o                         
   3   9   5        532.66        579.85        13.93 o                         
   4   9   5         50.00         42.25         6.35 o                         
   5   9   5        230.39        256.32        10.45 o                         
   6   9   5        125.80        100.58         9.88 o                         
   7   9   5          4.61         -3.61         4.50 o                         
   8   9   5         55.68         63.78         6.60 o                         
   9   9   5         32.43         28.95         5.02 o                         
  10   9   5         41.89         28.43         6.10 o                         
  11   9   5          6.52          5.82         3.32 o                         
 -13  10   5         18.33         11.16         4.70 o                         
 -12  10   5          1.06          2.39         3.60 o                         
 -11  10   5          5.73         -0.33         4.63 o                         
 -10  10   5          5.51          0.40         4.71 o                         
  -9  10   5         31.98         31.35         5.05 o                         
  -8  10   5          6.75         -0.84         4.12 o                         
  -7  10   5         34.04         32.67         4.54 o                         
  -6  10   5          0.95         -0.44         3.79 o                         
  -5  10   5         57.39         51.50         4.83 o                         
  -4  10   5        310.30        333.13        10.29 o                         
  -3  10   5          1.64         -1.30         2.91 o                         
  -2  10   5          1.87          1.09         2.93 o                         
  -1  10   5        332.13        395.14         9.96 o                         
   0  10   5        185.69        199.83         7.65 o                         
   1  10   5        289.73        309.17         9.83 o                         
   2  10   5        123.74        115.36         6.64 o                         
   3  10   5        146.79        126.89         6.66 o                         
   4  10   5        222.88        246.49         9.77 o                         
   5  10   5          0.20         -4.06         4.06 o                         
   6  10   5         56.91         60.35         6.48 o                         
   7  10   5         58.85         46.78         5.54 o                         
   8  10   5         50.80         45.94         6.10 o                         
   9  10   5          9.18         11.17         4.78 o                         
  10  10   5          2.07         -1.85         3.83 o                         
 -13  11   5          1.48         -1.59         4.33 o                         
 -12  11   5         10.32         -3.06         4.25 o                         
 -11  11   5         24.60         18.96         5.01 o                         
 -10  11   5          0.35         -4.52         4.52 o                         
  -9  11   5        184.29        249.30        12.44 o                         
  -8  11   5         19.19         20.42         4.16 o                         
  -7  11   5         70.95         72.50         5.54 o                         
  -6  11   5        350.05        422.50        12.13 o                         
  -5  11   5        275.84        308.69        11.71 o                         
  -4  11   5          0.06          2.24         3.16 o                         
  -3  11   5         18.00         19.67         3.80 o                         
  -2  11   5        205.20        232.15         8.80 o                         
  -1  11   5          2.12         -1.41         3.22 o                         
   0  11   5        452.17        513.78        11.54 o                         
   1  11   5         16.73          7.13         3.55 o                         
   2  11   5        217.99        232.89         9.04 o                         
   3  11   5          3.22          1.20         3.86 o                         
   4  11   5         48.64         40.43         5.71 o                         
   5  11   5          1.03         -4.62         4.62 o                         
   6  11   5         38.04         27.27         5.77 o                         
   7  11   5         12.96          6.63         5.32 o                         
   8  11   5         22.96         15.17         4.88 o                         
   9  11   5          1.04          6.60         4.85 o                         
  10  11   5          6.99          0.80         4.05 o                         
 -12  12   5         37.17         13.79         4.65 o                         
 -11  12   5         39.56         26.67         5.81 o                         
 -10  12   5         11.51          3.85         4.27 o                         
  -9  12   5          0.13         -3.85         3.85 o                         
  -8  12   5          8.15        184.83        41.13 o                         
  -7  12   5        298.80        394.32        11.44 o                         
  -6  12   5        338.84        396.42        11.77 o                         
  -5  12   5        168.66        189.88         8.83 o                         
  -4  12   5        171.20        206.51         8.32 o                         
  -3  12   5         56.06         33.84         5.17 o                         
  -2  12   5          0.77         -4.30         4.30 o                         
  -1  12   5        427.47        515.03        11.75 o                         
   0  12   5        167.71        162.42         9.50 o                         
   1  12   5        515.17        619.94        14.55 o                         
   2  12   5        879.38       1046.88        20.84 o                         
   3  12   5        115.13        101.44         6.80 o                         
   4  12   5        973.00       1192.61        21.67 o                         
   5  12   5          7.90         -3.17         4.56 o                         
   6  12   5         29.83         32.89         6.24 o                         
   7  12   5         22.78         27.56         6.18 o                         
   8  12   5          5.00          1.64         5.50 o                         
   9  12   5          9.84          1.14         4.29 o                         
 -12  13   5          2.69         -4.07         4.07 o                         
 -11  13   5          4.77          0.66         3.70 o                         
 -10  13   5         89.49         53.73         8.75 o                         
  -9  13   5          5.85         -3.70         5.20 o                         
  -8  13   5         56.61         40.59         6.26 o                         
  -7  13   5          7.22          4.08         3.88 o                         
  -6  13   5          0.89         -3.48         3.48 o                         
  -5  13   5          3.34         -4.35         4.43 o                         
  -4  13   5         40.27         43.82         4.64 o                         
  -3  13   5        378.52        473.39        13.04 o                         
  -2  13   5         51.28         36.61         4.90 o                         
  -1  13   5        130.59        121.90         7.25 o                         
   0  13   5          0.18         -4.22         4.22 o                         
   1  13   5         22.79         14.16         4.06 o                         
   2  13   5         17.97         12.53         4.91 o                         
   3  13   5          9.45          7.03         4.38 o                         
   4  13   5          9.73         15.80         4.89 o                         
   5  13   5         99.89         83.41         7.42 o                         
   6  13   5         20.85         14.55         5.60 o                         
   7  13   5         14.64         20.36         5.97 o                         
   8  13   5          0.60          0.65         4.40 o                         
   9  13   5         21.67         27.05         6.04 o                         
 -11  14   5          8.01         -5.08         5.08 o                         
 -10  14   5         79.17         75.37         6.44 o                         
  -9  14   5          2.22          2.46         5.12 o                         
  -8  14   5        114.46         92.51         9.52 o                         
  -7  14   5        110.66        126.60         8.17 o                         
  -6  14   5         40.79         35.49         4.66 o                         
  -5  14   5         96.17         95.53         7.53 o                         
  -4  14   5         56.05         64.32         5.58 o                         
  -3  14   5          4.41         -1.42         3.72 o                         
  -2  14   5         38.46         22.86         5.00 o                         
  -1  14   5          8.03          5.38         4.47 o                         
   0  14   5         38.36         34.33         5.51 o                         
   1  14   5        133.26        146.72         8.38 o                         
   2  14   5         86.81         82.81         6.74 o                         
   3  14   5          6.37          0.97         4.37 o                         
   4  14   5        205.07        258.61        13.55 o                         
   5  14   5         24.96         13.42         5.81 o                         
   6  14   5         16.23          6.09         5.78 o                         
   7  14   5         12.28         -0.95         4.73 o                         
   8  14   5         11.30          1.37         4.31 o                         
 -10  15   5          9.93         11.47         5.19 o                         
  -9  15   5          1.55         -3.69         3.69 o                         
  -8  15   5         79.55         87.60         8.62 o                         
  -7  15   5         51.86         37.77         6.78 o                         
  -6  15   5          5.58          5.57         3.93 o                         
  -5  15   5         88.56         81.73         7.25 o                         
  -4  15   5          3.61          5.65         3.81 o                         
  -3  15   5        342.84        433.28        12.14 o                         
  -2  15   5         17.75         13.15         4.58 o                         
  -1  15   5          0.55         -1.91         4.18 o                         
   0  15   5        108.23        119.01         9.17 o                         
   1  15   5         87.07         84.80         7.39 o                         
   2  15   5         30.61         18.63         6.84 o                         
   3  15   5         69.64         71.04         6.98 o                         
   4  15   5          0.85         -1.77         5.45 o                         
   5  15   5        236.74        274.65        24.65 o                         
   6  15   5          4.13          2.14         5.17 o                         
   7  15   5         13.40          9.23         4.93 o                         
   8  15   5         13.40          9.10         3.85 o                         
 -10  16   5          0.01         -3.53         3.53 o                         
  -9  16   5          1.15          1.37         3.98 o                         
  -8  16   5         20.82         26.89         5.77 o                         
  -7  16   5         66.49         64.74         9.21 o                         
  -6  16   5         15.42          7.65         5.10 o                         
  -5  16   5         52.19         51.55         5.54 o                         
  -4  16   5         48.43         52.77         5.48 o                         
  -3  16   5         27.22         17.18         4.52 o                         
  -2  16   5        161.14        215.14        13.63 o                         
  -1  16   5          0.23          1.24         4.10 o                         
   0  16   5         58.83         51.61         6.41 o                         
   1  16   5         18.69         17.47         5.15 o                         
   2  16   5         93.29        100.95         7.72 o                         
   3  16   5         53.17         33.63         6.23 o                         
   4  16   5         63.27         33.10         6.77 o                         
   5  16   5          0.07         -5.09         5.09 o                         
   6  16   5          0.32         -4.04         4.22 o                         
   7  16   5          0.03          0.00         3.79 o                         
  -9  17   5         24.65         25.91         7.07 o                         
  -8  17   5         25.78          5.55         4.41 o                         
  -7  17   5          2.34         -3.94         3.94 o                         
  -6  17   5         58.32         67.40         6.79 o                         
  -5  17   5         30.16         20.48         4.23 o                         
  -4  17   5        103.02        119.82         7.98 o                         
  -3  17   5         11.45         13.23         4.76 o                         
  -2  17   5         57.08         61.14         7.44 o                         
  -1  17   5        137.92        100.31        13.45 o                         
   0  17   5        105.32        135.27         9.48 o                         
   1  17   5         53.97         51.46         6.37 o                         
   2  17   5         19.56         21.18         5.95 o                         
   3  17   5        198.06        237.75        14.21 o                         
   4  17   5         15.09         10.19         5.37 o                         
   5  17   5         35.79         27.59         6.53 o                         
   6  17   5         13.73         11.37         4.47 o                         
  -8  18   5          1.44         -6.67         6.67 o                         
  -7  18   5          1.61          3.37         4.48 o                         
  -6  18   5          6.97          5.42         5.51 o                         
  -5  18   5          0.46         -3.90         3.90 o                         
  -4  18   5        114.23        143.98         9.54 o                         
  -3  18   5         51.78         49.16         5.15 o                         
  -2  18   5          2.74          6.95         4.26 o                         
  -1  18   5          1.24          1.20         4.43 o                         
   0  18   5          5.73         -0.43         4.74 o                         
   1  18   5          2.51          7.56         5.78 o                         
   2  18   5          8.96         -4.14         4.67 o                         
   3  18   5          7.84          2.25         4.84 o                         
   4  18   5          3.66          2.61         6.06 o                         
   5  18   5          4.54          2.30         4.81 o                         
  -6  19   5         25.45         14.96         4.62 o                         
  -5  19   5         99.38        175.06        18.55 o                         
  -4  19   5          0.21         -2.79         3.63 o                         
  -3  19   5         20.56         25.59         5.62 o                         
  -2  19   5         31.35         33.48         5.10 o                         
  -1  19   5         22.63         25.77         5.18 o                         
   0  19   5         57.10         70.86         5.94 o                         
   1  19   5         18.77         17.89         5.49 o                         
   2  19   5          5.44          0.35         5.54 o                         
   3  19   5         96.75         63.00        14.83 o                         
  -4  20   5          9.87         10.12         4.17 o                         
  -3  20   5         10.72          7.04         5.28 o                         
  -2  20   5          8.21         10.85         4.05 o                         
  -1  20   5         18.99          9.64         3.74 o                         
   0  20   5         12.83          8.64         3.49 o                         
   1  20   5         41.78         19.49         5.60 o                         
 -14   0   6          0.93         -4.38         5.27 o                         
 -13   0   6          0.55         -0.88        10.19 o                         
 -12   0   6          2.94          2.13         5.92 o                         
 -11   0   6          6.26         -1.52         6.10 o                         
 -10   0   6         74.86         57.40         9.24 o                         
  -9   0   6        285.55        303.40        20.60 o                         
  -8   0   6        493.64        514.86        26.97 o                         
  -7   0   6       1587.97       1883.39        33.87 o                         
  -6   0   6        100.73        108.72         8.54 o                         
  -5   0   6       1273.01       1218.13        22.73 o                         
  -4   0   6       1415.69       1518.21        27.33 o                         
  -3   0   6         10.86         -2.23         4.86 o                         
  -2   0   6       2158.83       2364.23        34.53 o                         
  -1   0   6        140.50        158.92         8.79 o                         
   0   0   6        758.31        800.37        17.99 o                         
   1   0   6          4.18         -4.08         4.08 o                         
   2   0   6        218.80        253.99        12.75 o                         
   3   0   6        734.71        815.43        23.10 o                         
   4   0   6        441.56        474.93        16.57 o                         
   5   0   6        106.52        114.92        10.50 o                         
   6   0   6         26.01         35.53         6.26 o                         
   7   0   6         66.56         66.12         7.80 o                         
   8   0   6          8.46          1.53         5.46 o                         
   9   0   6         93.06         94.63         8.28 o                         
  10   0   6          3.96          1.96         5.13 o                         
  11   0   6          0.40          2.53         5.11 o                         
 -14   1   6          5.97          7.89         4.24 o                         
 -13   1   6          0.65         -2.61         4.70 o                         
 -12   1   6          8.74         10.81        34.39 o                         
 -11   1   6         27.13         20.64         6.29 o                         
 -10   1   6         12.85          4.56         5.24 o                         
  -9   1   6          0.08         -4.10         4.10 o                         
  -8   1   6         99.84         99.92         6.66 o                         
  -7   1   6        105.14         80.90         5.78 o                         
  -6   1   6          3.67         -1.58         3.49 o                         
  -5   1   6         76.78         80.23         5.07 o                         
  -4   1   6        159.49        161.11         6.23 o                         
  -3   1   6          7.08         13.57         3.32 o                         
  -2   1   6         49.33         53.41         3.87 o                         
  -1   1   6          0.57         -2.62         2.62 o                         
   0   1   6        276.36        276.73         8.11 o                         
   1   1   6        100.58         75.42         5.61 o                         
   2   1   6        304.88        326.96         9.77 o                         
   3   1   6         12.29         12.82         4.01 o                         
   4   1   6          5.63          2.33         3.44 o                         
   5   1   6         79.38         68.93         5.24 o                         
   6   1   6          0.96         -3.26         3.26 o                         
   7   1   6        107.50        104.66         6.60 o                         
   8   1   6         25.07         15.74         4.39 o                         
   9   1   6          0.05         -3.91         3.91 o                         
  10   1   6         31.68         24.05         4.04 o                         
  11   1   6          0.53         -3.31         3.31 o                         
 -14   2   6         12.01          5.94         3.94 o                         
 -13   2   6          4.35          5.74         4.76 o                         
 -12   2   6          2.09          1.74         4.38 o                         
 -11   2   6          3.12         -4.23         4.23 o                         
 -10   2   6         31.84         21.46         6.91 o                         
  -9   2   6         22.31          7.51         4.45 o                         
  -8   2   6        906.29       1040.85        18.35 o                         
  -7   2   6          4.99         -3.26         3.49 o                         
  -6   2   6          5.34          4.00         3.81 o                         
  -5   2   6        568.04        589.59        11.65 o                         
  -4   2   6       1081.39       1151.23        17.12 o                         
  -3   2   6         39.76         28.21         3.56 o                         
  -2   2   6        679.84        734.32        12.26 o                         
  -1   2   6        128.58        119.74         5.75 o                         
   0   2   6        652.45        734.88        13.37 o                         
   1   2   6          1.54         -2.77         2.77 o                         
   2   2   6        161.72        123.28         6.46 o                         
   3   2   6         53.10         59.44         5.44 o                         
   4   2   6        297.73        327.00         9.70 o                         
   5   2   6        167.16        157.02         6.80 o                         
   6   2   6         97.87         81.26         6.20 o                         
   7   2   6        129.99        124.03         8.05 o                         
   8   2   6         25.48         20.29         4.24 o                         
   9   2   6         93.30        107.47         7.43 o                         
  10   2   6         33.62         32.39         4.47 o                         
  11   2   6         34.27         16.00         4.23 o                         
 -14   3   6         20.74         24.26         6.42 o                         
 -13   3   6          0.54         -2.10         4.64 o                         
 -12   3   6         33.00         28.14         6.15 o                         
 -11   3   6         35.98         33.57         5.77 o                         
 -10   3   6         57.79         45.07         8.96 o                         
  -9   3   6         16.50          6.91         4.69 o                         
  -8   3   6         59.75         43.80         5.07 o                         
  -7   3   6        123.36        122.06         6.80 o                         
  -6   3   6       1968.65       2264.50        25.34 o                         
  -5   3   6        232.08        239.93         8.10 o                         
  -4   3   6        112.75        100.08         5.29 o                         
  -3   3   6        926.51        985.63        14.74 o                         
  -2   3   6         27.28         19.41         3.38 o                         
  -1   3   6        143.27        145.88         6.45 o                         
   0   3   6        166.07        160.04         7.11 o                         
   1   3   6         21.55         26.24         3.77 o                         
   2   3   6       1325.47       1489.49        18.94 o                         
   3   3   6        840.90        863.88        14.27 o                         
   4   3   6          0.17         -1.95         2.99 o                         
   5   3   6        111.34        111.98         6.03 o                         
   6   3   6        107.57         91.07         6.13 o                         
   7   3   6         28.01         20.07         4.74 o                         
   8   3   6         70.46         59.37         5.03 o                         
   9   3   6         14.92          8.24         4.02 o                         
  10   3   6         30.47         23.53         4.14 o                         
  11   3   6         17.47         15.50         4.18 o                         
 -14   4   6          0.01         -3.27         3.27 o                         
 -13   4   6          4.51         -0.31         3.95 o                         
 -12   4   6          0.50         -4.31         4.31 o                         
 -11   4   6         62.22         54.45         6.58 o                         
 -10   4   6         70.77         48.58         5.99 o                         
  -9   4   6         52.44         19.51         7.54 o                         
  -8   4   6        146.56        148.25         7.61 o                         
  -7   4   6        441.49        484.54        11.51 o                         
  -6   4   6         24.75         32.85         4.43 o                         
  -5   4   6        177.98        179.14         7.04 o                         
  -4   4   6        119.30        119.70         5.75 o                         
  -3   4   6        129.62        113.27         5.59 o                         
  -2   4   6         99.00         77.05         5.33 o                         
  -1   4   6         30.19         27.99         4.20 o                         
   0   4   6        137.72        124.55         6.04 o                         
   1   4   6         24.23         18.80         3.58 o                         
   2   4   6        126.95        107.58         5.62 o                         
   3   4   6        417.32        440.78        10.47 o                         
   4   4   6         27.72         25.91         3.92 o                         
   5   4   6         82.08         87.39         5.75 o                         
   6   4   6         13.67         14.58         3.63 o                         
   7   4   6          0.26         -3.39         3.39 o                         
   8   4   6         28.19         16.91         5.32 o                         
   9   4   6         45.69         47.45         8.38 o                         
  10   4   6          2.13          3.49         3.52 o                         
 -14   5   6          2.81         -6.73         6.73 o                         
 -13   5   6         12.24         13.20         4.15 o                         
 -12   5   6          0.19         -3.90         3.90 o                         
 -11   5   6         18.95          2.80         4.22 o                         
 -10   5   6        165.38        208.40        11.90 o                         
  -9   5   6        192.25        248.93        11.30 o                         
  -8   5   6          1.18         -1.29         4.10 o                         
  -7   5   6        752.23        832.33        15.21 o                         
  -6   5   6       1107.33       1250.36        17.77 o                         
  -5   5   6        135.57        142.05         7.73 o                         
  -4   5   6         53.14         44.10         4.23 o                         
  -3   5   6        426.69        446.62        11.04 o                         
  -2   5   6        114.40         92.81         5.52 o                         
  -1   5   6        209.89        229.75         7.94 o                         
   0   5   6          8.80         -3.38         3.38 o                         
   1   5   6        168.78        196.32         9.44 o                         
   2   5   6        554.05        649.11        13.64 o                         
   3   5   6          8.85          1.18         3.32 o                         
   4   5   6          0.11          0.90         3.18 o                         
   5   5   6         62.63         66.87         4.76 o                         
   6   5   6        717.35        832.00        18.14 o                         
   7   5   6         33.83         26.53         5.13 o                         
   8   5   6        102.50         97.65         7.81 o                         
   9   5   6          1.41         -2.16         3.52 o                         
  10   5   6         18.04         15.84         3.69 o                         
 -13   6   6         31.20         24.14         4.76 o                         
 -12   6   6         19.06          9.18         4.98 o                         
 -11   6   6          1.14         -1.26         4.37 o                         
 -10   6   6          0.85         -4.47         4.47 o                         
  -9   6   6        116.57        133.65         8.56 o                         
  -8   6   6        109.54        118.84         7.39 o                         
  -7   6   6        238.92        273.50         9.53 o                         
  -6   6   6        305.36        338.11        10.26 o                         
  -5   6   6         42.56         42.61         4.47 o                         
  -4   6   6          1.22         -3.22         3.22 o                         
  -3   6   6         12.92          7.71         3.32 o                         
  -2   6   6          0.55         -3.03         3.03 o                         
  -1   6   6          8.26          4.66         3.14 o                         
   0   6   6         65.71         53.14         4.49 o                         
   1   6   6        376.28        378.69         9.74 o                         
   2   6   6          2.53          0.35         3.22 o                         
   3   6   6          3.60         -2.14         3.77 o                         
   4   6   6        226.24        263.58         9.17 o                         
   5   6   6         97.95         86.45         6.56 o                         
   6   6   6         12.60         12.59         3.97 o                         
   7   6   6          0.17         -3.71         3.71 o                         
   8   6   6         20.35         16.43         4.76 o                         
   9   6   6         50.29         41.07         4.50 o                         
  10   6   6         33.21         29.49         5.14 o                         
 -13   7   6          1.62         -0.92         4.40 o                         
 -12   7   6          4.83         -0.03         3.57 o                         
 -11   7   6         28.99         10.42         4.26 o                         
 -10   7   6         39.39         25.36         5.31 o                         
  -9   7   6         42.98         37.59         5.40 o                         
  -8   7   6        128.41        131.02         8.00 o                         
  -7   7   6         13.39         11.05         4.28 o                         
  -6   7   6        391.97        436.69        11.65 o                         
  -5   7   6         42.62         34.12         4.53 o                         
  -4   7   6        247.25        254.96         8.58 o                         
  -3   7   6        124.19        115.67         6.27 o                         
  -2   7   6          0.80         -3.65         3.65 o                         
  -1   7   6         23.46         18.80         3.96 o                         
   0   7   6        367.22        380.80        10.38 o                         
   1   7   6         16.97         10.81         3.50 o                         
   2   7   6          8.06         -1.26         3.51 o                         
   3   7   6         29.11         24.95         4.12 o                         
   4   7   6          8.61         11.68         3.70 o                         
   5   7   6        326.01        379.93        11.13 o                         
   6   7   6         99.66         84.85         6.55 o                         
   7   7   6          1.88          3.38         3.96 o                         
   8   7   6         82.11         84.44         5.75 o                         
   9   7   6          6.38          5.09         3.67 o                         
  10   7   6         22.76         19.07         5.95 o                         
 -13   8   6          4.50          3.57         3.28 o                         
 -12   8   6          4.57         -2.66         4.77 o                         
 -11   8   6          4.34         -2.74         4.18 o                         
 -10   8   6          4.69          4.80         4.38 o                         
  -9   8   6         27.34         16.67         4.95 o                         
  -8   8   6         77.80        107.28         6.96 o                         
  -7   8   6         34.15         29.75         5.15 o                         
  -6   8   6        227.10        235.26         9.27 o                         
  -5   8   6        382.29        467.33        12.52 o                         
  -4   8   6        219.87        231.03         8.85 o                         
  -3   8   6        164.05        172.52         7.25 o                         
  -2   8   6         40.06         26.09         4.20 o                         
  -1   8   6         60.60         52.07         4.75 o                         
   0   8   6         65.02         69.06         5.28 o                         
   1   8   6        958.46       1088.76        17.40 o                         
   2   8   6        194.66        203.54         9.41 o                         
   3   8   6        280.31        323.55        10.02 o                         
   4   8   6         46.64         47.93         6.39 o                         
   5   8   6          1.00         -3.88         3.88 o                         
   6   8   6         69.12         71.73         5.94 o                         
   7   8   6          0.34          0.16         4.26 o                         
   8   8   6          4.41          4.12         4.17 o                         
   9   8   6         21.33         22.78         4.61 o                         
  10   8   6         47.45         28.65        13.49 o                         
 -12   9   6          0.34          3.59         3.75 o                         
 -11   9   6          2.09         -3.66         3.88 o                         
 -10   9   6         30.67         22.93         5.33 o                         
  -9   9   6          0.75         -3.05         4.28 o                         
  -8   9   6         39.36         28.61         4.74 o                         
  -7   9   6         96.16         90.94         6.27 o                         
  -6   9   6          2.86          4.97         3.69 o                         
  -5   9   6         65.11         68.65         5.88 o                         
  -4   9   6        275.15        307.94         9.64 o                         
  -3   9   6          1.58         -1.63         3.67 o                         
  -2   9   6        151.57        169.37         8.34 o                         
  -1   9   6        298.21        348.44        10.51 o                         
   0   9   6        504.52        555.51        12.42 o                         
   1   9   6         64.39         57.37         5.03 o                         
   2   9   6         96.07         87.62         6.55 o                         
   3   9   6        176.78        167.38        10.96 o                         
   4   9   6          4.89         -2.70         4.43 o                         
   5   9   6         17.14          1.76         4.82 o                         
   6   9   6          5.88          4.55         3.91 o                         
   7   9   6          6.33          0.01         6.82 o                         
   8   9   6          0.21         -4.21         4.21 o                         
   9   9   6          4.16          5.41         4.25 o                         
 -12  10   6         12.41          0.73         3.48 o                         
 -11  10   6         63.21         41.60         8.50 o                         
 -10  10   6         13.60         15.51         4.53 o                         
  -9  10   6         44.13         34.38         6.61 o                         
  -8  10   6         74.22         62.60         7.06 o                         
  -7  10   6        150.79        143.91        15.43 o                         
  -6  10   6        131.29        130.19         7.15 o                         
  -5  10   6        222.43        257.56        10.69 o                         
  -4  10   6        492.76        584.19        13.79 o                         
  -3  10   6          0.46         -0.04         3.54 o                         
  -2  10   6         66.26         52.78         5.14 o                         
  -1  10   6         10.95          2.58         3.83 o                         
   0  10   6        167.44        175.49         9.09 o                         
   1  10   6        690.45        811.74        14.98 o                         
   2  10   6         67.46         49.75         6.11 o                         
   3  10   6        335.60        417.22        15.70 o                         
   4  10   6        107.95         96.63         7.65 o                         
   5  10   6         18.39         15.87         4.95 o                         
   6  10   6         78.90         84.84         7.39 o                         
   7  10   6         36.81         39.93         6.01 o                         
   9  10   6          0.50         -3.84         3.84 o                         
 -12  11   6          0.33         -1.13         4.48 o                         
 -11  11   6          0.08         -4.06         4.06 o                         
 -10  11   6          7.56         -0.38         4.84 o                         
  -9  11   6         32.38         25.71         4.83 o                         
  -8  11   6         30.73         23.06         4.86 o                         
  -7  11   6        112.39        122.96        10.48 o                         
  -6  11   6         98.38        101.34         7.34 o                         
  -5  11   6         23.14         19.42         4.45 o                         
  -4  11   6         12.51          2.54         4.67 o                         
  -3  11   6         69.10         55.64         5.31 o                         
  -2  11   6         33.96         24.59         4.37 o                         
  -1  11   6        117.39        106.53         9.81 o                         
   0  11   6          2.40         -4.27         4.27 o                         
   1  11   6          7.26          1.76         4.48 o                         
   2  11   6          8.61          5.56         4.76 o                         
   3  11   6         96.28         74.85         7.19 o                         
   4  11   6          7.98          7.14         4.98 o                         
   5  11   6         33.75         34.90         5.85 o                         
   6  11   6         37.38         34.71         5.59 o                         
   7  11   6          3.69          0.02         5.01 o                         
   8  11   6          0.35         -1.79         5.26 o                         
 -11  12   6         14.16          2.40         3.60 o                         
 -10  12   6          8.73          6.93         4.20 o                         
  -9  12   6          0.71         -4.04         4.04 o                         
  -8  12   6         36.15         27.60         6.16 o                         
  -7  12   6         13.92          8.48         4.23 o                         
  -6  12   6         10.54         11.82         4.52 o                         
  -5  12   6          1.04         -2.19         3.82 o                         
  -4  12   6          1.81          0.83         3.92 o                         
  -3  12   6        110.69        113.47         6.81 o                         
  -2  12   6        136.28        134.41         7.35 o                         
  -1  12   6        100.90        101.30         6.55 o                         
   0  12   6          5.81          1.28         4.34 o                         
   1  12   6         37.16         22.22         7.05 o                         
   2  12   6          0.61         -0.30         4.52 o                         
   3  12   6         14.28          5.24         4.98 o                         
   4  12   6         36.50         34.68         6.17 o                         
   5  12   6         27.96         29.84         5.43 o                         
   6  12   6         13.47          8.55         5.00 o                         
   7  12   6         27.11         21.72         6.07 o                         
   8  12   6         22.75         10.32         4.21 o                         
 -10  13   6          1.02         -3.91         3.91 o                         
  -9  13   6         69.42         53.76         7.82 o                         
  -8  13   6          0.07         -3.73         3.73 o                         
  -7  13   6         49.04         45.15         5.63 o                         
  -6  13   6         19.63         30.96         5.04 o                         
  -5  13   6          2.72         -4.16         4.16 o                         
  -4  13   6         30.40         36.33         5.30 o                         
  -3  13   6        390.50        472.76        12.54 o                         
  -2  13   6          1.31         -3.62         3.62 o                         
  -1  13   6        148.88        193.51         9.00 o                         
   0  13   6        216.55        261.10        11.52 o                         
   1  13   6         11.49          8.80         5.16 o                         
   2  13   6        143.42        162.35        10.52 o                         
   3  13   6          1.03         -4.62         4.62 o                         
   4  13   6          0.69         -4.28         4.28 o                         
   5  13   6        143.62        215.22        12.48 o                         
   6  13   6         11.29         10.76         5.99 o                         
   7  13   6         50.93         30.29         5.32 o                         
 -10  14   6          5.23          3.65         3.89 o                         
  -9  14   6          3.01          0.85         4.02 o                         
  -8  14   6          0.22          1.69         4.01 o                         
  -7  14   6         38.48         37.31         4.94 o                         
  -6  14   6          0.07         -0.08         3.64 o                         
  -5  14   6         79.20         88.96         7.49 o                         
  -4  14   6         74.71         83.22         7.46 o                         
  -3  14   6        122.18        139.99         9.42 o                         
  -2  14   6         16.97         10.15         4.31 o                         
  -1  14   6          8.43          6.63         4.64 o                         
   0  14   6        150.91        201.23        12.87 o                         
   1  14   6         23.97         17.67         7.66 o                         
   2  14   6         21.45         10.56         5.33 o                         
   3  14   6         76.25         29.37         6.75 o                         
   4  14   6          1.32         -4.70         4.70 o                         
   5  14   6          4.30          1.47         4.47 o                         
   6  14   6          0.52         -0.93         4.01 o                         
  -9  15   6          3.55         -5.30         5.36 o                         
  -8  15   6          0.05          1.48         4.48 o                         
  -7  15   6         96.74        109.00        13.33 o                         
  -6  15   6          4.73          2.36         3.91 o                         
  -5  15   6          8.35          9.27         3.94 o                         
  -4  15   6          0.13         -3.91         3.91 o                         
  -3  15   6         24.90         14.09         5.51 o                         
  -2  15   6         16.82         14.93         4.97 o                         
  -1  15   6          0.44          5.36         4.85 o                         
   0  15   6          1.48         -3.74         5.76 o                         
   1  15   6         66.84         58.42         6.38 o                         
   2  15   6          1.60         -4.27         4.27 o                         
   3  15   6         66.81         48.01         6.70 o                         
   4  15   6         16.17          8.73         4.78 o                         
   5  15   6         46.37         17.20         6.32 o                         
   6  15   6         29.46         23.32         5.65 o                         
  -8  16   6         11.97         11.78         4.24 o                         
  -7  16   6         13.83         27.42         4.67 o                         
  -6  16   6          3.53          5.09         4.30 o                         
  -5  16   6         51.40         48.37         4.90 o                         
  -4  16   6         14.95          9.79         5.21 o                         
  -3  16   6         19.27         10.25         4.56 o                         
  -2  16   6         29.80         24.07         4.89 o                         
  -1  16   6          2.46          9.60         4.42 o                         
   0  16   6          3.88         -2.33         4.37 o                         
   1  16   6         11.62         29.86        18.26 o                         
   2  16   6          3.85          0.33         4.67 o                         
   3  16   6          6.03         57.46        22.02 o                         
   4  16   6          3.13          3.56         4.88 o                         
   5  16   6          2.45         -4.03         4.13 o                         
  -7  17   6          1.81          9.35         5.09 o                         
  -6  17   6          7.12          2.47         4.19 o                         
  -5  17   6          1.02          2.73         4.32 o                         
  -4  17   6         12.26         -0.54         4.20 o                         
  -3  17   6         16.35         20.50         4.59 o                         
  -2  17   6          0.89         -5.27         5.27 o                         
  -1  17   6         18.48         18.27         4.59 o                         
   0  17   6          8.72         11.82         4.12 o                         
   1  17   6         11.55          3.26         4.71 o                         
   2  17   6          1.58         -4.43         4.43 o                         
   3  17   6          3.65         -4.27         4.27 o                         
  -5  18   6         45.54         62.77         9.13 o                         
  -4  18   6         15.86         16.47         5.05 o                         
  -3  18   6         39.91         33.88         4.99 o                         
  -2  18   6         61.07         64.68         7.36 o                         
  -1  18   6        144.24        182.17        10.57 o                         
   0  18   6          2.49         -3.99         3.99 o                         
   1  18   6          0.22         -4.91         4.91 o                         
   2  18   6          0.75         -3.64         5.71 o                         
 -13   1   7          8.96         15.37         5.03 o                         
 -12   1   7         27.37         26.79         5.64 o                         
 -11   1   7          0.16         -4.03         4.03 o                         
 -10   1   7         94.69         57.46        16.31 o                         
  -9   1   7        173.06        239.29        13.81 o                         
  -8   1   7         67.71         65.36         7.13 o                         
  -7   1   7         17.60         14.67         7.39 o                         
  -6   1   7        531.12        668.77        16.39 o                         
  -5   1   7         57.31         55.03         5.57 o                         
  -4   1   7         70.34         84.20         6.33 o                         
  -3   1   7        318.65        354.77        10.27 o                         
  -2   1   7         60.43         47.88         4.77 o                         
  -1   1   7         69.96         64.91         5.09 o                         
   0   1   7        276.01        294.71         9.68 o                         
   1   1   7          0.25         -3.48         3.48 o                         
   2   1   7          7.23          4.69         4.10 o                         
   3   1   7         17.25         18.21         4.67 o                         
   4   1   7          0.84         -2.93         3.75 o                         
   5   1   7         66.69         87.96         5.80 o                         
   6   1   7          8.85          7.89         4.10 o                         
   7   1   7         70.69         78.98         7.13 o                         
   8   1   7        127.60        212.72         9.49 o                         
   9   1   7          0.91         -3.78         3.78 o                         
 -13   2   7          3.13         -0.24         4.23 o                         
 -11   2   7          1.02         -4.72         4.72 o                         
 -10   2   7          0.81          1.14         4.56 o                         
  -9   2   7         34.99         37.43         6.67 o                         
  -8   2   7        105.13        101.18         8.42 o                         
  -7   2   7        140.01        141.23         9.21 o                         
  -6   2   7          1.55          1.02         4.64 o                         
  -5   2   7        209.56        223.49        12.92 o                         
  -4   2   7        200.75        223.13         9.62 o                         
  -3   2   7         77.05         67.57         5.67 o                         
  -2   2   7        423.28        460.71        12.06 o                         
  -1   2   7        105.47         68.26         6.36 o                         
   0   2   7         32.66         36.69         4.66 o                         
   1   2   7         38.94         43.23         4.58 o                         
   2   2   7         20.30          9.70         4.15 o                         
   3   2   7          1.22          2.49         4.39 o                         
   4   2   7        117.22        116.85         6.83 o                         
   5   2   7        153.08        181.09        10.60 o                         
   6   2   7         98.77        100.52         8.28 o                         
   7   2   7         21.14         15.59         4.24 o                         
   8   2   7         23.65         28.14         4.16 o                         
   9   2   7          4.48         -2.67         3.82 o                         
 -13   3   7          0.25         -3.78         3.78 o                         
 -12   3   7         11.20          3.79         3.86 o                         
 -11   3   7          5.91         -3.63         6.72 o                         
 -10   3   7          0.09          3.86         4.71 o                         
  -9   3   7          0.23          1.75         7.57 o                         
  -8   3   7         11.46          3.43         5.43 o                         
  -7   3   7        112.87        100.37         7.98 o                         
  -6   3   7         43.83         27.60         5.13 o                         
  -5   3   7         10.06          4.00         4.46 o                         
  -4   3   7          0.18         -3.78         4.09 o                         
  -3   3   7        554.16        615.20        14.43 o                         
  -2   3   7         46.31         34.26         5.61 o                         
  -1   3   7         78.13         71.52         7.05 o                         
   0   3   7         21.40         12.04         4.02 o                         
   1   3   7         22.92          8.72         3.89 o                         
   2   3   7         74.31         57.42         5.13 o                         
   3   3   7         28.82         25.21         4.28 o                         
   4   3   7         93.05         59.72         5.74 o                         
   5   3   7         10.73          3.21         4.40 o                         
   6   3   7         63.44         61.89         7.30 o                         
   7   3   7         97.86        140.98         8.60 o                         
   8   3   7         55.30         63.22         6.30 o                         
   9   3   7          0.32         -2.95         4.56 o                         
 -12   4   7         10.03          1.59         3.80 o                         
 -11   4   7         33.48         17.99         7.19 o                         
 -10   4   7        152.16        204.47        14.24 o                         
  -9   4   7         42.92         26.66         7.02 o                         
  -8   4   7        450.82        544.88        20.29 o                         
  -7   4   7        102.19         89.28         6.71 o                         
  -6   4   7          0.40         -4.94         4.94 o                         
  -5   4   7        256.44        308.55        11.53 o                         
  -4   4   7        200.43        223.19         9.82 o                         
  -3   4   7         40.14         46.95         5.14 o                         
  -2   4   7        271.48        292.99        10.19 o                         
  -1   4   7         92.72         78.60         5.67 o                         
   0   4   7          9.30          6.13         3.92 o                         
   1   4   7         37.91         31.05         5.38 o                         
   2   4   7         56.08         44.58         5.37 o                         
   3   4   7         22.64         10.79         4.76 o                         
   4   4   7         31.53         30.97         4.53 o                         
   5   4   7          2.79          2.93         3.98 o                         
   6   4   7        158.36        243.64        12.65 o                         
   7   4   7        101.27         94.05         7.13 o                         
   8   4   7          5.86          6.21         3.84 o                         
   9   4   7         80.23         86.16         7.53 o                         
 -12   5   7         27.87         22.39         4.54 o                         
 -11   5   7          1.48         -3.85         3.85 o                         
 -10   5   7         89.67         54.16         9.31 o                         
  -9   5   7         10.78          9.38         5.16 o                         
  -8   5   7          3.50         15.49         9.50 o                         
  -7   5   7          6.20         -4.57         4.57 o                         
  -6   5   7          0.76         -4.72         4.72 o                         
  -5   5   7          6.07         -0.33         4.15 o                         
  -4   5   7         91.82         86.65         6.59 o                         
  -3   5   7          4.44         -3.94         3.94 o                         
  -2   5   7          2.89         -1.05         3.87 o                         
  -1   5   7        131.44        113.45         6.62 o                         
   0   5   7         16.11          7.87         4.12 o                         
   1   5   7         15.13         12.29         4.12 o                         
   2   5   7         48.90         48.89         5.79 o                         
   3   5   7        131.83        135.97         6.84 o                         
   4   5   7        476.30        555.98        12.88 o                         
   5   5   7          2.07         -4.08         4.08 o                         
   6   5   7        104.30        107.56        11.03 o                         
   7   5   7          0.13         -3.84         4.32 o                         
   8   5   7          0.53          0.02         3.48 o                         
 -12   6   7          0.58         -3.32         3.32 o                         
 -11   6   7        125.93        153.04        12.90 o                         
 -10   6   7         11.70         10.97         4.85 o                         
  -9   6   7         38.38         11.25         7.55 o                         
  -8   6   7         17.31         11.27         4.93 o                         
  -7   6   7         78.48         78.62         7.29 o                         
  -6   6   7         38.51         30.58         4.95 o                         
  -5   6   7        203.36        199.12        10.94 o                         
  -4   6   7        189.06        222.93        10.64 o                         
  -3   6   7          5.30         -2.13         3.78 o                         
  -2   6   7         26.63         24.42         4.73 o                         
  -1   6   7         68.33         75.78         5.72 o                         
   0   6   7         90.38         70.80         5.72 o                         
   1   6   7          1.58         -1.40         5.13 o                         
   2   6   7        132.82        143.78         8.63 o                         
   3   6   7        129.24        175.74         8.46 o                         
   4   6   7        119.51        121.78         8.13 o                         
   5   6   7         43.94         46.76         5.82 o                         
   6   6   7         12.29          8.67         4.82 o                         
   7   6   7          2.30         -3.54         3.73 o                         
   8   6   7          6.31          3.43         3.97 o                         
 -12   7   7         14.00         10.54         6.34 o                         
 -11   7   7          0.34          1.49         3.98 o                         
 -10   7   7         21.99         25.24         6.72 o                         
  -9   7   7        124.67         96.89        10.15 o                         
  -8   7   7         11.16         -3.48         4.74 o                         
  -7   7   7        115.59        112.40         7.97 o                         
  -6   7   7         25.12         11.57         6.26 o                         
  -5   7   7          5.91         -4.08         4.15 o                         
  -4   7   7        316.93        364.05        16.32 o                         
  -3   7   7         13.39          6.15         5.81 o                         
  -2   7   7          0.46         -4.04         4.04 o                         
  -1   7   7         18.14         19.52         5.03 o                         
   0   7   7        264.15        318.28        14.49 o                         
   1   7   7         98.81         76.73         6.29 o                         
   2   7   7          1.32          3.56         4.04 o                         
   3   7   7          2.17         -4.34         4.77 o                         
   4   7   7        115.18        110.53        11.24 o                         
   5   7   7         18.47         20.07         4.75 o                         
   6   7   7         11.14          7.92         4.07 o                         
   7   7   7        123.49        131.28        10.18 o                         
   8   7   7         49.97         53.46         7.26 o                         
 -11   8   7          0.26         -3.44         3.44 o                         
 -10   8   7          0.77         -4.25         4.25 o                         
  -9   8   7          5.85          0.33         4.46 o                         
  -8   8   7          2.24         -2.50         4.41 o                         
  -7   8   7          2.05          3.33         4.70 o                         
  -6   8   7          5.19         -1.47         5.19 o                         
  -5   8   7         64.53         50.82         6.36 o                         
  -4   8   7        426.75        525.39        13.80 o                         
  -3   8   7         15.45         13.29         4.31 o                         
  -2   8   7          0.05         -4.01         4.01 o                         
  -1   8   7         22.15         16.51         5.08 o                         
   0   8   7        308.93        369.46        12.85 o                         
   1   8   7          0.49          5.02         4.35 o                         
   2   8   7          0.00         -5.79         5.79 o                         
   3   8   7         25.86         25.79         5.16 o                         
   4   8   7          8.24          8.26         4.61 o                         
   5   8   7          6.06         -3.15         4.79 o                         
   6   8   7          4.68         -0.48         4.30 o                         
   7   8   7          2.39         -3.53         3.53 o                         
   8   8   7          4.42         -4.15         4.15 o                         
 -11   9   7          0.27         -2.44         3.40 o                         
 -10   9   7         23.37         15.75         5.11 o                         
  -9   9   7         64.21         63.13         7.65 o                         
  -8   9   7         17.67         13.59         4.71 o                         
  -7   9   7         81.16         79.80         6.79 o                         
  -6   9   7        375.19        470.00        15.17 o                         
  -5   9   7          3.89         -1.51         4.18 o                         
  -4   9   7        117.84        106.38         7.04 o                         
  -3   9   7        105.01        100.18         7.46 o                         
  -2   9   7         54.29         38.32         5.37 o                         
  -1   9   7        206.42        258.00        11.73 o                         
   0   9   7          2.64         -4.04         4.04 o                         
   1   9   7          3.97         -4.31         4.31 o                         
   2   9   7          5.91         -2.50         4.58 o                         
   3   9   7         49.67         33.39         5.46 o                         
   4   9   7         67.44         67.80         7.82 o                         
   5   9   7         20.86         10.99         4.99 o                         
   6   9   7         11.05          3.47         4.38 o                         
   7   9   7         16.57         10.10         3.97 o                         
 -10  10   7         31.61         23.28         6.47 o                         
  -9  10   7         11.56         12.71         4.66 o                         
  -8  10   7         59.55         49.63         5.98 o                         
  -7  10   7          0.50          0.15         4.21 o                         
  -6  10   7          9.57          5.73         4.63 o                         
  -5  10   7          1.27         -4.02         4.02 o                         
  -4  10   7         41.78         26.48         5.33 o                         
  -3  10   7          0.12         -3.90         3.90 o                         
  -2  10   7         21.13          4.92         5.24 o                         
  -1  10   7        154.18        139.40        10.24 o                         
   0  10   7        198.55        231.22        10.57 o                         
   1  10   7         87.68         79.36         9.98 o                         
   2  10   7         52.93         40.73         7.25 o                         
   3  10   7         22.41         13.04         5.45 o                         
   4  10   7          3.52         -2.81         3.97 o                         
   5  10   7         41.40         24.75         5.86 o                         
   6  10   7         24.64         13.73         6.92 o                         
   7  10   7          9.24         11.75         5.21 o                         
 -10  11   7          0.41          2.13         4.23 o                         
  -9  11   7         30.56         25.21         6.16 o                         
  -8  11   7          8.08          6.60         4.51 o                         
  -7  11   7         48.54         52.35         6.06 o                         
  -6  11   7        109.60         91.81         6.96 o                         
  -5  11   7         33.52         20.32         4.95 o                         
  -4  11   7         19.05         10.69         4.69 o                         
  -3  11   7         55.85         46.90         5.38 o                         
  -2  11   7        288.18        351.69        13.74 o                         
  -1  11   7          2.50          1.55         4.84 o                         
   0  11   7         49.64         43.18         6.01 o                         
   1  11   7         91.25        134.96        10.44 o                         
   2  11   7         30.33         23.31         5.61 o                         
   3  11   7          6.87          1.05         4.48 o                         
   4  11   7         35.65         25.97         5.28 o                         
   5  11   7         12.70          1.36         3.82 o                         
   6  11   7          2.69         -3.15         3.80 o                         
  -9  12   7         22.41         29.47         5.44 o                         
  -8  12   7         41.40         45.84         6.59 o                         
  -7  12   7         24.74         21.47         4.78 o                         
  -6  12   7         54.05         50.56         8.03 o                         
  -5  12   7        279.53        357.60        13.01 o                         
  -4  12   7          1.46         -0.30         4.09 o                         
  -3  12   7         45.05         43.95         5.57 o                         
  -2  12   7        163.13        237.45        17.51 o                         
  -1  12   7         69.43         50.29         6.53 o                         
   0  12   7          6.41         -0.66         5.96 o                         
   1  12   7         70.45         85.52         8.68 o                         
   2  12   7          2.63          2.64         4.73 o                         
   3  12   7        129.92        111.18        12.00 o                         
   4  12   7          0.60         -3.42         4.22 o                         
   5  12   7         49.14         40.89         5.62 o                         
  -8  13   7          5.69          2.44         3.81 o                         
  -7  13   7          2.02         -1.07         3.78 o                         
  -6  13   7          1.64         -0.29         4.33 o                         
  -5  13   7          1.86         -0.34         3.85 o                         
  -4  13   7          6.90          0.04         3.98 o                         
  -3  13   7          3.87         -3.88         4.00 o                         
  -2  13   7        101.41         81.26         6.51 o                         
  -1  13   7        151.57        199.32        14.24 o                         
   0  13   7         58.85         47.35         8.67 o                         
   1  13   7         55.79         62.16        10.51 o                         
   2  13   7         26.06         24.21         5.39 o                         
   3  13   7          5.97         -1.82         4.36 o                         
   4  13   7         14.40          8.02         4.73 o                         
   5  13   7          0.43         -4.07         4.07 o                         
  -8  14   7         38.82          3.01         7.97 o                         
  -7  14   7          8.20          1.83         3.59 o                         
  -6  14   7         41.83         37.28         4.92 o                         
  -5  14   7         71.75         79.04         5.78 o                         
  -4  14   7         24.13         17.24         4.99 o                         
  -3  14   7         10.19          5.29         4.92 o                         
  -2  14   7         58.20         46.71         6.37 o                         
  -1  14   7         23.80         15.19         4.94 o                         
   0  14   7         27.08         13.36         5.35 o                         
   1  14   7          0.36         -1.98         3.99 o                         
   2  14   7         35.80         16.55         5.56 o                         
   3  14   7          9.21          0.41         3.93 o                         
   4  14   7          0.17         -4.06         4.46 o                         
  -6  15   7          2.57          5.05         4.35 o                         
  -5  15   7          0.04         -4.24         4.24 o                         
  -4  15   7         42.98         38.86         5.07 o                         
  -3  15   7         15.61         11.54         4.32 o                         
  -2  15   7         21.62         10.32         4.80 o                         
  -1  15   7         86.78         97.09         8.86 o                         
   0  15   7          1.37          0.74         4.15 o                         
   1  15   7         47.99         32.44         7.11 o                         
   2  15   7          9.61          0.24         3.56 o                         
  -5  16   7         44.82        -17.16        17.16 o                         
  -4  16   7         13.13          9.49         4.75 o                         
  -3  16   7         41.05         29.96         4.69 o                         
  -2  16   7          3.54          8.00         4.31 o                         
  -1  16   7         15.51          2.63         3.64 o                         
   0  16   7          0.01         -1.82         4.13 o                         
   1  16   7          1.89          2.79         3.61 o                         
 -11   0   8          0.61          0.32         5.34 o                         
 -10   0   8          5.39          0.27         5.04 o                         
  -9   0   8          4.98         -5.59         5.59 o                         
  -8   0   8         17.56         19.70         8.81 o                         
  -7   0   8          8.49         10.94         7.12 o                         
  -6   0   8         25.52         14.76         8.60 o                         
  -5   0   8         30.46         36.63        13.12 o                         
  -4   0   8          0.60         -3.11         6.58 o                         
  -3   0   8        426.01        590.98        25.51 o                         
  -2   0   8         46.87         41.51         7.61 o                         
  -1   0   8         29.45         27.34         7.53 o                         
   0   0   8         67.81         74.35         9.36 o                         
   1   0   8          7.41          4.16         7.20 o                         
   2   0   8         85.24         66.11         8.84 o                         
   3   0   8         88.43        103.90        10.65 o                         
   4   0   8          1.46         -5.67         5.67 o                         
   5   0   8        111.45         87.07        11.52 o                         
   6   0   8         50.73         65.25         9.55 o                         
   7   0   8         23.83         28.70         6.62 o                         
 -11   1   8          6.29         -3.47         3.47 o                         
 -10   1   8          0.85         -0.98         3.79 o                         
  -9   1   8          8.47          1.72         4.34 o                         
  -8   1   8          0.06          2.33         5.01 o                         
  -7   1   8          0.60         -4.98         4.98 o                         
  -6   1   8         18.62         13.46         5.89 o                         
  -5   1   8         67.16         68.73         7.84 o                         
  -4   1   8        104.28        109.39        10.27 o                         
  -3   1   8          1.05          1.73         5.71 o                         
  -2   1   8         18.82          0.11         6.07 o                         
  -1   1   8          1.58         -4.18         4.18 o                         
   0   1   8          2.11          2.33         4.47 o                         
   1   1   8         29.72         24.20         5.25 o                         
   2   1   8          6.71          6.78         4.16 o                         
   3   1   8         35.47         20.36         4.87 o                         
   4   1   8          4.06         -3.02         3.96 o                         
   5   1   8          0.47         -3.04         4.17 o                         
   6   1   8          1.73          3.00         3.84 o                         
   7   1   8          4.57         -0.78         4.18 o                         
 -11   2   8          0.53         -3.82         3.82 o                         
 -10   2   8         17.66         16.42         4.97 o                         
  -9   2   8          5.61          2.19         4.60 o                         
  -8   2   8         31.98         25.19         7.66 o                         
  -7   2   8         11.50          5.48         5.24 o                         
  -6   2   8         74.63         78.34         8.10 o                         
  -5   2   8         85.00         84.15         8.23 o                         
  -4   2   8         76.00         91.07         8.20 o                         
  -3   2   8        102.80        117.45         7.65 o                         
  -2   2   8          0.32         -4.26         4.26 o                         
  -1   2   8          2.50          4.81         4.95 o                         
   0   2   8         15.92         14.78         4.80 o                         
   1   2   8          5.23          1.76         4.34 o                         
   2   2   8         50.53         48.48         5.33 o                         
   3   2   8         48.83         53.30         5.69 o                         
   4   2   8          0.80         -5.28         5.28 o                         
   5   2   8         35.10         38.84         4.59 o                         
   6   2   8         35.80         37.11         5.10 o                         
   7   2   8         35.62         42.74         6.56 o                         
 -11   3   8          0.00          0.22         3.68 o                         
 -10   3   8         27.28         22.53         6.43 o                         
  -9   3   8          1.34         -0.84        13.47 o                         
  -8   3   8          1.21         -0.37         4.82 o                         
  -7   3   8         22.10         22.77         5.87 o                         
  -6   3   8          0.54         -4.88         4.88 o                         
  -5   3   8        131.91        153.05        10.73 o                         
  -4   3   8        292.56        348.24        15.80 o                         
  -3   3   8         99.13        102.32         8.63 o                         
  -2   3   8         15.34         17.08         5.30 o                         
  -1   3   8         10.41          9.81         4.69 o                         
   0   3   8         20.23         13.52         4.67 o                         
   1   3   8         59.18         57.99         7.02 o                         
   2   3   8         47.98         53.40         6.90 o                         
   3   3   8          1.40         -4.82         4.82 o                         
   4   3   8        255.21        335.07        11.09 o                         
   5   3   8         46.48         54.85         5.82 o                         
   6   3   8         32.32         25.58         4.80 o                         
 -11   4   8         47.09         37.86         7.80 o                         
 -10   4   8          5.37         -3.81         3.81 o                         
  -9   4   8          5.37         -2.61         4.22 o                         
  -8   4   8         48.81         26.65         8.40 o                         
  -7   4   8         18.40          8.17         6.74 o                         
  -6   4   8          3.99         -4.46         4.98 o                         
  -5   4   8          5.80         -3.03         5.15 o                         
  -4   4   8         14.85         17.14         5.65 o                         
  -3   4   8          0.28          4.06         5.33 o                         
  -2   4   8        132.56         98.34         8.78 o                         
  -1   4   8          0.94         -2.32         4.67 o                         
   0   4   8         28.68         23.50         5.31 o                         
   1   4   8         73.78         54.29         5.96 o                         
   2   4   8         91.28        100.66         7.36 o                         
   3   4   8         10.04          4.54         4.72 o                         
   4   4   8          4.22          4.47         4.19 o                         
   5   4   8         17.61          8.32         4.21 o                         
   6   4   8         15.87         15.03         4.60 o                         
  -9   5   8          6.48          4.66         5.46 o                         
  -8   5   8         27.61         13.68         4.97 o                         
  -7   5   8         30.92         14.19         5.02 o                         
  -6   5   8          3.46         -2.33         4.73 o                         
  -5   5   8         51.23         38.74         6.74 o                         
  -4   5   8         28.72         21.37         6.16 o                         
  -3   5   8          4.28          0.01         4.94 o                         
  -2   5   8         66.89         69.33         7.65 o                         
  -1   5   8         34.85         31.46         6.25 o                         
   0   5   8          0.05         -4.10         4.10 o                         
   1   5   8         57.99         55.52         6.01 o                         
   2   5   8          6.78          3.44         5.21 o                         
   3   5   8         34.25         14.67         5.34 o                         
   4   5   8          6.70          1.03         4.30 o                         
   5   5   8        185.89        289.53        13.78 o                         
   6   5   8          0.45         -4.90         4.90 o                         
 -10   6   8          0.13         -1.14         4.22 o                         
  -9   6   8         13.03          3.00         4.08 o                         
  -8   6   8         17.91          1.24         5.06 o                         
  -7   6   8          1.66         -1.27         4.50 o                         
  -6   6   8         33.79          8.95         7.94 o                         
  -5   6   8          5.88          5.51         4.89 o                         
  -4   6   8         19.44          8.18         5.26 o                         
  -3   6   8         38.57         36.16         6.14 o                         
  -2   6   8        188.51        255.41        11.94 o                         
  -1   6   8          0.08         -5.15         5.15 o                         
   0   6   8         41.17         41.12         5.49 o                         
   1   6   8          6.75          5.14         4.50 o                         
   2   6   8         16.68          4.45         4.45 o                         
   3   6   8          9.99          5.43         4.52 o                         
   4   6   8         31.19         19.67         4.60 o                         
   5   6   8         13.75          9.65         3.90 o                         
   6   6   8        113.88        147.40        12.18 o                         
 -10   7   8         11.93          2.49         3.46 o                         
  -9   7   8          1.31          0.08         6.74 o                         
  -8   7   8          0.25         -4.55         4.55 o                         
  -7   7   8         29.63         16.84         6.48 o                         
  -6   7   8         14.67         10.61         5.39 o                         
  -5   7   8          0.32          2.54         4.53 o                         
  -4   7   8          1.71         -4.90         4.90 o                         
  -3   7   8         15.20         17.75         5.56 o                         
  -2   7   8         67.85         64.96         7.06 o                         
  -1   7   8         77.49         66.40         8.73 o                         
   0   7   8         67.01         47.95         7.50 o                         
   1   7   8         18.48         14.83         4.72 o                         
   2   7   8        122.04        117.06         8.79 o                         
   3   7   8          2.55          3.53         4.32 o                         
   4   7   8         12.43          2.90         6.66 o                         
   5   7   8         21.99         12.45         5.24 o                         
  -9   8   8          7.54          5.35         4.07 o                         
  -8   8   8          0.31         -3.91         4.01 o                         
  -7   8   8         13.51          1.64         5.17 o                         
  -6   8   8         86.40         99.99        11.27 o                         
  -5   8   8         23.00         22.93         5.50 o                         
  -4   8   8          3.09         -2.34         4.48 o                         
  -3   8   8          3.63         -2.13         5.79 o                         
  -2   8   8        111.56         75.08         9.47 o                         
  -1   8   8          4.24         -4.06         4.06 o                         
   0   8   8          5.95          7.60         4.35 o                         
   1   8   8         80.91         67.43         7.28 o                         
   2   8   8         65.44         44.58         7.90 o                         
   3   8   8        126.33        143.42        13.14 o                         
   4   8   8         11.90          3.56         4.68 o                         
   5   8   8         66.17         34.34         7.79 o                         
  -9   9   8          5.60         -0.96         3.33 o                         
  -8   9   8          0.01         -2.69         4.87 o                         
  -7   9   8          2.71          3.39         4.50 o                         
  -6   9   8          1.23         -1.75         4.51 o                         
  -5   9   8         17.67          5.76         4.54 o                         
  -4   9   8         95.67         64.02         7.06 o                         
  -3   9   8          7.66          2.64         4.44 o                         
  -2   9   8          7.64          2.20         4.37 o                         
  -1   9   8         15.82          2.13         4.25 o                         
   0   9   8         71.49         71.85         6.87 o                         
   1   9   8          0.02         -4.41         4.41 o                         
   2   9   8         49.53         42.45         5.41 o                         
   3   9   8          0.00         -2.35         4.97 o                         
   4   9   8          3.02          1.51         4.60 o                         
  -8  10   8          0.51         -1.05         3.93 o                         
  -7  10   8          7.19         11.28         4.61 o                         
  -6  10   8          5.12          0.60         4.78 o                         
  -5  10   8         66.56         50.27         7.85 o                         
  -4  10   8          4.63         -4.14         4.96 o                         
  -3  10   8        160.09        262.45        20.14 o                         
  -2  10   8          1.41         -5.87         5.87 o                         
  -1  10   8         13.36         -3.45         5.43 o                         
   0  10   8         19.92         17.89         4.69 o                         
   1  10   8         60.38         49.37         6.63 o                         
   2  10   8         63.67         65.29         7.58 o                         
   3  10   8         57.19         37.94         9.67 o                         
   4  10   8          0.31         -2.40         3.55 o                         
  -7  11   8         78.62         72.65        10.85 o                         
  -6  11   8         38.93         26.77         4.53 o                         
  -5  11   8          1.31          0.34         3.68 o                         
  -4  11   8         33.65         11.16         6.30 o                         
  -3  11   8         69.85         34.71         5.93 o                         
  -2  11   8         11.82          9.94         4.77 o                         
  -1  11   8        133.32        184.27        13.06 o                         
   0  11   8         44.28         43.90         9.16 o                         
   1  11   8         15.93          6.33         3.94 o                         
   2  11   8         88.11         64.31         7.20 o                         
   3  11   8         34.51         20.94         5.41 o                         
  -6  12   8          4.09          7.59         4.25 o                         
  -5  12   8          0.46         -3.03         4.05 o                         
  -4  12   8          1.44          1.24         4.60 o                         
  -3  12   8          0.42         -4.34         4.49 o                         
  -2  12   8          0.48         -2.72         4.37 o                         
  -1  12   8         74.14         51.74         9.94 o                         
   0  12   8          3.23          1.58         4.18 o                         
   1  12   8          3.92         -1.63         4.90 o                         
   2  12   8         11.22          1.54         7.89 o                         
  -5  13   8          0.04         -1.38         4.14 o                         
  -4  13   8         38.51         22.73         5.25 o                         
  -3  13   8         17.23         14.65         6.55 o                         
  -2  13   8          8.51          2.37         4.42 o                         
  -1  13   8         57.52         42.64         5.72 o                         
   0  13   8         51.10         83.43        12.95 o                         
  -8   1   9          2.88          4.12         3.16 o                         
  -7   1   9         50.04         35.89         5.58 o                         
  -6   1   9         21.16          9.71         4.11 o                         
  -5   1   9        193.45        201.27        28.02 o                         
  -4   1   9        184.05        231.00        15.65 o                         
  -3   1   9          4.14         -5.08         5.08 o                         
  -2   1   9        215.96        284.21        16.29 o                         
  -1   1   9         82.40         61.33         8.59 o                         
   0   1   9          0.01         -2.28         4.72 o                         
   1   1   9          5.76          8.38         5.85 o                         
   2   1   9         31.42         18.43         5.90 o                         
   3   1   9         10.20          0.71         4.15 o                         
  -8   2   9          1.95          9.47         5.84 o                         
  -7   2   9         12.51          9.86         3.90 o                         
  -6   2   9         46.41         19.43         6.02 o                         
  -5   2   9         61.88         25.80         6.46 o                         
  -4   2   9          0.86         -4.53         6.40 o                         
  -3   2   9         70.16         54.48         7.81 o                         
  -2   2   9         23.27         28.86         7.00 o                         
  -1   2   9         49.24         33.70        13.01 o                         
   0   2   9        140.83        187.70        12.28 o                         
   1   2   9         22.88         13.31         4.91 o                         
   2   2   9         17.20          6.75         4.31 o                         
   3   2   9          5.90         -4.54         4.54 o                         
  -8   3   9         10.48          4.59         3.76 o                         
  -7   3   9         13.47          5.90         4.55 o                         
  -6   3   9          3.19          1.09         3.50 o                         
  -5   3   9         16.48         13.40         5.11 o                         
  -4   3   9         25.34         23.09         5.80 o                         
  -3   3   9          0.90         -3.42         4.83 o                         
  -2   3   9         61.75         35.50         7.28 o                         
  -1   3   9          6.13         -2.44         5.15 o                         
   0   3   9          8.39         -1.57         6.75 o                         
   1   3   9          0.20         -4.51         4.51 o                         
   2   3   9         16.15         14.42         5.16 o                         
   3   3   9         15.03         12.90         5.13 o                         
  -8   4   9          6.36          1.49         3.35 o                         
  -7   4   9         10.23          1.07         4.13 o                         
  -6   4   9         92.16         36.87         7.57 o                         
  -5   4   9         38.71         25.54         8.98 o                         
  -4   4   9         26.62         14.18         4.94 o                         
  -3   4   9        170.06        254.91        16.27 o                         
  -2   4   9         52.14         33.69         7.29 o                         
  -1   4   9         39.27         33.96         6.33 o                         
   0   4   9        156.78        219.19        12.82 o                         
   1   4   9         11.40         -0.68         5.64 o                         
   2   4   9         29.97         26.57         5.64 o                         
   3   4   9         26.09         20.92         8.01 o                         
  -7   5   9          1.47         -3.69         3.69 o                         
  -6   5   9          7.68         -1.01         3.67 o                         
  -5   5   9          2.71         -2.70         4.11 o                         
  -4   5   9          0.16         -3.93         3.93 o                         
  -3   5   9          0.41          2.17         4.17 o                         
  -2   5   9          1.03         -2.76         4.30 o                         
  -1   5   9         22.07          7.90         6.11 o                         
   0   5   9         12.20          2.09         4.34 o                         
   1   5   9          1.05         -4.76         4.76 o                         
   2   5   9          7.83          3.16         7.01 o                         
  -7   6   9          1.39         -2.36         3.71 o                         
  -6   6   9         24.86         14.17         4.72 o                         
  -5   6   9          0.32          0.02         4.51 o                         
  -4   6   9         47.18         20.53         5.61 o                         
  -3   6   9        119.35        169.39        12.37 o                         
  -2   6   9         31.00         15.79         4.93 o                         
  -1   6   9          0.95          1.24         4.01 o                         
   0   6   9          0.49         -4.59         4.59 o                         
   1   6   9         22.59         -1.46         4.95 o                         
   2   6   9          3.43          0.97         6.71 o                         
  -6   7   9          2.46         -1.54         4.02 o                         
  -5   7   9         14.60         12.22         4.39 o                         
  -4   7   9         42.82         28.66         5.83 o                         
  -3   7   9          1.55         -3.23         5.01 o                         
  -2   7   9          3.45          2.78         3.92 o                         
  -1   7   9         75.41         69.16         9.36 o                         
   0   7   9         34.26         23.66         5.24 o                         
   1   7   9         74.70         88.18         8.52 o                         
  -5   8   9         27.02         18.44         4.49 o                         
  -4   8   9         30.33         12.37         6.14 o                         
  -3   8   9         69.51         67.07         9.27 o                         
  -2   8   9         12.79          8.97         4.35 o                         
  -1   8   9          6.59         -3.84         3.84 o                         
   0   8   9          2.12         -4.73         4.73 o                         
  -4   9   9         29.58          0.87         8.36 o                         
  -3   9   9         61.90         54.65         7.82 o                         
  -2   9   9         76.02         45.10        11.13 o                         
  -1   9   9        140.30        234.37        24.43 o                         
                                                                                
