# Supplementary material for: Crystal structure determination and Hirshfeld surface analysis of N-acetyl-N-3-meth­oxy­phenyl and N-(2,5-di­meth­oxy­phen­yl)-N-phenyl­sulfonyl derivatives of N-[1-(phenyl­sulfon­yl)-1H-indol-2-yl]methanamine
Source: Acta Crystallogr E Crystallogr Commun. 2024 Jul 9;80(Pt 8):845–51. doi: 10.1107/S2056989024006649 (PMC11299751; doi:10.1107/S2056989024006649)
Supplement: Supplementary file 3 [file e-80-00845-IIsup3.hkl]

data_II                                                                         
_shelx_title ' SM21A_a.res in Cc'                                               
_shelx_refln_list_code          4                                               
_shelx_F_calc_maximum      244.30                                               
_exptl_crystal_F_000      1176.00                                               
_reflns_d_resolution_high  0.7966                                               
                                                                                
loop_                                                                           
 _space_group_symop_operation_xyz                                               
 'x, y, z'                                                                      
 'x, -y, z+1/2'                                                                 
 'x+1/2, y+1/2, z'                                                              
 'x+1/2, -y+1/2, z+1/2'                                                         
                                                                                
_cell_length_a    13.4629                                                       
_cell_length_b    17.1925                                                       
_cell_length_c    11.5316                                                       
_cell_angle_alpha  90.000                                                       
_cell_angle_beta   94.844                                                       
_cell_angle_gamma  90.000                                                       
                                                                                
_shelx_F_squared_multiplier     1.000                                           
                                                                                
loop_                                                                           
 _refln_index_h                                                                 
 _refln_index_k                                                                 
 _refln_index_l                                                                 
 _refln_F_squared_calc                                                          
 _refln_F_squared_meas                                                          
 _refln_F_squared_sigma                                                         
 _refln_observed_status                                                         
  -2   0 -14        256.66        391.58        33.91 o                         
   0   0 -14         82.34         85.30        15.56 o                         
   2   0 -14        355.63        481.39        38.64 o                         
   4   0 -14        156.97        168.66        24.95 o                         
  -1   1 -14          6.04         45.84        15.11 o                         
   1   1 -14        185.22        206.01        13.34 o                         
   3   1 -14        116.49        163.01        17.50 o                         
   5   1 -14         65.81        127.85        28.44 o                         
  -2   2 -14         33.48         52.57        20.98 o                         
   0   2 -14         93.85        111.51        10.93 o                         
   2   2 -14          3.39         77.88        14.27 o                         
   4   2 -14         91.07         91.13        14.56 o                         
  -1   3 -14         31.22         63.73        13.52 o                         
   1   3 -14        233.68        331.87        14.18 o                         
   3   3 -14        253.49        330.68        19.94 o                         
   0   4 -14        138.67        172.15        13.29 o                         
   2   4 -14        170.34        272.72        18.41 o                         
  -5   1 -13         89.37         96.06        16.67 o                         
  -3   1 -13        413.00        443.98        20.30 o                         
  -1   1 -13        411.15        452.14        22.66 o                         
   1   1 -13         10.99          7.29         7.42 o                         
   3   1 -13        651.66        895.03        41.80 o                         
   5   1 -13        267.48        378.44        24.66 o                         
   7   1 -13         52.01         41.17        20.40 o                         
  -4   2 -13        333.38        357.88        20.79 o                         
  -2   2 -13        854.27        925.92        32.08 o                         
   0   2 -13         33.44        222.91        16.53 o                         
   2   2 -13        516.90        630.52        32.32 o                         
   4   2 -13        426.79        527.71        33.20 o                         
   6   2 -13         59.14         57.82        16.73 o                         
   8   2 -13         15.32        -13.21        21.11 o                         
  -5   3 -13         28.18          0.63        17.03 o                         
  -3   3 -13         61.29         59.59        15.83 o                         
  -1   3 -13        143.71        157.29        22.51 o                         
   1   3 -13         89.69         77.61         8.85 o                         
   3   3 -13         39.52         99.35        25.09 o                         
   5   3 -13          6.93         17.31        10.21 o                         
   7   3 -13         11.22         17.85        16.04 o                         
  -4   4 -13        148.14        202.37        19.77 o                         
  -2   4 -13        208.69        215.70        17.91 o                         
   0   4 -13         62.38         92.46        17.32 o                         
   2   4 -13         65.78         67.81         8.77 o                         
   4   4 -13        145.20        161.74        13.53 o                         
   6   4 -13        111.49         93.41        12.21 o                         
  -3   5 -13        278.22        334.42        22.28 o                         
  -1   5 -13        148.05        175.85        15.67 o                         
   1   5 -13          5.85         12.82         9.82 o                         
   3   5 -13        124.75        119.21         9.64 o                         
   5   5 -13         90.06         86.64        14.04 o                         
   7   5 -13         45.25         53.42        12.44 o                         
  -4   6 -13         69.45        103.26        19.49 o                         
  -2   6 -13         33.74         66.95        22.66 o                         
   0   6 -13        105.39        140.71        14.11 o                         
   2   6 -13         66.14         65.51        10.11 o                         
   4   6 -13         23.34         23.86         9.79 o                         
   6   6 -13         50.15         99.60        12.27 o                         
  -3   7 -13         17.69         44.15        18.13 o                         
  -1   7 -13        128.80         82.58        18.30 o                         
   1   7 -13        394.40        412.44        19.08 o                         
   3   7 -13         38.86         24.30        11.80 o                         
   5   7 -13        135.83        166.29        16.35 o                         
  -2   8 -13         14.46         56.09        15.85 o                         
   0   8 -13         51.63         71.63        18.15 o                         
   2   8 -13        155.79        177.60        13.58 o                         
   4   8 -13         65.65         67.40        11.16 o                         
   1   9 -13         56.18         73.11        20.58 o                         
  -8   0 -12        331.30        394.21        35.22 o                         
  -6   0 -12        367.82        323.32        31.83 o                         
  -4   0 -12         94.24         84.70        18.53 o                         
  -2   0 -12        324.06        262.64        24.43 o                         
   0   0 -12        754.94        741.08        39.00 o                         
   2   0 -12         35.46          6.77        14.68 o                         
   4   0 -12        113.68        182.94        20.22 o                         
   6   0 -12        604.22        543.85        45.33 o                         
   8   0 -12        270.56        190.41        41.98 o                         
  10   0 -12         51.65         39.52        28.51 o                         
  -7   1 -12        242.23        260.53        20.20 o                         
  -5   1 -12        128.26        153.04        18.35 o                         
  -3   1 -12         51.41         38.05        11.61 o                         
  -1   1 -12        118.28        150.91        12.90 o                         
   1   1 -12         35.70        384.50        19.74 o                         
   3   1 -12         19.31         30.59        12.16 o                         
   5   1 -12        163.21        143.37        18.95 o                         
   7   1 -12        127.12        143.66        20.75 o                         
   9   1 -12         34.43         75.41        17.17 o                         
  -6   2 -12          6.95        -14.62        14.62 o                         
  -4   2 -12         94.77        100.54        13.81 o                         
  -2   2 -12         86.26         85.58        12.12 o                         
   0   2 -12        181.50        251.24        13.37 o                         
   2   2 -12        149.39        166.56        11.66 o                         
   4   2 -12        255.13        240.18        14.33 o                         
   6   2 -12        227.54        286.91        18.24 o                         
   8   2 -12        123.10        135.83        14.20 o                         
  10   2 -12         13.01         20.87        11.94 o                         
  -7   3 -12        280.55        302.50        30.65 o                         
  -5   3 -12        110.90        103.04        14.28 o                         
  -3   3 -12        198.49        206.03        16.77 o                         
  -1   3 -12        409.02        431.56        18.14 o                         
   1   3 -12        210.66        269.82        13.57 o                         
   3   3 -12          4.90          9.86         9.18 o                         
   5   3 -12        188.11        209.87        13.13 o                         
   7   3 -12        309.21        321.03        19.97 o                         
   9   3 -12        124.39        153.80        14.52 o                         
  -6   4 -12        157.42        170.94        21.22 o                         
  -4   4 -12         14.42         29.94        15.71 o                         
  -2   4 -12         63.03         71.48        12.94 o                         
   0   4 -12        143.01        238.20        18.13 o                         
   2   4 -12         81.44         68.98         9.28 o                         
   4   4 -12        247.22        255.06        16.66 o                         
   6   4 -12         90.73        111.48        12.15 o                         
   8   4 -12        116.28        130.97        13.12 o                         
  -7   5 -12         24.25         26.60        20.24 o                         
  -5   5 -12        195.87        238.34        20.48 o                         
  -3   5 -12        505.83        492.89        23.58 o                         
  -1   5 -12        319.06        335.44        16.86 o                         
   1   5 -12         76.35         71.98        11.13 o                         
   3   5 -12        463.46        367.23        15.73 o                         
   5   5 -12        155.93        139.95        14.13 o                         
   7   5 -12        111.33        104.82        15.57 o                         
   9   5 -12         36.85         27.63        11.71 o                         
  -6   6 -12         20.63         16.11        20.76 o                         
  -4   6 -12        278.15        257.60        22.53 o                         
  -2   6 -12         23.48         66.27        17.06 o                         
   0   6 -12        253.97        301.77        17.26 o                         
   2   6 -12         74.82         49.58        10.22 o                         
   4   6 -12         88.47         90.69         9.37 o                         
   6   6 -12        146.82        157.75        13.40 o                         
   8   6 -12         33.91         47.27        14.79 o                         
  -5   7 -12         27.13         -4.25        19.07 o                         
  -3   7 -12         81.28         65.39        18.12 o                         
  -1   7 -12         37.21         39.85        12.23 o                         
   1   7 -12        151.64        166.77        13.50 o                         
   3   7 -12        460.27        475.43        22.44 o                         
   5   7 -12         40.46         94.08        11.43 o                         
   7   7 -12         67.28         92.90        15.81 o                         
  -4   8 -12        356.65        372.15        27.97 o                         
  -2   8 -12        244.44        214.37        20.54 o                         
   0   8 -12         73.56         89.02        14.60 o                         
   2   8 -12         61.20         57.20        11.90 o                         
   4   8 -12        387.98        432.93        21.57 o                         
   6   8 -12         13.61         22.16        11.90 o                         
  -3   9 -12        217.21        203.18        19.42 o                         
  -1   9 -12        213.11        230.83        18.26 o                         
   1   9 -12         76.18         99.55        16.86 o                         
   3   9 -12         91.65        112.30        10.83 o                         
   5   9 -12        167.30        179.69        12.82 o                         
   7   9 -12          5.91         30.51        12.17 o                         
  -2  10 -12        195.79        224.64        21.67 o                         
   0  10 -12        157.68        175.09        18.33 o                         
   2  10 -12         37.29         39.54        14.47 o                         
   4  10 -12         81.34         74.14        12.79 o                         
   6  10 -12         43.02         72.26        14.86 o                         
  -1  11 -12        101.95        148.58        21.52 o                         
   1  11 -12          7.41         -2.00        16.89 o                         
   3  11 -12        174.55        206.84        16.13 o                         
  -9   1 -11        259.14        262.38        23.26 o                         
  -7   1 -11        113.68        145.97        17.25 o                         
  -5   1 -11        864.48        852.11        30.88 o                         
  -3   1 -11        478.55        524.73        22.16 o                         
  -1   1 -11        175.44        211.55        16.42 o                         
   1   1 -11        256.94        241.90        15.90 o                         
   3   1 -11        463.22        724.81        34.76 o                         
   5   1 -11         52.64         64.96        18.30 o                         
   7   1 -11        277.42        268.04        24.07 o                         
   9   1 -11        241.98        239.52        16.19 o                         
  11   1 -11         64.32         99.70        14.76 o                         
  -8   2 -11        203.12        237.85        23.15 o                         
  -6   2 -11        736.37        796.32        34.74 o                         
  -4   2 -11        904.93        865.46        30.11 o                         
  -2   2 -11        588.36        524.72        23.40 o                         
   0   2 -11        996.75       1035.48        28.39 o                         
   2   2 -11        788.22        764.30        23.09 o                         
   4   2 -11        337.11        333.29        15.97 o                         
   6   2 -11         59.87        124.98        16.85 o                         
   8   2 -11        167.30        138.79        13.96 o                         
  10   2 -11        161.24        184.63        15.37 o                         
  -9   3 -11        121.17         90.47        19.90 o                         
  -7   3 -11         96.60        122.61        16.61 o                         
  -5   3 -11        497.64        455.48        22.33 o                         
  -3   3 -11         83.99        143.30        13.64 o                         
  -1   3 -11        762.37        727.22        22.43 o                         
   1   3 -11        179.40        187.08        19.39 o                         
   3   3 -11         25.45         65.36         7.80 o                         
   5   3 -11        454.61        387.59        16.89 o                         
   7   3 -11        523.41        484.20        21.51 o                         
   9   3 -11         80.76        110.36        12.83 o                         
  11   3 -11        193.87        238.79        17.33 o                         
  -8   4 -11        140.35        131.36        19.04 o                         
  -6   4 -11        169.12        180.88        16.56 o                         
  -4   4 -11         54.00         39.32        13.83 o                         
  -2   4 -11        106.26        103.70        12.00 o                         
   0   4 -11        212.53        303.07        19.95 o                         
   2   4 -11         98.75        129.96         8.38 o                         
   4   4 -11        234.19        281.63        15.91 o                         
   6   4 -11         48.50         43.50        10.44 o                         
   8   4 -11        284.55        349.79        22.35 o                         
  10   4 -11         26.31         36.59        15.30 o                         
  -9   5 -11         62.70         63.74        50.86 o                         
  -7   5 -11         35.95         47.83        16.88 o                         
  -5   5 -11        214.79        190.73        18.24 o                         
  -3   5 -11        117.30         97.28        13.49 o                         
  -1   5 -11        309.01        355.56        17.20 o                         
   1   5 -11         83.29         92.31        12.46 o                         
   3   5 -11         55.06         69.48         7.15 o                         
   5   5 -11         47.88         37.45         8.08 o                         
   7   5 -11         93.93        158.24        13.69 o                         
   9   5 -11         50.71         50.57        14.36 o                         
  11   5 -11         48.33         69.95        15.03 o                         
  -8   6 -11        292.18        288.53        25.08 o                         
  -6   6 -11        206.42        201.61        19.37 o                         
  -4   6 -11        176.13        143.15        16.03 o                         
  -2   6 -11        391.17        418.74        19.96 o                         
   0   6 -11        705.29        730.27        25.13 o                         
   2   6 -11         29.92         62.20        11.37 o                         
   4   6 -11         63.55         58.83         9.95 o                         
   6   6 -11        413.52        590.44        46.77 o                         
   8   6 -11        318.88        342.73        23.37 o                         
  10   6 -11         51.45         79.09        16.78 o                         
  -7   7 -11        435.77        404.31        37.28 o                         
  -5   7 -11         80.75         44.33        18.08 o                         
  -3   7 -11         10.85          7.53        11.91 o                         
  -1   7 -11        929.44        957.94        31.60 o                         
   1   7 -11        327.82        357.93        21.51 o                         
   3   7 -11        178.19        173.76        11.19 o                         
   5   7 -11        899.74        981.85        32.37 o                         
   7   7 -11        362.01        343.56        22.41 o                         
   9   7 -11          4.24         30.15        10.52 o                         
  -6   8 -11        157.04        141.66        25.04 o                         
  -4   8 -11         32.29         10.96        14.39 o                         
  -2   8 -11         37.11          9.79        12.40 o                         
   0   8 -11        199.67        240.47        16.67 o                         
   2   8 -11        365.50        299.37        18.58 o                         
   4   8 -11        597.62        598.62        21.02 o                         
   6   8 -11        169.22        158.64        11.35 o                         
   8   8 -11         10.19         36.82        14.05 o                         
  -7   9 -11         19.95         52.10        20.97 o                         
  -5   9 -11        155.75        189.95        21.49 o                         
  -3   9 -11        113.61         77.91        15.10 o                         
  -1   9 -11         67.48        102.61        15.23 o                         
   1   9 -11        309.85        350.32        19.41 o                         
   3   9 -11        111.55         98.67        12.25 o                         
   5   9 -11         90.05        133.45        12.04 o                         
   7   9 -11         56.55         96.86        12.49 o                         
   9   9 -11         18.76         30.93        13.91 o                         
  -6  10 -11         14.59         28.08        22.42 o                         
  -4  10 -11         28.00         43.54        18.17 o                         
  -2  10 -11        617.34        586.83        42.59 o                         
   0  10 -11        661.06        690.63        30.77 o                         
   2  10 -11         58.75         51.45        11.74 o                         
   4  10 -11        232.24        211.88        16.07 o                         
   6  10 -11        572.31        625.01        23.96 o                         
   8  10 -11         63.70         98.48        12.61 o                         
  -5  11 -11        260.55        318.28        28.48 o                         
  -3  11 -11         36.18         34.56        20.01 o                         
  -1  11 -11         54.80         61.60        17.85 o                         
   1  11 -11        321.95        297.94        22.22 o                         
   3  11 -11        181.75        151.71        15.95 o                         
   5  11 -11         69.62         80.60        13.87 o                         
   7  11 -11         36.71         44.99        12.36 o                         
  -4  12 -11         93.93         70.73        20.85 o                         
  -2  12 -11        346.24        361.08        26.28 o                         
   0  12 -11         14.40         34.62        17.79 o                         
   2  12 -11        183.91        205.56        17.93 o                         
   4  12 -11        140.52        131.97        17.87 o                         
   6  12 -11         95.94        121.94        16.08 o                         
  -1  13 -11        160.61        225.35        28.05 o                         
   1  13 -11         29.84         65.13        15.21 o                         
   3  13 -11         93.21         76.78        18.69 o                         
 -10   0 -10        672.74        511.47        59.10 o                         
  -8   0 -10        945.52        977.76        51.48 o                         
  -6   0 -10        759.89        688.56        37.48 o                         
  -4   0 -10        793.31        772.38        40.65 o                         
  -2   0 -10       2701.29       2423.16        93.00 o                         
   0   0 -10        233.37        371.26        51.78 o                         
   2   0 -10        728.69        545.85        23.43 o                         
   4   0 -10       2642.56       3385.75       167.64 o                         
   6   0 -10         55.68         86.89        24.71 o                         
   8   0 -10        187.61        215.27        17.54 o                         
  10   0 -10        358.57        373.99        27.82 o                         
  12   0 -10         27.03         20.57        25.70 o                         
 -11   1 -10         55.79         46.28        20.46 o                         
  -9   1 -10        393.19        375.93        23.51 o                         
  -7   1 -10        616.10        621.53        28.25 o                         
  -5   1 -10        256.05        271.93        17.16 o                         
  -3   1 -10        458.56        490.31        23.07 o                         
  -1   1 -10       1687.41       1775.78        57.68 o                         
   1   1 -10        113.14        162.87        11.05 o                         
   3   1 -10       1784.06       1780.09        58.73 o                         
   5   1 -10        681.43       1048.82        69.72 o                         
   7   1 -10        137.80        150.61        19.13 o                         
   9   1 -10         15.10          8.84        11.13 o                         
  11   1 -10        130.97        169.14        22.21 o                         
  13   1 -10          6.55        -18.53        63.96 o                         
 -10   2 -10        188.98        192.95        23.05 o                         
  -8   2 -10          8.16          5.09        14.59 o                         
  -6   2 -10        151.95        167.46        15.26 o                         
  -4   2 -10        213.78        202.12        15.34 o                         
  -2   2 -10         76.35         78.42        10.91 o                         
   0   2 -10        456.50        476.67        26.85 o                         
   2   2 -10        164.80        157.79         8.95 o                         
   4   2 -10          5.89        293.19        22.40 o                         
   6   2 -10         42.22         42.19        15.63 o                         
   8   2 -10         86.39         94.71        15.30 o                         
  10   2 -10         45.03         58.59        15.98 o                         
  12   2 -10         32.97         30.98        15.63 o                         
  -9   3 -10        467.77        471.61        28.08 o                         
  -7   3 -10        223.86        219.24        18.07 o                         
  -5   3 -10        243.03        234.71        16.91 o                         
  -3   3 -10       1174.56       1083.92        33.52 o                         
  -1   3 -10        158.80        162.23        10.28 o                         
   1   3 -10         71.95        118.39        11.02 o                         
   3   3 -10        647.00        871.99        32.66 o                         
   5   3 -10        359.50        452.69        33.96 o                         
   7   3 -10         85.65        105.43        10.57 o                         
   9   3 -10         24.65          5.52        11.04 o                         
  11   3 -10         43.37         76.74        15.17 o                         
 -10   4 -10         38.06         34.92        18.77 o                         
  -8   4 -10        453.51        513.92        26.53 o                         
  -6   4 -10        276.43        252.75        17.76 o                         
  -4   4 -10         18.44          9.18        11.52 o                         
  -2   4 -10        713.72        662.38        24.50 o                         
   0   4 -10        522.19        566.07        21.56 o                         
   2   4 -10        889.85        782.98        23.84 o                         
   4   4 -10        546.71        816.05        30.52 o                         
   6   4 -10        201.81        221.66        18.72 o                         
   8   4 -10         63.07         77.74        12.96 o                         
  10   4 -10         48.55         32.80         9.96 o                         
  12   4 -10         50.33         57.65        12.21 o                         
  -9   5 -10         22.52          3.18        18.43 o                         
  -7   5 -10        845.63        856.22        37.07 o                         
  -5   5 -10        188.56        220.11        17.04 o                         
  -3   5 -10        230.88        187.93        14.69 o                         
  -1   5 -10        540.60        525.47        20.40 o                         
   1   5 -10        617.48        554.83        21.91 o                         
   3   5 -10        864.50        811.87        22.53 o                         
   5   5 -10        963.65       1154.94        72.83 o                         
   7   5 -10        369.06        393.63        18.25 o                         
   9   5 -10        151.21        104.48        12.16 o                         
  11   5 -10         46.41         41.64        11.45 o                         
 -10   6 -10        109.27        190.92        25.24 o                         
  -8   6 -10        117.41        118.52        20.07 o                         
  -6   6 -10        691.92        742.06        33.27 o                         
  -4   6 -10        309.79        318.26        19.99 o                         
  -2   6 -10        105.13         54.25        11.72 o                         
   0   6 -10        742.57        874.49        27.04 o                         
   2   6 -10        233.32        226.32        12.07 o                         
   4   6 -10       1007.84       1106.04        32.86 o                         
   6   6 -10        308.37        458.13        25.98 o                         
   8   6 -10        129.91        121.64        11.26 o                         
  10   6 -10        127.88        109.20        11.09 o                         
  12   6 -10         31.37         57.91        18.43 o                         
  -9   7 -10         41.95         24.54        19.89 o                         
  -7   7 -10         15.31         30.80        17.61 o                         
  -5   7 -10        134.41        147.71        16.88 o                         
  -3   7 -10         84.21         52.23        16.18 o                         
  -1   7 -10        753.37        708.94        26.21 o                         
   1   7 -10        503.30        559.82        22.76 o                         
   3   7 -10        866.90        930.04        27.09 o                         
   5   7 -10        395.33        454.89        20.97 o                         
   7   7 -10         93.52        173.70        15.55 o                         
   9   7 -10          4.50          9.32         9.10 o                         
  11   7 -10         12.43         30.36        10.11 o                         
  -8   8 -10        149.50        158.10        25.73 o                         
  -6   8 -10        328.26        305.51        24.59 o                         
  -4   8 -10        110.51         82.17        14.91 o                         
  -2   8 -10        107.29        141.69        14.07 o                         
   0   8 -10        354.63        370.66        20.34 o                         
   2   8 -10        334.26        328.91        19.08 o                         
   4   8 -10         93.91        116.51        11.26 o                         
   6   8 -10        478.31        527.26        23.71 o                         
   8   8 -10         88.95        138.22        11.36 o                         
  10   8 -10         10.28         19.84        10.49 o                         
  -7   9 -10        208.41        276.90        29.39 o                         
  -5   9 -10        484.41        423.48        29.17 o                         
  -3   9 -10        240.32        221.87        16.90 o                         
  -1   9 -10        146.41        122.96        14.52 o                         
   1   9 -10       1293.10       1256.26        38.59 o                         
   3   9 -10        300.02        261.23        15.68 o                         
   5   9 -10        170.07        216.82        13.47 o                         
   7   9 -10        281.86        306.53        16.44 o                         
   9   9 -10         80.92         86.12        11.54 o                         
  -8  10 -10        160.86        199.61        27.44 o                         
  -6  10 -10          1.16         -4.50        21.36 o                         
  -4  10 -10         58.86         40.20        17.22 o                         
  -2  10 -10        470.84        443.10        30.09 o                         
   0  10 -10         94.57        150.79        16.05 o                         
   2  10 -10        248.95        181.77        14.56 o                         
   4  10 -10        536.89        484.10        22.00 o                         
   6  10 -10         56.63         59.11        11.77 o                         
   8  10 -10         46.91         66.34        12.68 o                         
  10  10 -10        129.45        130.38        16.67 o                         
  -7  11 -10         35.21         46.08        23.54 o                         
  -5  11 -10         39.68         53.37        21.55 o                         
  -3  11 -10         29.41         -9.39        16.37 o                         
  -1  11 -10        434.16        445.16        28.46 o                         
   1  11 -10        458.44        476.26        27.32 o                         
   3  11 -10        336.70        342.12        20.68 o                         
   5  11 -10         31.05         50.00        13.97 o                         
   7  11 -10        281.04        306.75        18.92 o                         
   9  11 -10         37.01         60.09        16.16 o                         
  -6  12 -10         14.92         -2.87        25.97 o                         
  -4  12 -10        102.45        118.66        20.59 o                         
  -2  12 -10         75.54         88.30        18.75 o                         
   0  12 -10         10.26         16.90        12.19 o                         
   2  12 -10         71.34         71.95        14.54 o                         
   4  12 -10         88.18        101.08        15.73 o                         
   6  12 -10        193.52        190.84        20.44 o                         
   8  12 -10         64.03         84.90        18.14 o                         
  -5  13 -10         10.10        -18.90        19.84 o                         
  -3  13 -10        269.66        278.05        24.57 o                         
  -1  13 -10        175.94        228.09        22.25 o                         
   1  13 -10        112.76         83.02        15.65 o                         
   3  13 -10         45.81         23.74        14.97 o                         
   5  13 -10        314.83        348.87        21.99 o                         
   7  13 -10         16.55         31.97        16.69 o                         
  -4  14 -10        108.78        157.54        24.88 o                         
  -2  14 -10         62.97         66.41        20.45 o                         
   0  14 -10        313.78        344.61        24.21 o                         
   2  14 -10          3.78         13.04        16.10 o                         
   4  14 -10        176.41        242.46        23.19 o                         
   6  14 -10         74.59         59.52        43.10 o                         
  -1  15 -10         23.90          7.89        19.41 o                         
   1  15 -10        130.88        176.13        20.69 o                         
   3  15 -10         30.08         51.29        17.77 o                         
 -11   1  -9        174.28        175.23        20.53 o                         
  -9   1  -9        273.71        282.09        20.62 o                         
  -7   1  -9        939.91        776.34        28.71 o                         
  -5   1  -9        142.82        114.22        13.43 o                         
  -3   1  -9        128.49         74.46        12.88 o                         
  -1   1  -9       2438.85       2525.49        68.19 o                         
   1   1  -9        756.33        775.05        51.43 o                         
   5   1  -9       1020.15       1027.86        43.62 o                         
   7   1  -9       1749.57       1723.20        56.14 o                         
   9   1  -9         19.91         19.30        11.75 o                         
  11   1  -9        153.29        181.11        13.75 o                         
  13   1  -9        191.06        206.98        16.54 o                         
 -12   2  -9        185.11        162.38        21.84 o                         
 -10   2  -9          1.51        -15.30        15.30 o                         
  -8   2  -9        712.56        661.01        29.22 o                         
  -6   2  -9        851.60        866.91        30.69 o                         
  -4   2  -9        224.14        211.72        15.34 o                         
  -2   2  -9       2675.38       2779.11        67.40 o                         
   0   2  -9       1019.11       1056.32        31.75 o                         
   2   2  -9       1051.09       1147.99        31.14 o                         
   6   2  -9        730.65        869.35        32.92 o                         
   8   2  -9       1526.04       1452.26        48.69 o                         
  10   2  -9         48.90         49.49        11.54 o                         
  12   2  -9        309.33        378.35        16.25 o                         
 -11   3  -9         43.34         28.23        18.34 o                         
  -9   3  -9        180.43        169.65        18.20 o                         
  -7   3  -9        234.99        253.84        17.38 o                         
  -5   3  -9         80.23         56.66        12.03 o                         
  -3   3  -9       2247.24       2035.56        54.34 o                         
  -1   3  -9        747.06        804.48        26.51 o                         
   1   3  -9        462.27        461.35        23.46 o                         
   3   3  -9       2108.97       2386.62        76.95 o                         
   5   3  -9        602.11        653.16        26.40 o                         
   7   3  -9         54.14         58.30         9.97 o                         
   9   3  -9        361.06        398.33        17.44 o                         
  11   3  -9         17.82         35.53         9.73 o                         
  13   3  -9         96.34         98.61        12.22 o                         
 -10   4  -9        316.04        394.21        27.54 o                         
  -8   4  -9        359.94        406.99        26.12 o                         
  -6   4  -9        418.68        436.13        23.94 o                         
  -4   4  -9       1853.08       1680.13        45.71 o                         
  -2   4  -9       3700.20       3884.18        92.55 o                         
   0   4  -9       1288.59       1172.78        38.04 o                         
   2   4  -9        925.58        903.24        23.28 o                         
   4   4  -9        140.10        149.09        10.78 o                         
   6   4  -9        489.70        455.98        16.93 o                         
   8   4  -9        364.41        356.55        18.51 o                         
  10   4  -9          2.09         -8.03         8.03 o                         
  12   4  -9         69.00         86.25        12.23 o                         
 -11   5  -9         31.05         35.67        17.94 o                         
  -9   5  -9        127.20        114.35        18.17 o                         
  -7   5  -9         64.89         62.29        13.69 o                         
  -5   5  -9        612.82        563.16        36.24 o                         
  -3   5  -9       1225.04       1219.02        35.12 o                         
  -1   5  -9        477.82        504.64        19.88 o                         
   1   5  -9        449.46        485.36        25.34 o                         
   3   5  -9        120.42        174.22        14.77 o                         
   5   5  -9        197.85        196.67        13.18 o                         
   7   5  -9         32.97         47.26        10.22 o                         
   9   5  -9        135.74        149.10        11.95 o                         
  11   5  -9          1.80        -10.37        10.37 o                         
  13   5  -9         10.91         13.58        14.65 o                         
 -10   6  -9        156.87        210.31        23.09 o                         
  -8   6  -9        178.77        150.85        19.16 o                         
  -6   6  -9         29.34         16.72        13.39 o                         
  -4   6  -9        783.12        688.79        30.91 o                         
  -2   6  -9       2144.79       2271.98        56.42 o                         
   0   6  -9         98.21         51.09        10.51 o                         
   2   6  -9       1558.31       1471.70        36.43 o                         
   4   6  -9        118.62         95.87         8.98 o                         
   6   6  -9        181.74        201.52        15.02 o                         
   8   6  -9        210.79        202.81        13.25 o                         
  10   6  -9        209.60        200.61        12.40 o                         
  12   6  -9          0.26        -11.65        11.65 o                         
 -11   7  -9        305.68        180.16        41.50 o                         
  -9   7  -9        273.44        249.54        25.73 o                         
  -7   7  -9         41.07         30.12        15.49 o                         
  -5   7  -9        506.16        519.62        25.19 o                         
  -3   7  -9       1719.36       1687.23        45.93 o                         
  -1   7  -9        112.14         82.05        11.96 o                         
   1   7  -9        663.75        564.14        20.98 o                         
   3   7  -9        140.37        167.40        15.79 o                         
   5   7  -9        460.05        554.71        21.98 o                         
   7   7  -9        233.24        227.37        13.39 o                         
   9   7  -9        333.55        322.51        20.67 o                         
  11   7  -9         46.35         61.45         9.85 o                         
 -10   8  -9        173.94        172.74        28.54 o                         
  -8   8  -9        268.22        261.53        24.11 o                         
  -6   8  -9         48.38         52.78        15.66 o                         
  -4   8  -9         61.94         38.47        12.74 o                         
  -2   8  -9        214.56        223.27        15.78 o                         
   0   8  -9         44.88         64.71        11.27 o                         
   2   8  -9        420.45        428.46        22.74 o                         
   4   8  -9        179.06        233.91        14.25 o                         
   6   8  -9         24.12         22.57        16.68 o                         
   8   8  -9         94.99         89.21        15.34 o                         
  10   8  -9         42.14         16.32        14.80 o                         
  12   8  -9         37.76         55.90        17.62 o                         
  -9   9  -9        123.20        100.41        25.23 o                         
  -7   9  -9          1.07          1.61        18.22 o                         
  -5   9  -9        278.67        263.35        23.62 o                         
  -3   9  -9        486.34        439.11        35.41 o                         
  -1   9  -9        540.20        612.20        28.11 o                         
   1   9  -9        564.31        558.66        25.25 o                         
   3   9  -9        415.46        423.62        20.12 o                         
   5   9  -9        859.90        921.09        30.75 o                         
   7   9  -9        220.77        207.02        15.26 o                         
   9   9  -9        159.33        155.68        14.72 o                         
  11   9  -9        100.25        135.03        18.58 o                         
  -8  10  -9        234.97        233.92        33.50 o                         
  -6  10  -9         67.60         90.50        26.23 o                         
  -4  10  -9        285.41        326.45        31.43 o                         
  -2  10  -9        315.35        355.33        20.54 o                         
   0  10  -9        453.55        408.57        18.63 o                         
   2  10  -9         86.83         69.30        12.31 o                         
   4  10  -9        646.87        604.67        22.72 o                         
   6  10  -9         48.29         41.81        11.28 o                         
   8  10  -9         16.09         17.85        16.45 o                         
  10  10  -9        251.02        257.97        20.09 o                         
  -9  11  -9         34.37         80.41        68.83 o                         
  -7  11  -9        357.44        337.28        29.91 o                         
  -5  11  -9        291.55        301.36        23.92 o                         
  -3  11  -9         80.66         69.90        15.92 o                         
  -1  11  -9        309.70        301.28        18.69 o                         
   1  11  -9        376.29        378.12        20.05 o                         
   3  11  -9        122.70         67.64        13.55 o                         
   5  11  -9        199.34        202.41        14.94 o                         
   7  11  -9         45.82         67.35        12.90 o                         
   9  11  -9         14.23         30.22        15.28 o                         
  -8  12  -9        156.76        250.46        29.26 o                         
  -6  12  -9        104.80        124.91        43.48 o                         
  -4  12  -9         84.09         60.68        18.84 o                         
  -2  12  -9        149.51        140.49        19.14 o                         
   0  12  -9        415.64        410.44        21.91 o                         
   2  12  -9         36.81         66.39        15.53 o                         
   4  12  -9        306.45        283.94        19.34 o                         
   6  12  -9        233.36        243.75        16.55 o                         
   8  12  -9         86.84         93.66        15.57 o                         
  10  12  -9         19.46         21.78        40.49 o                         
  -7  13  -9        216.77        215.58        31.50 o                         
  -5  13  -9         90.24         98.30        20.89 o                         
  -3  13  -9        237.36        252.02        22.70 o                         
  -1  13  -9         41.97         33.49        14.71 o                         
   1  13  -9         20.82         11.79        15.42 o                         
   3  13  -9         62.22         36.12        14.43 o                         
   5  13  -9        104.97         93.49        15.95 o                         
   7  13  -9         65.92         40.23        15.12 o                         
   9  13  -9          8.92         43.96        16.70 o                         
  -6  14  -9        252.21        275.71        27.30 o                         
  -4  14  -9         75.11        108.15        20.86 o                         
  -2  14  -9        150.00        105.64        17.99 o                         
   0  14  -9        168.51        135.26        22.07 o                         
   2  14  -9         91.33         89.97        17.15 o                         
   4  14  -9        139.81        191.73        21.18 o                         
   6  14  -9        181.53        172.71        22.55 o                         
   8  14  -9         39.60         27.38        25.10 o                         
  -5  15  -9         20.93         -1.83        59.09 o                         
  -3  15  -9         68.73         84.30        21.52 o                         
  -1  15  -9         74.61         83.84        18.37 o                         
   1  15  -9        248.13        268.55        26.90 o                         
   3  15  -9          7.07         21.56        16.39 o                         
   5  15  -9        138.90        139.61        20.18 o                         
  -2  16  -9         91.23        133.01        21.00 o                         
   0  16  -9        105.89        105.71        20.16 o                         
   2  16  -9         46.64         38.61        18.07 o                         
   4  16  -9         56.38         38.79        19.39 o                         
 -12   0  -8        262.04        315.53        44.39 o                         
 -10   0  -8       1071.33       1016.24        59.11 o                         
  -8   0  -8        364.34        368.46        27.33 o                         
  -6   0  -8       1002.55       1006.05        47.76 o                         
  -4   0  -8       3024.63       2988.34       145.47 o                         
  -2   0  -8       4712.28       4183.99       183.17 o                         
   0   0  -8        292.14        358.44        21.29 o                         
   2   0  -8       4014.74       3982.43       145.74 o                         
   4   0  -8         67.63        100.24        19.65 o                         
   6   0  -8         50.62         80.75        21.21 o                         
   8   0  -8       3163.39       3191.78       136.36 o                         
  10   0  -8        681.51        535.23        29.69 o                         
  12   0  -8        122.98         95.86        16.80 o                         
  14   0  -8        164.11        205.99        25.85 o                         
 -13   1  -8         81.39        102.41        37.28 o                         
 -11   1  -8        284.52        280.63        22.09 o                         
  -9   1  -8         10.95        -12.37        13.78 o                         
  -7   1  -8         15.73        -11.22        11.22 o                         
  -5   1  -8       1493.07       1272.99        39.86 o                         
  -3   1  -8       1456.50       1340.80        43.38 o                         
  -1   1  -8        475.85        434.71        15.81 o                         
   1   1  -8       1067.92        986.52        27.32 o                         
   3   1  -8        425.17        496.60        53.37 o                         
   5   1  -8        374.60        501.30        27.38 o                         
   7   1  -8        526.59        503.96        19.88 o                         
   9   1  -8        525.48        554.99        18.95 o                         
  11   1  -8         54.97         44.00         9.84 o                         
  13   1  -8         30.51         67.08        11.99 o                         
 -12   2  -8         45.96         49.30        17.76 o                         
 -10   2  -8         52.91         46.61        15.04 o                         
  -8   2  -8        189.26        231.82        16.26 o                         
  -6   2  -8        160.69        151.42        17.14 o                         
  -4   2  -8       1625.42       1476.50        48.89 o                         
  -2   2  -8        323.17        334.77        20.21 o                         
   0   2  -8        786.28        716.20        30.18 o                         
   2   2  -8        883.20        979.74        28.72 o                         
   4   2  -8        417.82        416.72        48.99 o                         
   6   2  -8       2188.77       1902.24        63.61 o                         
   8   2  -8        650.52        639.95        32.91 o                         
  10   2  -8        179.30        192.34        12.62 o                         
  12   2  -8        107.24        121.72        12.19 o                         
  14   2  -8         37.28         51.89        16.00 o                         
 -11   3  -8        692.07        687.22        43.63 o                         
  -9   3  -8        123.02        121.50        15.97 o                         
  -7   3  -8        527.73        541.27        34.31 o                         
  -5   3  -8        657.70        564.12        21.81 o                         
  -3   3  -8       3051.97       2933.45        71.93 o                         
  -1   3  -8         39.10         53.91        10.80 o                         
   1   3  -8       1607.39       1729.09        43.15 o                         
   3   3  -8       1108.08       1051.45        27.10 o                         
   5   3  -8         14.03         30.18         7.24 o                         
   7   3  -8        617.12        680.36        27.37 o                         
   9   3  -8        548.61        543.53        20.64 o                         
  11   3  -8         29.60         30.53        10.89 o                         
  13   3  -8        126.25        184.05        17.03 o                         
 -12   4  -8        110.98        101.43        21.56 o                         
 -10   4  -8        300.84        272.53        20.99 o                         
  -8   4  -8         49.28         21.26        15.48 o                         
  -6   4  -8        694.00        712.02        25.33 o                         
  -4   4  -8        728.26        725.35        24.72 o                         
  -2   4  -8         91.53         68.11        10.30 o                         
   0   4  -8       1741.04       1763.44        51.42 o                         
   2   4  -8        135.98         95.88        10.20 o                         
   4   4  -8        179.60        197.06        11.55 o                         
   6   4  -8       1051.11        983.07        37.48 o                         
   8   4  -8        106.82        137.96        22.36 o                         
  10   4  -8         10.72         -2.22        11.48 o                         
  12   4  -8        111.67        113.20        13.37 o                         
  14   4  -8         32.66         44.18        15.41 o                         
 -11   5  -8         42.82         32.72        17.13 o                         
  -9   5  -8        308.75        268.53        19.71 o                         
  -7   5  -8        467.43        553.37        23.38 o                         
  -5   5  -8        416.27        438.54        25.60 o                         
  -3   5  -8        189.04        225.73        15.00 o                         
  -1   5  -8       2408.56       2193.08        60.23 o                         
   1   5  -8       2699.75       2558.16        69.06 o                         
   3   5  -8        245.16        254.60        10.54 o                         
   5   5  -8       1211.02       1254.63        36.12 o                         
   7   5  -8       1531.06       1624.85        62.99 o                         
   9   5  -8          2.59         -9.39         9.39 o                         
  11   5  -8        149.35        117.67        12.52 o                         
  13   5  -8        152.61        162.39        16.35 o                         
 -12   6  -8        187.34        241.88        25.10 o                         
 -10   6  -8        267.03        241.07        24.79 o                         
  -8   6  -8         69.93         45.47        15.48 o                         
  -6   6  -8        955.34        836.58        39.95 o                         
  -4   6  -8        271.09        305.01        17.28 o                         
  -2   6  -8       3555.01       3419.88        85.67 o                         
   0   6  -8        361.19        406.22        17.57 o                         
   2   6  -8        154.81        145.72         9.15 o                         
   4   6  -8        513.26        439.59        15.15 o                         
   6   6  -8       1564.10       1307.04        40.95 o                         
   8   6  -8        121.34        109.27        10.40 o                         
  10   6  -8        244.07        234.74        15.65 o                         
  12   6  -8          1.95         -1.29        11.97 o                         
 -11   7  -8         94.78        128.79        23.83 o                         
  -9   7  -8        368.72        319.44        26.17 o                         
  -7   7  -8        126.57        135.32        17.96 o                         
  -5   7  -8         42.09         67.14        15.41 o                         
  -3   7  -8         71.91         62.62        12.95 o                         
  -1   7  -8        259.60        272.03        15.19 o                         
   1   7  -8         10.41         10.81         9.17 o                         
   3   7  -8        155.14        161.76        11.30 o                         
   7   7  -8         11.87        181.28        17.38 o                         
   9   7  -8        269.74        252.09        17.88 o                         
  11   7  -8         84.99         53.44        13.00 o                         
  13   7  -8        182.05        208.60        19.09 o                         
 -10   8  -8        209.86        189.00        24.87 o                         
  -8   8  -8        705.26        684.09        37.24 o                         
  -6   8  -8         65.96         61.98        14.88 o                         
  -4   8  -8        437.48        395.56        19.60 o                         
  -2   8  -8        539.13        547.27        27.29 o                         
   0   8  -8       1904.90       2010.76        53.03 o                         
   2   8  -8        269.52        270.94        15.98 o                         
   4   8  -8       1289.61       1234.95        35.19 o                         
   6   8  -8        444.68        396.95        29.73 o                         
   8   8  -8         33.24         64.03        14.09 o                         
  10   8  -8         56.73         68.47        12.54 o                         
  12   8  -8         62.56         72.46        14.45 o                         
 -11   9  -8         20.12         52.99        24.31 o                         
  -9   9  -8        199.42        160.83        24.55 o                         
  -7   9  -8        199.93        205.82        23.18 o                         
  -5   9  -8         46.62         13.08        13.75 o                         
  -3   9  -8        764.12        920.96        34.86 o                         
  -1   9  -8       2951.71       2768.28        72.20 o                         
   1   9  -8        649.03        603.54        22.79 o                         
   3   9  -8        511.71        439.34        18.22 o                         
   5   9  -8        817.98        876.02        28.20 o                         
   7   9  -8        231.01        264.52        17.72 o                         
   9   9  -8        108.69        153.81        14.42 o                         
  11   9  -8         60.13         63.22        14.62 o                         
 -10  10  -8         28.37         18.07        23.12 o                         
  -8  10  -8         35.91         53.82        21.26 o                         
  -6  10  -8        205.31        132.47        20.02 o                         
  -4  10  -8        785.31        834.15        36.21 o                         
  -2  10  -8        557.29        593.68        29.24 o                         
   0  10  -8        298.76        264.10        17.88 o                         
   2  10  -8        375.83        410.20        19.74 o                         
   4  10  -8        124.56        138.81        13.02 o                         
   6  10  -8        268.87        273.05        21.76 o                         
   8  10  -8        208.61        199.29        15.10 o                         
  10  10  -8        242.19        291.13        21.33 o                         
  12  10  -8         11.48         -2.32        16.89 o                         
  -9  11  -8        272.07        319.97        28.94 o                         
  -7  11  -8        237.43        272.15        26.56 o                         
  -5  11  -8         87.85        100.41        18.35 o                         
  -3  11  -8        506.37        544.36        29.61 o                         
  -1  11  -8        355.13        327.01        20.20 o                         
   1  11  -8        219.27        171.43        17.57 o                         
   3  11  -8        158.71        109.77        14.28 o                         
   5  11  -8        696.75        658.44        30.44 o                         
   7  11  -8         19.61         13.55        12.27 o                         
   9  11  -8        220.93        249.29        20.04 o                         
  11  11  -8          2.14         44.14        17.46 o                         
  -8  12  -8        349.89        392.42        54.41 o                         
  -6  12  -8         65.30        115.14        20.45 o                         
  -4  12  -8        131.36         76.27        17.20 o                         
  -2  12  -8        113.42        113.55        14.69 o                         
   0  12  -8        553.08        520.36        24.36 o                         
   2  12  -8        604.76        558.31        28.98 o                         
   4  12  -8        374.88        351.25        19.81 o                         
   6  12  -8         48.06         31.14        13.46 o                         
   8  12  -8         58.03         75.22        15.97 o                         
  10  12  -8        114.31        145.54        21.09 o                         
  -7  13  -8         43.49         77.96        23.99 o                         
  -5  13  -8        306.73        331.46        26.05 o                         
  -3  13  -8        168.97        157.63        17.78 o                         
  -1  13  -8        200.78        231.34        20.35 o                         
   1  13  -8        380.19        327.20        19.75 o                         
   3  13  -8        361.71        327.39        21.02 o                         
   5  13  -8         98.83         92.66        15.71 o                         
   7  13  -8        122.06        160.09        16.53 o                         
   9  13  -8        240.75        265.50        21.78 o                         
  -6  14  -8         30.11          8.65        20.78 o                         
  -4  14  -8        214.74        236.98        23.94 o                         
  -2  14  -8         14.97         -6.42        16.40 o                         
   0  14  -8         34.28         22.10        14.94 o                         
   2  14  -8          7.46         19.62        14.90 o                         
   4  14  -8        178.56        181.81        19.11 o                         
   6  14  -8         55.56         63.10        17.99 o                         
   8  14  -8        158.25        142.78        20.69 o                         
  -5  15  -8        120.22        130.59        22.34 o                         
  -3  15  -8         91.56         96.60        18.55 o                         
  -1  15  -8         28.35         37.36        16.86 o                         
   1  15  -8        173.92        152.75        19.38 o                         
   3  15  -8        143.68        113.41        18.01 o                         
   5  15  -8         13.80         39.14        18.15 o                         
   7  15  -8         75.11         64.65        24.12 o                         
  -4  16  -8         43.48          7.49        20.91 o                         
  -2  16  -8        116.35         97.85        18.77 o                         
   0  16  -8         60.76         50.37        17.84 o                         
   2  16  -8        117.75        142.44        21.66 o                         
   4  16  -8         39.82         19.46        18.48 o                         
   6  16  -8         99.36        101.13        23.38 o                         
  -3  17  -8          7.48         28.82        25.49 o                         
  -1  17  -8          3.89         10.04        18.77 o                         
   1  17  -8        183.25        189.83        21.64 o                         
   3  17  -8        130.67        121.08        21.03 o                         
   5  17  -8         63.36         23.11        58.48 o                         
 -13   1  -7         20.87         66.18        22.63 o                         
 -11   1  -7         56.86         34.90        15.99 o                         
  -9   1  -7        813.30        844.13        40.48 o                         
  -7   1  -7        707.72        646.61        25.21 o                         
  -5   1  -7       1656.28       1702.52        53.78 o                         
  -3   1  -7       6510.76       6360.10       155.54 o                         
  -1   1  -7       1124.04       1198.07        39.23 o                         
   1   1  -7       3225.34       3257.87        89.87 o                         
   3   1  -7        542.19        671.00        34.54 o                         
   5   1  -7       3706.45       3393.04       116.87 o                         
   7   1  -7        248.56        273.03        17.08 o                         
   9   1  -7       1781.66       1699.48        48.13 o                         
  11   1  -7        469.41        512.65        23.49 o                         
  13   1  -7        141.19        161.54        14.38 o                         
  15   1  -7         16.27         17.16        17.41 o                         
 -12   2  -7         38.63         18.17        16.16 o                         
 -10   2  -7        353.97        282.74        20.54 o                         
  -8   2  -7       2667.31       2450.63        65.96 o                         
  -6   2  -7       1352.55       1266.53        37.01 o                         
  -4   2  -7       4543.71       4859.74       115.86 o                         
  -2   2  -7       3261.80       3150.60        88.03 o                         
   0   2  -7        185.00        140.43         9.33 o                         
   2   2  -7         35.65         73.71         5.46 o                         
   4   2  -7       1719.52       1643.58        63.39 o                         
   6   2  -7       2941.48       2751.58        76.47 o                         
   8   2  -7        337.48        370.33        16.12 o                         
  10   2  -7        123.43        125.87        12.72 o                         
  12   2  -7        198.45        178.41        13.88 o                         
  14   2  -7         13.55         23.76        14.94 o                         
 -13   3  -7        120.65        127.66        21.76 o                         
 -11   3  -7        119.45         79.68        15.92 o                         
  -9   3  -7        222.61        175.67        18.25 o                         
  -7   3  -7       1138.79       1085.12        43.05 o                         
  -5   3  -7       1665.23       1814.39        50.94 o                         
  -3   3  -7       3547.97       3182.34        85.70 o                         
  -1   3  -7        631.13        575.04        18.16 o                         
   1   3  -7        154.57        116.03         7.23 o                         
   3   3  -7       1863.76       1955.35        48.81 o                         
   5   3  -7        347.01        302.89        12.22 o                         
   7   3  -7       1200.49       1200.54        36.49 o                         
   9   3  -7       1033.47        949.56        29.36 o                         
  11   3  -7         32.92         48.64        11.64 o                         
  13   3  -7         43.93         56.73        12.52 o                         
  15   3  -7         49.33         63.64        17.20 o                         
 -12   4  -7        188.62        153.43        22.05 o                         
 -10   4  -7        325.11        333.17        23.37 o                         
  -8   4  -7        579.47        568.57        30.19 o                         
  -6   4  -7        135.04         99.87        12.27 o                         
  -4   4  -7       1004.17        877.52        30.83 o                         
  -2   4  -7        323.97        375.67        16.18 o                         
   0   4  -7          5.91         14.08         6.85 o                         
   2   4  -7        780.80        799.22        21.43 o                         
   4   4  -7        227.28        258.09        10.41 o                         
   6   4  -7        817.34        737.43        22.54 o                         
   8   4  -7       2860.37       2848.68        72.36 o                         
  10   4  -7         56.25         52.33        10.64 o                         
  12   4  -7        353.48        335.28        16.93 o                         
  14   4  -7        137.35        155.14        16.59 o                         
 -13   5  -7         82.61         89.63        20.25 o                         
 -11   5  -7        151.34        113.21        17.01 o                         
  -9   5  -7        686.53        598.65        29.91 o                         
  -7   5  -7        198.90        218.83        15.75 o                         
  -5   5  -7        126.72        184.77        14.38 o                         
  -3   5  -7        869.94        869.89        29.48 o                         
  -1   5  -7         84.36         92.91         9.63 o                         
   1   5  -7        167.64        189.47         8.76 o                         
   3   5  -7        164.37        147.11        13.27 o                         
   5   5  -7        318.16        317.42        14.87 o                         
   7   5  -7        594.17        661.26        29.88 o                         
   9   5  -7         90.11         86.43        11.55 o                         
  11   5  -7        239.76        209.13        16.54 o                         
  13   5  -7         59.70         86.45        14.60 o                         
 -12   6  -7        108.26        110.13        23.68 o                         
 -10   6  -7         55.01         71.40        18.40 o                         
  -8   6  -7         75.60         62.60        16.06 o                         
  -6   6  -7        920.83        802.30        29.73 o                         
  -4   6  -7       1646.42       1563.28        48.89 o                         
  -2   6  -7        307.06        274.13        16.30 o                         
   0   6  -7        730.72        721.44        21.60 o                         
   2   6  -7        721.05        816.42        22.41 o                         
   4   6  -7        275.87        337.41        13.84 o                         
   6   6  -7       1127.16       1000.41        50.49 o                         
   8   6  -7        459.41        431.12        25.57 o                         
  10   6  -7        539.54        567.85        22.24 o                         
  12   6  -7         21.28         34.67        12.72 o                         
  14   6  -7        135.11        149.55        18.33 o                         
 -11   7  -7        284.45        279.39        26.57 o                         
  -9   7  -7        413.78        345.15        26.03 o                         
  -7   7  -7        777.97        641.73        29.47 o                         
  -5   7  -7       2933.79       3209.49        95.91 o                         
  -3   7  -7        293.82        250.43        14.71 o                         
  -1   7  -7       2048.52       2018.38        55.49 o                         
   1   7  -7        839.90        675.95        21.65 o                         
   3   7  -7        452.56        429.60        17.61 o                         
   5   7  -7        836.96        795.21        25.38 o                         
   7   7  -7       2369.54       2442.87       143.85 o                         
   9   7  -7        374.16        319.76        23.70 o                         
  11   7  -7          9.71        -10.80        10.80 o                         
  13   7  -7        173.82        176.91        18.74 o                         
 -12   8  -7         83.22         97.31        25.32 o                         
 -10   8  -7        103.45         85.26        21.73 o                         
  -8   8  -7         98.62        123.29        19.97 o                         
  -6   8  -7        436.02        405.30        24.01 o                         
  -4   8  -7       1362.16       1375.29        50.60 o                         
  -2   8  -7        139.59        116.94        13.03 o                         
   0   8  -7        401.32        405.76        16.97 o                         
   2   8  -7        952.86        833.88        26.93 o                         
   4   8  -7         81.22         49.85        12.98 o                         
   6   8  -7       1136.26       1068.79        34.42 o                         
   8   8  -7       1350.65       1365.87        38.63 o                         
  10   8  -7         98.73         99.29        11.47 o                         
  12   8  -7         69.70         75.67        13.35 o                         
 -11   9  -7        239.63        304.10        36.11 o                         
  -9   9  -7         27.31         31.28        18.92 o                         
  -7   9  -7        414.66        369.46        35.08 o                         
  -5   9  -7        623.26        694.41        44.55 o                         
  -3   9  -7        170.38        154.12        15.25 o                         
  -1   9  -7       2034.72       1934.11        52.87 o                         
   1   9  -7        451.13        426.87        19.21 o                         
   3   9  -7       1307.92       1391.96        38.41 o                         
   5   9  -7        132.43        103.65        12.38 o                         
   9   9  -7         57.86         70.39        12.49 o                         
  11   9  -7          9.36         36.95        15.69 o                         
  13   9  -7          8.72         44.49        14.95 o                         
 -10  10  -7        607.11        579.27        38.78 o                         
  -8  10  -7         27.24         37.01        19.26 o                         
  -6  10  -7       1332.27       1447.33        66.29 o                         
  -4  10  -7        912.52       1039.47        70.62 o                         
  -2  10  -7       2149.13       2048.28        66.49 o                         
   0  10  -7       1655.29       1597.87        47.34 o                         
   2  10  -7       1730.33       1730.20        48.60 o                         
   4  10  -7         75.69         61.00        12.05 o                         
   6  10  -7        970.65       1004.93        44.30 o                         
   8  10  -7        120.24        101.69        21.11 o                         
  10  10  -7         81.80         65.94        15.11 o                         
  12  10  -7         39.02         39.45        22.13 o                         
 -11  11  -7        238.29        343.15        37.46 o                         
  -9  11  -7        197.75        269.46        26.82 o                         
  -7  11  -7        107.10        122.31        25.85 o                         
  -5  11  -7        890.31       1121.19        46.84 o                         
  -3  11  -7        110.59         97.26        14.11 o                         
  -1  11  -7         68.00         98.31        12.88 o                         
   1  11  -7       1047.40        931.09        32.08 o                         
   3  11  -7        168.82        176.86        15.37 o                         
   5  11  -7       1161.93       1112.49        35.68 o                         
   7  11  -7        687.61        722.60        32.89 o                         
   9  11  -7          4.78         62.51        19.92 o                         
  11  11  -7        108.04        148.09        20.08 o                         
 -10  12  -7         79.00        104.58        36.17 o                         
  -8  12  -7        205.13        269.60        39.90 o                         
  -6  12  -7        150.94        205.03        26.31 o                         
  -4  12  -7        513.12        581.14        34.07 o                         
  -2  12  -7       1470.84       1509.39        50.68 o                         
   0  12  -7        238.98        182.96        15.43 o                         
   2  12  -7         72.61         75.07        13.38 o                         
   4  12  -7        826.25        812.92        33.56 o                         
   6  12  -7        300.97        298.34        18.29 o                         
   8  12  -7        219.99        245.64        19.79 o                         
  10  12  -7        246.25        241.26        21.56 o                         
  -9  13  -7          7.93         -5.48        22.24 o                         
  -7  13  -7         68.65        100.96        22.26 o                         
  -5  13  -7         62.54         58.51        18.18 o                         
  -3  13  -7        317.01        296.59        23.82 o                         
  -1  13  -7        610.22        629.21        34.62 o                         
   1  13  -7        317.06        306.38        20.22 o                         
   3  13  -7         43.68         15.84        13.74 o                         
   5  13  -7        118.47         99.44        15.83 o                         
   7  13  -7         23.11        -10.73        14.76 o                         
   9  13  -7         64.33         94.91        18.87 o                         
  11  13  -7          2.81          2.50        18.34 o                         
  -8  14  -7        118.16        223.96        29.39 o                         
  -6  14  -7          6.01         -9.49        18.16 o                         
  -4  14  -7         54.58         24.81        16.66 o                         
  -2  14  -7         62.60         57.54        15.66 o                         
   0  14  -7        210.24        154.39        16.74 o                         
   2  14  -7          6.98        -12.94        13.38 o                         
   4  14  -7        147.89         90.65        16.26 o                         
   6  14  -7         61.94         72.31        16.71 o                         
   8  14  -7        123.80        148.36        20.80 o                         
  10  14  -7        108.96        144.24        25.96 o                         
  -7  15  -7         72.97         33.61        23.40 o                         
  -5  15  -7         63.10         45.83        20.30 o                         
  -3  15  -7        179.38        156.91        19.69 o                         
  -1  15  -7        306.73        296.88        22.31 o                         
   1  15  -7         21.69         11.25        15.07 o                         
   3  15  -7        179.02        143.14        18.70 o                         
   5  15  -7        402.31        378.58        37.41 o                         
   7  15  -7         48.96         47.10        18.19 o                         
   9  15  -7         32.22         52.29        20.85 o                         
  -6  16  -7         56.69         41.73        21.22 o                         
  -4  16  -7         92.02         96.33        20.04 o                         
  -2  16  -7         62.05         33.74        16.69 o                         
   0  16  -7         99.99         59.27        17.33 o                         
   2  16  -7         48.00         40.02        17.16 o                         
   4  16  -7         85.39         87.46        19.90 o                         
   6  16  -7         41.57         94.27        22.34 o                         
   8  16  -7         20.81         70.79        21.73 o                         
  -5  17  -7        197.83        232.56        26.66 o                         
  -3  17  -7         11.52          7.45        18.60 o                         
  -1  17  -7         74.91         64.70        20.08 o                         
   1  17  -7         56.18         70.08        22.02 o                         
   3  17  -7          9.79         37.07        18.72 o                         
   5  17  -7         35.71         16.99        21.29 o                         
  -2  18  -7         65.29         71.64        25.26 o                         
   0  18  -7         30.37        -15.87        19.02 o                         
   2  18  -7         16.92         42.27        20.22 o                         
   4  18  -7          5.97          5.58        22.26 o                         
 -14   0  -6        564.61        832.97        72.77 o                         
 -12   0  -6        527.87        443.28        34.42 o                         
 -10   0  -6       1743.30       1470.40       138.12 o                         
  -8   0  -6        839.30        742.83        53.53 o                         
  -6   0  -6       3254.99       3587.16       157.19 o                         
  -4   0  -6        603.74        466.86        26.24 o                         
  -2   0  -6       2038.03       2055.69        88.86 o                         
   0   0  -6       9207.70       7905.08       331.42 o                         
   2   0  -6       8127.86       7680.98       309.41 o                         
   4   0  -6       5961.18       5388.61       255.29 o                         
   6   0  -6       7978.05       7905.56       370.60 o                         
   8   0  -6       3501.19       3500.17       126.64 o                         
  10   0  -6        631.16        712.98        37.58 o                         
  12   0  -6       1094.88       1005.78        45.50 o                         
  14   0  -6        126.15        110.02        22.64 o                         
 -13   1  -6        384.90        340.03        44.95 o                         
 -11   1  -6         85.52         77.33        15.67 o                         
  -9   1  -6        334.28        423.27        25.34 o                         
  -7   1  -6        556.42        520.66        20.84 o                         
  -5   1  -6        861.41        806.82        29.88 o                         
  -3   1  -6       1153.48       1351.05        46.86 o                         
  -1   1  -6       1754.91       1451.06        50.13 o                         
   1   1  -6        333.62        424.68        17.14 o                         
   3   1  -6        860.91        815.40        35.35 o                         
   5   1  -6       1096.22        909.13        59.53 o                         
   7   1  -6       1633.29       1430.53        40.33 o                         
   9   1  -6        191.17        182.19        12.86 o                         
  11   1  -6        249.37        279.28        15.99 o                         
  13   1  -6        134.80        156.73        15.09 o                         
  15   1  -6          0.72        -13.94        19.45 o                         
 -14   2  -6          8.84         10.97        22.08 o                         
 -12   2  -6         59.71         34.43        14.93 o                         
 -10   2  -6        204.48        199.43        20.72 o                         
  -8   2  -6        528.63        545.82        25.76 o                         
  -6   2  -6        489.75        488.05        22.85 o                         
  -4   2  -6        197.17        248.44        15.74 o                         
  -2   2  -6       1338.76       1171.55        35.63 o                         
   0   2  -6       3950.43       3889.06       113.75 o                         
   2   2  -6        125.71        103.39        13.03 o                         
   4   2  -6        248.09        165.61        17.31 o                         
   6   2  -6        411.13        329.56        15.51 o                         
   8   2  -6        142.03        129.57        10.65 o                         
  10   2  -6        231.88        216.53        14.88 o                         
  12   2  -6        108.85        115.91        13.72 o                         
  14   2  -6         34.13         67.65        14.20 o                         
 -13   3  -6        494.24        500.35        33.96 o                         
 -11   3  -6        252.45        260.37        20.76 o                         
  -9   3  -6       1225.22       1259.86        42.34 o                         
  -7   3  -6       1563.27       1395.46        43.58 o                         
  -5   3  -6       1173.59       1119.12        33.25 o                         
  -3   3  -6         17.94          4.43         6.88 o                         
  -1   3  -6       2536.64       2547.87        67.74 o                         
   1   3  -6       1814.85       1878.52        56.73 o                         
   3   3  -6        222.27        164.63        11.71 o                         
   5   3  -6       1907.11       1802.49        51.50 o                         
   7   3  -6       2326.50       2260.37        60.57 o                         
   9   3  -6        654.17        584.02        21.91 o                         
  11   3  -6        175.77        182.87        15.15 o                         
  13   3  -6        212.59        263.36        17.84 o                         
  15   3  -6         69.19         29.12        17.15 o                         
 -14   4  -6        139.37        176.88        29.95 o                         
 -12   4  -6        296.62        199.30        23.20 o                         
 -10   4  -6         29.15        -11.29        13.07 o                         
  -8   4  -6       1174.99        945.93        35.07 o                         
  -6   4  -6        388.69        507.21        20.02 o                         
  -4   4  -6        290.92        240.86        16.30 o                         
  -2   4  -6        866.22        955.23        28.73 o                         
   0   4  -6        274.79        227.44        10.71 o                         
   2   4  -6       1202.95       1082.48        28.13 o                         
   4   4  -6        946.95        845.33        24.18 o                         
   6   4  -6       1263.00       1238.88        41.91 o                         
   8   4  -6        363.91        313.45        14.19 o                         
  10   4  -6        370.63        281.05        15.53 o                         
  12   4  -6        140.21        129.97        13.21 o                         
  14   4  -6        102.02        124.94        19.92 o                         
 -13   5  -6         12.84         18.33        18.40 o                         
 -11   5  -6        230.80        222.22        19.77 o                         
  -9   5  -6        778.47        702.29        29.59 o                         
  -7   5  -6         52.81         64.20        11.62 o                         
  -5   5  -6        672.87        701.60        28.18 o                         
  -3   5  -6       3579.75       3797.55        99.95 o                         
  -1   5  -6       1060.41       1057.44        28.96 o                         
   1   5  -6        527.23        546.57        15.74 o                         
   3   5  -6       1657.74       1482.55        36.07 o                         
   5   5  -6         18.91         33.47        10.28 o                         
   7   5  -6        292.72        333.56        14.02 o                         
   9   5  -6       1682.35       1649.18        43.60 o                         
  11   5  -6        342.29        283.03        17.18 o                         
  13   5  -6        186.72        182.34        17.97 o                         
  15   5  -6         42.52         94.10        19.96 o                         
 -12   6  -6        150.42        157.75        24.16 o                         
 -10   6  -6         49.77         44.67        15.90 o                         
  -8   6  -6        206.86        215.61        18.70 o                         
  -6   6  -6        520.63        513.84        25.12 o                         
  -4   6  -6       1865.10       1941.94        65.58 o                         
  -2   6  -6        335.03        351.80        22.15 o                         
   0   6  -6       1866.87       1859.80        48.73 o                         
   2   6  -6        603.50        624.44        18.87 o                         
   4   6  -6        445.04        448.95        23.54 o                         
   6   6  -6        270.41        240.36        14.33 o                         
   8   6  -6        810.99        696.67        29.55 o                         
  10   6  -6        325.21        305.18        16.90 o                         
  12   6  -6          7.20         11.95        11.95 o                         
  14   6  -6        162.78        203.96        19.12 o                         
 -13   7  -6         14.06         16.34        22.93 o                         
 -11   7  -6        317.68        250.17        35.65 o                         
  -9   7  -6         63.02         49.99        17.39 o                         
  -7   7  -6         33.57          9.55        13.22 o                         
  -5   7  -6         93.47         99.52        20.16 o                         
  -3   7  -6        604.95        678.53        31.25 o                         
  -1   7  -6        383.10        395.54        15.35 o                         
   1   7  -6       2120.99       2057.70        60.05 o                         
   3   7  -6        421.32        404.23        15.51 o                         
   5   7  -6        199.83        197.19        17.89 o                         
   7   7  -6         69.98         56.81        11.35 o                         
   9   7  -6        557.38        599.89        22.12 o                         
  11   7  -6        317.93        329.78        18.12 o                         
  13   7  -6         39.57         40.57        14.55 o                         
 -12   8  -6        183.23        129.16        24.73 o                         
 -10   8  -6        852.44        915.48        44.00 o                         
  -8   8  -6        298.33        230.79        21.89 o                         
  -6   8  -6         37.84         30.13        13.46 o                         
  -4   8  -6       2174.76       2366.99       105.96 o                         
  -2   8  -6       2299.19       2346.76        63.15 o                         
   0   8  -6        491.19        524.97        19.97 o                         
   2   8  -6       1809.51       1748.63        46.65 o                         
   4   8  -6       1999.72       1938.92        58.30 o                         
   6   8  -6         37.59        307.17        69.41 o                         
   8   8  -6        801.63        792.78        27.74 o                         
  10   8  -6       1097.34       1149.97        36.17 o                         
  12   8  -6         92.33        126.00        14.55 o                         
  14   8  -6         83.43        190.64        27.12 o                         
 -11   9  -6         87.05         94.21        22.03 o                         
  -9   9  -6        367.64        316.34        30.05 o                         
  -7   9  -6        695.41        853.20        44.34 o                         
  -5   9  -6        373.38        483.33        27.92 o                         
  -3   9  -6       1673.76       1823.62        55.04 o                         
  -1   9  -6       1642.44       1397.96        43.45 o                         
   1   9  -6         75.40         30.37        10.30 o                         
   3   9  -6       1105.01        945.44        28.34 o                         
   5   9  -6        803.14        818.89        34.48 o                         
   7   9  -6        235.72        277.12        17.57 o                         
   9   9  -6        638.29        658.45        26.95 o                         
  11   9  -6        141.05        121.52        15.07 o                         
  13   9  -6         79.32        103.77        17.08 o                         
 -12  10  -6         78.23         18.06        23.03 o                         
 -10  10  -6        109.47        149.55        29.40 o                         
  -8  10  -6        419.64        360.56        27.73 o                         
  -6  10  -6        224.26        304.67        19.59 o                         
  -4  10  -6        580.42        592.18        30.49 o                         
  -2  10  -6       1601.77       1862.27        49.09 o                         
   0  10  -6        573.43        529.46        21.41 o                         
   2  10  -6         70.34         54.22        11.62 o                         
   4  10  -6        933.92        917.45        28.75 o                         
   6  10  -6        183.31        217.61        24.22 o                         
   8  10  -6         89.35        371.03        28.90 o                         
  10  10  -6         22.10         45.70        14.72 o                         
  12  10  -6          3.13          9.16        13.40 o                         
 -11  11  -6        217.00        220.97        29.21 o                         
  -9  11  -6        741.38       1002.04        87.91 o                         
  -7  11  -6        636.36        885.59        53.64 o                         
  -5  11  -6        507.29        576.53        28.96 o                         
  -3  11  -6       1359.15       1219.39        48.30 o                         
  -1  11  -6       2240.99       2125.45        58.20 o                         
   1  11  -6       1308.86       1334.13        40.24 o                         
   3  11  -6        998.73        849.90        29.70 o                         
   5  11  -6        910.48        840.85        30.04 o                         
   7  11  -6        606.57        570.63        27.96 o                         
   9  11  -6        241.60        296.09        21.09 o                         
  11  11  -6         44.72         51.68        20.23 o                         
  13  11  -6         62.63         55.72        21.57 o                         
 -10  12  -6        518.82        619.73        42.69 o                         
  -8  12  -6        310.82        388.01        55.31 o                         
  -6  12  -6        373.21        503.15        35.91 o                         
  -4  12  -6         66.87         66.86        13.99 o                         
  -2  12  -6       1811.95       1786.72        49.43 o                         
   0  12  -6        183.68        141.31        17.03 o                         
   2  12  -6       2380.57       2277.30        62.07 o                         
   4  12  -6        573.28        510.83        23.22 o                         
   6  12  -6         46.17         36.29        13.44 o                         
   8  12  -6         92.55        142.70        21.67 o                         
  10  12  -6        284.94        351.64        25.66 o                         
  12  12  -6          1.81         31.88        29.93 o                         
  -9  13  -6         50.06         86.90        23.59 o                         
  -7  13  -6        718.59        997.62        78.80 o                         
  -5  13  -6        559.91        506.73        46.85 o                         
  -3  13  -6         89.26         48.68        13.83 o                         
  -1  13  -6        725.84        712.11        30.09 o                         
   1  13  -6        908.26        946.67        33.46 o                         
   3  13  -6        128.44        113.34        15.68 o                         
   5  13  -6        139.68        100.13        17.90 o                         
   7  13  -6        295.87        288.78        21.87 o                         
   9  13  -6        316.78        322.74        23.44 o                         
  11  13  -6         95.02        114.75        21.86 o                         
 -10  14  -6         23.48         21.75        26.07 o                         
  -8  14  -6         26.92         13.21        22.17 o                         
  -6  14  -6        342.64        397.42        31.49 o                         
  -4  14  -6         77.71         46.84        16.05 o                         
  -2  14  -6        836.59        893.28        47.34 o                         
   0  14  -6        249.86        162.16        18.84 o                         
   2  14  -6         84.77         42.67        14.84 o                         
   4  14  -6         10.49         19.15        13.84 o                         
   6  14  -6        505.81        533.24        26.41 o                         
   8  14  -6         73.98         65.12        20.54 o                         
  10  14  -6         22.68         35.50        21.18 o                         
  -9  15  -6         56.75         63.84        26.71 o                         
  -7  15  -6         46.87         24.14        21.14 o                         
  -5  15  -6         34.43         15.73        15.64 o                         
  -3  15  -6         18.03         -3.31        14.94 o                         
  -1  15  -6         60.84         28.78        15.73 o                         
   1  15  -6          7.85        -14.71        14.71 o                         
   3  15  -6        236.41        214.76        19.76 o                         
   5  15  -6        198.42        187.57        21.03 o                         
   7  15  -6         53.15         36.97        17.74 o                         
   9  15  -6          5.83         46.90        21.26 o                         
  -8  16  -6         75.05         71.40        26.49 o                         
  -6  16  -6        104.13         75.58        21.37 o                         
  -4  16  -6         18.70          3.64        16.08 o                         
  -2  16  -6         11.59          6.62        15.94 o                         
   0  16  -6        440.89        415.20        25.84 o                         
   2  16  -6        166.01        160.63        19.45 o                         
   4  16  -6         69.05         59.29        18.09 o                         
   6  16  -6        133.62        166.77        21.95 o                         
   8  16  -6        299.94        288.53        26.38 o                         
  -5  17  -6         48.22         38.18        25.54 o                         
  -3  17  -6         40.94          7.75        17.77 o                         
  -1  17  -6        249.25        205.10        21.48 o                         
   1  17  -6        279.53        269.85        23.23 o                         
   3  17  -6        123.59         62.62        23.43 o                         
   5  17  -6        196.75        191.00        24.06 o                         
   7  17  -6         87.12         99.05        23.30 o                         
  -4  18  -6        152.68        167.32        22.96 o                         
  -2  18  -6        127.51        152.10        21.43 o                         
   0  18  -6         65.50         54.20        18.92 o                         
   2  18  -6        239.31        174.05        25.10 o                         
   4  18  -6         83.72         87.32        23.26 o                         
   6  18  -6         72.79         70.17        24.14 o                         
  -3  19  -6        110.85         89.55        70.05 o                         
  -1  19  -6         13.53         34.68        22.83 o                         
   1  19  -6         63.42        150.65        25.39 o                         
   3  19  -6         76.07         78.65        25.25 o                         
 -15   1  -5         13.51         17.15        22.09 o                         
 -13   1  -5         69.72         59.24        17.10 o                         
 -11   1  -5        671.50        600.46        32.44 o                         
  -9   1  -5       2943.78       2991.15        74.92 o                         
  -7   1  -5        230.77        307.42        16.31 o                         
  -5   1  -5       3911.77       3539.99        99.27 o                         
  -3   1  -5      10363.62      11107.19       313.88 o                         
  -1   1  -5        721.53        653.25        26.38 o                         
   1   1  -5       6221.46       6025.53       175.15 o                         
   3   1  -5       5271.80       5266.94       174.29 o                         
   5   1  -5       4313.33       3997.35       148.94 o                         
   7   1  -5       4208.86       3450.75       111.77 o                         
   9   1  -5       2609.71       2596.98        73.50 o                         
  11   1  -5        295.56        286.70        18.39 o                         
  13   1  -5        290.49        310.31        19.31 o                         
  15   1  -5        159.80        161.49        21.68 o                         
 -14   2  -5         94.46         69.14        23.15 o                         
 -12   2  -5        483.43        444.77        26.53 o                         
 -10   2  -5       1064.41        983.25        35.39 o                         
  -8   2  -5        147.95        198.85        14.29 o                         
  -6   2  -5       1156.27        844.77        30.56 o                         
  -4   2  -5       3928.90       4177.46       124.70 o                         
  -2   2  -5       1966.69       2469.14        95.85 o                         
   0   2  -5       5324.31       5147.86       135.96 o                         
   2   2  -5       2414.96       1829.65        51.58 o                         
   4   2  -5        846.41        834.79        32.87 o                         
   6   2  -5        455.96        440.65        15.51 o                         
   8   2  -5       5068.59       4845.62       153.81 o                         
  10   2  -5       2130.04       2149.02        55.49 o                         
  12   2  -5          1.67        -10.79        10.79 o                         
  14   2  -5        301.01        298.87        19.98 o                         
  16   2  -5        156.34        186.85        24.36 o                         
 -15   3  -5         18.85         24.06        24.76 o                         
 -13   3  -5         86.25         77.11        16.98 o                         
 -11   3  -5         34.17         42.41        13.81 o                         
  -9   3  -5        720.86        632.86        24.93 o                         
  -7   3  -5        777.77        949.97        30.69 o                         
  -5   3  -5       1160.11       1203.44        35.37 o                         
  -3   3  -5       3204.81       3673.13        99.73 o                         
  -1   3  -5       4329.40       5238.86       134.08 o                         
   1   3  -5       4006.58       3389.26        85.15 o                         
   3   3  -5       2792.30       2326.50        60.06 o                         
   5   3  -5        608.31        508.12        16.21 o                         
   7   3  -5       1227.31       1198.67        35.42 o                         
   9   3  -5        311.54        366.23        16.93 o                         
  11   3  -5        621.50        664.84        24.80 o                         
  13   3  -5         76.12         66.96        13.72 o                         
  15   3  -5          3.30         -0.26        16.21 o                         
 -14   4  -5        144.66        101.04        30.90 o                         
 -12   4  -5        118.06         92.16        17.32 o                         
 -10   4  -5        384.46        383.18        29.06 o                         
  -8   4  -5        951.45        864.94        35.29 o                         
  -6   4  -5         90.48        127.60        12.79 o                         
  -4   4  -5        623.28        670.09        36.16 o                         
  -2   4  -5       1317.41       1168.13        41.52 o                         
   0   4  -5       2550.10       2500.53        72.36 o                         
   2   4  -5       6948.91       6859.56       177.75 o                         
   4   4  -5       2972.57       2752.17        71.90 o                         
   6   4  -5        852.65        943.60        25.59 o                         
   8   4  -5       1260.12       1211.48        36.62 o                         
  10   4  -5        322.61        276.00        16.32 o                         
  12   4  -5        494.10        449.52        21.45 o                         
  14   4  -5         63.90        107.93        17.06 o                         
 -13   5  -5         11.52        -15.67        15.67 o                         
 -11   5  -5        345.16        361.16        33.09 o                         
  -9   5  -5        128.75        106.30        14.05 o                         
  -7   5  -5        146.60        152.75        14.01 o                         
  -5   5  -5        491.14        470.74        19.69 o                         
  -3   5  -5         91.58        149.82        18.72 o                         
  -1   5  -5        429.26        354.83        14.98 o                         
   1   5  -5        199.56        179.42         8.72 o                         
   3   5  -5        563.44        575.86        18.60 o                         
   5   5  -5         54.33         31.70         8.41 o                         
   7   5  -5         20.51         18.41         8.67 o                         
   9   5  -5       1956.35       1904.23        49.25 o                         
  11   5  -5        167.40        163.04        15.33 o                         
  13   5  -5        103.53        136.31        14.69 o                         
  15   5  -5        104.58        150.12        20.11 o                         
 -14   6  -5        157.21        152.34        40.36 o                         
 -12   6  -5         68.65          6.25        18.93 o                         
 -10   6  -5         33.04         25.28        17.53 o                         
  -8   6  -5       1344.30       1376.96        41.90 o                         
  -6   6  -5        205.22        280.71        15.91 o                         
  -4   6  -5        297.85        376.49        16.31 o                         
  -2   6  -5       1670.55       1520.26        43.28 o                         
   0   6  -5       1063.54       1021.97        29.42 o                         
   2   6  -5         30.48         56.07         6.97 o                         
   4   6  -5        638.75        775.69        26.01 o                         
   6   6  -5        449.68        402.66        15.56 o                         
   8   6  -5        280.15        317.22        19.27 o                         
  10   6  -5        145.72        133.60        13.57 o                         
  12   6  -5        509.53        554.36        25.35 o                         
  14   6  -5         76.46        124.20        17.35 o                         
 -13   7  -5        130.07        173.99        28.75 o                         
 -11   7  -5        192.16        198.56        22.02 o                         
  -9   7  -5        313.35        265.76        22.65 o                         
  -7   7  -5        773.90        782.30        30.47 o                         
  -5   7  -5         99.70        106.39        12.14 o                         
  -3   7  -5       2959.06       3672.80       115.02 o                         
  -1   7  -5       2894.06       3144.99        83.66 o                         
   1   7  -5        695.93        610.53        20.24 o                         
   3   7  -5        167.57        156.68        10.35 o                         
   5   7  -5        248.82        240.85        15.46 o                         
   7   7  -5       1476.17       1526.11        39.96 o                         
   9   7  -5        342.68        312.27        16.16 o                         
  11   7  -5        116.88        128.23        14.04 o                         
  13   7  -5        299.72        283.92        20.38 o                         
  15   7  -5        195.91        292.41        24.92 o                         
 -12   8  -5         51.22         43.21        20.49 o                         
 -10   8  -5        373.90        401.59        28.79 o                         
  -8   8  -5        605.81        633.15        29.67 o                         
  -6   8  -5        176.88        151.41        14.98 o                         
  -4   8  -5        557.20        673.45        25.98 o                         
  -2   8  -5        272.74        350.79        15.25 o                         
   0   8  -5       1208.45       1445.46        43.57 o                         
   2   8  -5       2470.53       2432.91        66.88 o                         
   4   8  -5        624.02        685.51        25.66 o                         
   6   8  -5         30.28         -7.16        13.53 o                         
   8   8  -5        253.01        260.85        15.01 o                         
  10   8  -5        172.15        196.18        15.27 o                         
  12   8  -5          6.16         15.31        13.56 o                         
  14   8  -5         32.05         85.35        17.77 o                         
 -13   9  -5         53.96         52.67        25.59 o                         
 -11   9  -5         15.77         74.43        20.24 o                         
  -9   9  -5        224.89        261.75        27.86 o                         
  -7   9  -5       1055.00        944.86        50.78 o                         
  -5   9  -5         11.72          6.48        11.02 o                         
  -3   9  -5        565.64        702.12        47.43 o                         
  -1   9  -5       2429.39       2614.82        70.76 o                         
   1   9  -5        595.78        586.89        22.34 o                         
   3   9  -5         50.07         64.37        10.31 o                         
   5   9  -5        613.55        591.52        27.92 o                         
   7   9  -5        105.14         81.02        46.30 o                         
   9   9  -5        321.64        346.69        16.95 o                         
  11   9  -5        966.75        928.38        35.92 o                         
  13   9  -5         39.95         48.62        15.96 o                         
 -12  10  -5         98.13        116.68        25.39 o                         
 -10  10  -5        133.47        152.83        21.43 o                         
  -8  10  -5        971.23       1076.74        51.81 o                         
  -6  10  -5       2392.43       2745.17       111.63 o                         
  -4  10  -5         74.72         88.34        14.45 o                         
  -2  10  -5       4202.32       4315.07       119.22 o                         
   0  10  -5       1678.57       1644.25        43.99 o                         
   2  10  -5        154.59        135.55        13.14 o                         
   4  10  -5        981.05       1050.07        34.27 o                         
   6  10  -5       1108.83       1009.59        39.35 o                         
   8  10  -5        338.50        364.85        26.01 o                         
  10  10  -5        447.73        515.27        24.38 o                         
  12  10  -5         80.40         93.15        19.29 o                         
  14  10  -5        157.99        211.59        21.99 o                         
 -11  11  -5        327.96        465.15        34.47 o                         
  -9  11  -5         41.29         55.41        18.80 o                         
  -7  11  -5       1274.53       1508.94        64.20 o                         
  -5  11  -5       1385.69       1502.92        69.45 o                         
  -3  11  -5         13.22         20.60        11.09 o                         
  -1  11  -5         30.47         41.89        13.01 o                         
   1  11  -5       1622.01       1587.53        48.77 o                         
   3  11  -5       1040.94        966.39        31.89 o                         
   5  11  -5        718.23        713.05        28.17 o                         
   7  11  -5        506.78        506.72        22.60 o                         
   9  11  -5        376.18        474.86        26.31 o                         
  11  11  -5         24.81         30.86        14.01 o                         
  13  11  -5         61.31         67.01        19.71 o                         
 -12  12  -5         10.40        -22.96        25.28 o                         
 -10  12  -5        129.64        149.32        24.53 o                         
  -8  12  -5         22.45         -2.74        17.51 o                         
  -6  12  -5       1052.16       1395.13        70.34 o                         
  -4  12  -5        173.26        185.57        19.82 o                         
  -2  12  -5       1038.14       1088.22        34.85 o                         
   0  12  -5         69.14          2.49        11.58 o                         
   2  12  -5        794.29        764.21        28.45 o                         
   4  12  -5        399.21        459.74        21.58 o                         
   6  12  -5        193.03        173.90        16.20 o                         
   8  12  -5        430.48        467.65        24.97 o                         
  10  12  -5        293.62        282.05        26.44 o                         
  12  12  -5          0.08        -18.55        18.55 o                         
 -11  13  -5         63.61         83.73        25.73 o                         
  -9  13  -5        322.09        371.28        51.43 o                         
  -7  13  -5        620.46        939.01        76.43 o                         
  -5  13  -5         45.05         27.80        15.99 o                         
  -3  13  -5         57.52         36.50        13.27 o                         
  -1  13  -5       1138.94       1074.42        35.73 o                         
   1  13  -5        167.30        131.31        18.85 o                         
   3  13  -5         86.34         70.27        14.28 o                         
   5  13  -5        558.23        521.88        27.97 o                         
   7  13  -5        103.99         86.21        14.83 o                         
   9  13  -5          8.98         60.04        18.24 o                         
  11  13  -5         93.34        106.10        21.97 o                         
 -10  14  -5         87.64        116.50        25.53 o                         
  -8  14  -5         40.43         87.80        23.37 o                         
  -6  14  -5        294.50        299.39        23.42 o                         
  -4  14  -5        113.28         71.83        17.27 o                         
  -2  14  -5        327.64        295.74        19.09 o                         
   0  14  -5         29.26         17.48        14.00 o                         
   2  14  -5        197.57        126.53        16.98 o                         
   4  14  -5        857.50        760.04        34.29 o                         
   6  14  -5         64.59         74.71        16.49 o                         
   8  14  -5        136.50        186.73        21.68 o                         
  10  14  -5        252.02        305.43        30.16 o                         
  -9  15  -5         37.38         28.31        22.90 o                         
  -7  15  -5        101.28         93.93        20.97 o                         
  -5  15  -5        246.53        220.08        20.20 o                         
  -3  15  -5        309.77        230.31        23.13 o                         
  -1  15  -5         21.39         17.33        15.42 o                         
   1  15  -5        609.77        550.79        31.19 o                         
   3  15  -5        184.78        178.50        18.20 o                         
   5  15  -5         63.34         55.92        18.48 o                         
   7  15  -5        252.12        218.37        23.84 o                         
   9  15  -5        442.91        424.11        27.60 o                         
  11  15  -5          3.33          4.53        68.83 o                         
  -8  16  -5         64.28         89.12        26.07 o                         
  -6  16  -5         61.64         43.28        18.01 o                         
  -4  16  -5         94.13         80.11        16.93 o                         
  -2  16  -5        130.36         97.32        20.41 o                         
   0  16  -5        292.14        302.79        23.83 o                         
   2  16  -5        574.29        430.96        28.54 o                         
   4  16  -5        136.15        135.74        19.45 o                         
   6  16  -5         32.71         53.89        22.29 o                         
   8  16  -5         30.84         30.10        22.33 o                         
  10  16  -5        110.98        110.73        30.70 o                         
  -7  17  -5         18.54         40.38        25.19 o                         
  -5  17  -5          5.04          5.75        17.09 o                         
  -3  17  -5          6.39         36.66        18.58 o                         
  -1  17  -5         14.41         -4.97        19.04 o                         
   1  17  -5        404.65        357.72        25.20 o                         
   3  17  -5         28.97         27.34        17.91 o                         
   5  17  -5        335.07        329.81        28.61 o                         
   7  17  -5         18.92         11.22        21.69 o                         
  -6  18  -5        149.25        210.48        26.61 o                         
  -4  18  -5         62.76         67.32        20.91 o                         
  -2  18  -5         33.39         22.37        17.60 o                         
   0  18  -5         75.40         97.46        20.99 o                         
   2  18  -5        122.31        145.16        23.07 o                         
   4  18  -5         15.56         32.85        21.60 o                         
   6  18  -5         62.43        104.86        38.86 o                         
  -3  19  -5         66.29         61.09        24.57 o                         
  -1  19  -5        303.06        330.45        39.15 o                         
   1  19  -5        113.84        180.40        26.58 o                         
   3  19  -5        130.33        132.03        24.90 o                         
   5  19  -5        275.37        331.57        30.37 o                         
   0  20  -5        210.69        224.11        27.55 o                         
   2  20  -5         18.33         11.53        25.99 o                         
 -14   0  -4       1489.48       1633.96       150.68 o                         
 -12   0  -4       1605.29       1575.12        96.23 o                         
 -10   0  -4       1026.90       1005.75        46.14 o                         
  -8   0  -4        169.76        288.47        21.44 o                         
  -6   0  -4        743.30       1075.72        44.89 o                         
  -4   0  -4      15412.86      16222.09       641.91 o                         
  -2   0  -4      10636.70      11374.82       508.05 o                         
   0   0  -4      16664.40      15383.16       512.49 o                         
   2   0  -4       4454.28       4966.65       285.54 o                         
   4   0  -4        298.32        287.02        20.35 o                         
   6   0  -4       3760.07       3668.73       139.38 o                         
   8   0  -4        590.76        640.55        33.60 o                         
  10   0  -4       1634.06       1771.78        68.06 o                         
  12   0  -4       1695.42       1458.11        65.03 o                         
  14   0  -4         12.06          0.60        21.90 o                         
  16   0  -4        343.90        407.09        51.76 o                         
 -15   1  -4        217.60        237.56        28.02 o                         
 -13   1  -4         39.68         43.58        16.36 o                         
 -11   1  -4         40.08         16.49        11.13 o                         
  -9   1  -4       2349.56       2413.84        65.01 o                         
  -7   1  -4         34.88         12.67         8.87 o                         
  -5   1  -4        623.41        583.54        24.52 o                         
  -3   1  -4         68.27         37.70         9.18 o                         
  -1   1  -4       4820.02       4791.74       174.59 o                         
   1   1  -4       2166.67       2275.32        78.29 o                         
   3   1  -4        362.05        407.88        17.48 o                         
   5   1  -4        878.63        776.29        25.57 o                         
   7   1  -4        502.10        393.61        15.26 o                         
   9   1  -4        117.25        113.97        10.94 o                         
  11   1  -4        687.09        721.70        27.35 o                         
  13   1  -4        111.75        123.09        16.97 o                         
  15   1  -4         34.38         38.07        21.49 o                         
 -14   2  -4        109.44        140.11        23.42 o                         
 -12   2  -4         33.59         65.40        14.79 o                         
 -10   2  -4        952.20        912.71        33.28 o                         
  -8   2  -4        633.89        653.11        23.21 o                         
  -6   2  -4        213.22        249.25        17.53 o                         
  -4   2  -4       1719.30       1724.18        47.77 o                         
  -2   2  -4       4417.23       4290.55       142.14 o                         
   0   2  -4       4381.06       4334.65       148.19 o                         
   2   2  -4       4433.60       4221.82       113.77 o                         
   4   2  -4        202.92        220.17        10.85 o                         
   6   2  -4       4463.65       4365.25       145.99 o                         
   8   2  -4        150.44        131.55        11.84 o                         
  10   2  -4       1750.35       1743.74        51.62 o                         
  12   2  -4        146.35        151.58        15.40 o                         
  14   2  -4         10.86        -15.98        15.98 o                         
  16   2  -4         96.21        134.05        25.13 o                         
 -15   3  -4        242.41        317.15        33.71 o                         
 -13   3  -4         40.16         37.39        15.65 o                         
 -11   3  -4        785.25        710.90        29.88 o                         
  -9   3  -4       1863.71       1970.06        57.57 o                         
  -7   3  -4         36.63         62.47        10.55 o                         
  -5   3  -4        597.56        489.44        30.29 o                         
  -3   3  -4       4210.14       5073.03       126.47 o                         
  -1   3  -4       3850.33       3706.35       100.26 o                         
   1   3  -4       2634.93       2600.10        81.39 o                         
   3   3  -4       3032.00       3022.90        83.04 o                         
   5   3  -4       2099.51       1843.83        48.15 o                         
   7   3  -4       1629.96       1393.25        38.10 o                         
   9   3  -4        179.43        183.41        13.18 o                         
  11   3  -4        502.42        506.02        22.79 o                         
  13   3  -4        111.29         74.96        15.31 o                         
  15   3  -4         34.19         32.15        16.66 o                         
 -14   4  -4         86.82         65.47        25.20 o                         
 -12   4  -4        156.20        124.69        19.37 o                         
 -10   4  -4        848.36       1006.41        35.43 o                         
  -8   4  -4         47.23         68.85        12.19 o                         
  -6   4  -4       1332.36       1485.21        41.58 o                         
  -4   4  -4       5557.04       6089.35       214.42 o                         
  -2   4  -4        100.86         76.60         7.47 o                         
   0   4  -4       5371.77       5111.82       168.83 o                         
   2   4  -4       3989.96       4210.96       110.74 o                         
   4   4  -4        866.05        632.36        21.61 o                         
   6   4  -4       4858.67       4938.30       137.43 o                         
   8   4  -4        604.22        604.49        20.88 o                         
  10   4  -4        115.14         94.85        12.45 o                         
  12   4  -4         86.86         68.18        12.92 o                         
  14   4  -4         52.85         42.22        17.45 o                         
  16   4  -4         47.52         33.79        21.07 o                         
 -15   5  -4          3.18          0.43        25.20 o                         
 -13   5  -4        255.70        240.32        22.07 o                         
 -11   5  -4        440.25        465.11        37.62 o                         
  -9   5  -4        178.37        135.00        14.84 o                         
  -7   5  -4        349.08        323.95        15.89 o                         
  -5   5  -4       2038.15       2376.92        73.35 o                         
  -3   5  -4       1677.70       2435.04        77.02 o                         
  -1   5  -4       1575.26       1826.62        51.09 o                         
   1   5  -4       3813.62       3811.73        91.99 o                         
   3   5  -4        300.15        221.12        11.07 o                         
   5   5  -4        384.84        467.75        16.01 o                         
   7   5  -4       2291.05       2442.16        62.69 o                         
   9   5  -4        375.96        375.69        16.93 o                         
  11   5  -4        186.67        147.08        14.09 o                         
  13   5  -4         33.44         13.97        13.13 o                         
  15   5  -4        239.57        275.32        22.40 o                         
 -14   6  -4        120.11        101.84        26.78 o                         
 -12   6  -4        365.58        346.48        29.93 o                         
 -10   6  -4        851.02        762.93        42.79 o                         
  -8   6  -4       1271.67       1444.95        47.18 o                         
  -6   6  -4        514.15        662.06        26.32 o                         
  -4   6  -4       2390.71       2896.35        84.09 o                         
  -2   6  -4       1405.50       1536.94        51.66 o                         
   0   6  -4         18.71         29.58         7.30 o                         
   2   6  -4        469.04        477.50        18.58 o                         
   4   6  -4        475.95        526.08        19.05 o                         
   6   6  -4         54.89         32.78         8.95 o                         
   8   6  -4        962.74        939.50        27.87 o                         
  10   6  -4       1716.14       1729.52        49.05 o                         
  12   6  -4         10.62         11.10        13.38 o                         
  14   6  -4         44.04         61.32        16.62 o                         
 -13   7  -4          6.67         16.15        20.23 o                         
 -11   7  -4        243.49        249.73        28.48 o                         
  -9   7  -4        573.06        564.97        31.27 o                         
  -7   7  -4        218.32        229.96        24.66 o                         
  -5   7  -4        863.13        753.10        38.26 o                         
  -3   7  -4       2854.06       3845.47       125.26 o                         
  -1   7  -4        214.21        167.84        14.97 o                         
   1   7  -4       4300.51       4409.75       116.15 o                         
   3   7  -4        568.18        491.54        18.37 o                         
   5   7  -4       1987.25       2041.30        56.76 o                         
   7   7  -4         84.91        109.07        10.17 o                         
   9   7  -4        244.07        240.14        17.08 o                         
  11   7  -4        271.77        252.43        17.06 o                         
  13   7  -4         45.71         47.44        15.70 o                         
  15   7  -4          8.68         61.38        19.07 o                         
 -14   8  -4         44.58         18.75        26.43 o                         
 -12   8  -4        219.24        200.82        23.50 o                         
 -10   8  -4         64.24        154.37        26.30 o                         
  -8   8  -4         27.39         21.51        14.44 o                         
  -6   8  -4       1745.18       1928.79        75.26 o                         
  -4   8  -4       1293.30       1382.28        41.92 o                         
  -2   8  -4       2321.76       2659.47        69.95 o                         
   0   8  -4       4729.44       4306.65       109.63 o                         
   2   8  -4        475.64        469.90        17.39 o                         
   4   8  -4        663.62        627.20        23.14 o                         
   6   8  -4        704.44        791.08        29.57 o                         
   8   8  -4        627.30        580.41        29.04 o                         
  10   8  -4        300.19        347.97        17.26 o                         
  12   8  -4         11.08         49.32        13.84 o                         
  14   8  -4        386.48        495.45        28.36 o                         
 -13   9  -4        212.88        216.55        30.00 o                         
 -11   9  -4        492.81        486.56        45.11 o                         
  -9   9  -4        237.26        211.08        29.64 o                         
  -7   9  -4         42.39         -2.14        13.13 o                         
  -5   9  -4       1894.33       2176.15       118.06 o                         
  -3   9  -4        765.12        774.67        24.43 o                         
  -1   9  -4       1436.92       1593.92        41.60 o                         
   1   9  -4       1679.16       1600.24        43.50 o                         
   3   9  -4        220.65        151.35        13.04 o                         
   5   9  -4        757.52        703.13        24.13 o                         
   7   9  -4       1083.29       1084.08        37.99 o                         
   9   9  -4        757.39        751.96        28.19 o                         
  11   9  -4        442.76        489.93        23.24 o                         
  13   9  -4        209.20        211.93        19.40 o                         
 -12  10  -4         15.66         28.66        21.22 o                         
 -10  10  -4        618.93        612.67        34.82 o                         
  -8  10  -4        602.77        569.77        38.34 o                         
  -6  10  -4         85.38        109.80        17.00 o                         
  -4  10  -4        384.63        452.19        21.42 o                         
  -2  10  -4        682.71        842.44        27.72 o                         
   0  10  -4        396.64        369.83        17.33 o                         
   2  10  -4        153.07        172.89        13.82 o                         
   4  10  -4        556.51        524.87        22.46 o                         
   6  10  -4        759.67        836.69        30.35 o                         
   8  10  -4         34.61         48.84        15.89 o                         
  10  10  -4        404.88        515.39        25.94 o                         
  12  10  -4         73.85         76.17        15.89 o                         
  14  10  -4         67.30         88.71        19.36 o                         
 -13  11  -4         10.04         -8.42        26.83 o                         
 -11  11  -4        223.88        270.35        32.89 o                         
  -9  11  -4         43.85         61.47        18.49 o                         
  -7  11  -4        667.89        847.26        45.44 o                         
  -5  11  -4          1.55        -11.08        11.08 o                         
  -3  11  -4       1809.27       1992.93        58.05 o                         
  -1  11  -4       1354.83       1411.42        39.08 o                         
   1  11  -4       1351.08       1335.68        38.81 o                         
   3  11  -4        383.12        369.35        19.37 o                         
   5  11  -4        305.07        294.68        22.16 o                         
   7  11  -4        137.41        154.03        20.80 o                         
   9  11  -4        566.48        565.23        29.51 o                         
  11  11  -4        100.11        128.07        16.51 o                         
  13  11  -4        100.28        110.91        18.90 o                         
 -12  12  -4         42.39         86.29        27.86 o                         
 -10  12  -4        906.63       1045.79        48.20 o                         
  -8  12  -4         79.33         88.22        19.38 o                         
  -6  12  -4        198.47        194.68        18.56 o                         
  -4  12  -4        801.17        840.42        47.65 o                         
  -2  12  -4        446.97        449.21        20.00 o                         
   0  12  -4        744.21        675.55        25.33 o                         
   2  12  -4       1595.92       1579.21        47.85 o                         
   4  12  -4       2402.70       2191.29        66.57 o                         
   6  12  -4        546.41        589.63        38.28 o                         
   8  12  -4        158.61        127.24        23.15 o                         
  10  12  -4         89.82        197.19        23.35 o                         
  12  12  -4         10.22        -12.89        16.44 o                         
 -11  13  -4         56.74         32.07        25.50 o                         
  -9  13  -4        234.34        221.56        37.61 o                         
  -7  13  -4        901.56       1148.97        56.26 o                         
  -5  13  -4        339.78        343.09        30.94 o                         
  -3  13  -4       2010.47       1722.31        59.59 o                         
  -1  13  -4        681.17        630.58        26.37 o                         
   1  13  -4         69.38         47.75        13.14 o                         
   3  13  -4        188.50        207.34        17.27 o                         
   5  13  -4        604.33        614.80        27.37 o                         
   7  13  -4         11.60         44.00        15.03 o                         
   9  13  -4        335.64        360.18        31.01 o                         
  11  13  -4         15.93        115.47        27.77 o                         
 -10  14  -4         47.70         53.10        23.80 o                         
  -8  14  -4        686.53        726.95        61.01 o                         
  -6  14  -4        172.82        211.37        19.15 o                         
  -4  14  -4         36.14         20.61        15.03 o                         
  -2  14  -4        886.57        918.96        32.74 o                         
   0  14  -4        641.60        628.61        26.60 o                         
   2  14  -4        171.89        120.17        16.94 o                         
   4  14  -4        132.05        120.49        17.46 o                         
   6  14  -4        349.82        354.85        28.33 o                         
   8  14  -4          4.67         34.63        17.66 o                         
  10  14  -4        421.30        430.06        29.36 o                         
  12  14  -4         10.10         -5.29        21.34 o                         
  -9  15  -4          2.10          8.28        23.33 o                         
  -7  15  -4         76.89         39.85        20.34 o                         
  -5  15  -4        156.89        114.33        17.01 o                         
  -3  15  -4         23.10        -14.78        14.78 o                         
  -1  15  -4        220.61        145.96        16.17 o                         
   1  15  -4        319.14        278.77        18.73 o                         
   3  15  -4        332.19        278.99        20.23 o                         
   5  15  -4        185.18        146.03        19.86 o                         
   7  15  -4        182.06        223.36        22.65 o                         
   9  15  -4         91.73        113.38        19.86 o                         
  11  15  -4          9.68          6.68        21.65 o                         
  -8  16  -4        136.29        154.28        24.76 o                         
  -6  16  -4          3.16        -16.52        16.52 o                         
  -4  16  -4        110.68        119.05        18.96 o                         
  -2  16  -4        183.33        157.87        19.15 o                         
   0  16  -4         94.94         65.37        17.53 o                         
   2  16  -4          4.88          1.21        19.38 o                         
   4  16  -4        585.05        527.05        32.96 o                         
   6  16  -4          1.19         -9.52        20.22 o                         
   8  16  -4          1.71         24.02        20.72 o                         
  10  16  -4         53.01         67.50        25.71 o                         
  -7  17  -4        231.54        207.96        26.87 o                         
  -5  17  -4          6.21        -15.64        15.64 o                         
  -3  17  -4        236.58        279.48        24.94 o                         
  -1  17  -4         39.85         37.33        17.88 o                         
   1  17  -4         21.96         11.68        16.00 o                         
   3  17  -4        172.62        158.72        20.96 o                         
   5  17  -4        327.11        275.65        27.77 o                         
   7  17  -4         25.62         -9.85        23.98 o                         
   9  17  -4         72.11         89.69        24.11 o                         
  -6  18  -4        258.15        324.14        28.65 o                         
  -4  18  -4         53.18         64.97        19.67 o                         
  -2  18  -4        208.26        176.57        21.19 o                         
   0  18  -4        185.67        204.66        23.25 o                         
   2  18  -4         58.68         70.62        21.45 o                         
   4  18  -4         28.69         40.29        20.71 o                         
   6  18  -4         37.92         30.85        23.33 o                         
   8  18  -4        131.56        128.29        29.24 o                         
  -5  19  -4         84.93        117.02        24.60 o                         
  -3  19  -4         58.19         27.79        22.11 o                         
  -1  19  -4         47.99         44.12        23.94 o                         
   1  19  -4        241.41        223.68        26.04 o                         
   3  19  -4         49.08         39.16        22.22 o                         
   5  19  -4         66.84         58.57        23.91 o                         
  -2  20  -4         12.11         98.27        23.57 o                         
   0  20  -4          0.67         12.86        22.21 o                         
   2  20  -4          2.55          3.32        23.37 o                         
   4  20  -4         52.39        115.98        25.76 o                         
 -15   1  -3        675.78        766.95        49.94 o                         
 -13   1  -3        129.84        173.30        24.26 o                         
 -11   1  -3        667.25        518.64        26.67 o                         
  -9   1  -3         27.17         -9.96         9.96 o                         
  -7   1  -3        999.43       1019.09        29.42 o                         
  -5   1  -3       5782.79       5937.01       137.27 o                         
  -3   1  -3       6717.27       7892.61       217.61 o                         
  -1   1  -3      50942.89      47206.32      1442.08 o                         
   1   1  -3      18441.04      18911.55       541.02 o                         
   3   1  -3       1769.61       1814.88        53.76 o                         
   5   1  -3       7229.39       7135.78       222.19 o                         
   7   1  -3       2057.37       1720.80        45.26 o                         
   9   1  -3        233.90        266.79        15.05 o                         
  11   1  -3       1278.10       1305.64        40.49 o                         
  13   1  -3        150.14        148.53        16.83 o                         
  15   1  -3         66.64         49.79        20.39 o                         
 -16   2  -3         50.56         71.30        25.20 o                         
 -14   2  -3        385.49        457.78        42.56 o                         
 -12   2  -3        615.27        627.20        29.53 o                         
 -10   2  -3        365.78        366.80        18.54 o                         
  -8   2  -3        704.88        753.37        24.22 o                         
  -6   2  -3       4069.83       4159.18       104.60 o                         
  -4   2  -3       7711.93       8426.64       230.13 o                         
  -2   2  -3       1160.67       1476.91        43.27 o                         
   0   2  -3       6404.81       6047.53       145.85 o                         
   2   2  -3       4120.76       3699.62       100.32 o                         
   4   2  -3        399.33        542.11        21.63 o                         
   6   2  -3      10763.81      11132.17       399.07 o                         
   8   2  -3        914.71        908.37        30.28 o                         
  10   2  -3         79.93         87.98        13.06 o                         
  12   2  -3         84.11        128.66        14.35 o                         
  14   2  -3         72.71         65.86        17.76 o                         
  16   2  -3         25.77         64.09        22.11 o                         
 -15   3  -3        136.64        191.55        28.23 o                         
 -13   3  -3        392.15        354.30        23.87 o                         
 -11   3  -3         39.27         59.01        12.94 o                         
  -9   3  -3       3213.65       2914.20        72.85 o                         
  -7   3  -3       1713.82       1800.71        51.93 o                         
  -5   3  -3       8834.36       9488.39       234.07 o                         
  -3   3  -3       4188.97       4812.75       160.62 o                         
  -1   3  -3        840.02        643.16        22.76 o                         
   1   3  -3       5597.89       5501.68       134.17 o                         
   3   3  -3       3911.08       3555.03        92.19 o                         
   5   3  -3        261.19        204.96         9.47 o                         
   7   3  -3          7.67         29.54         8.07 o                         
   9   3  -3       1115.26       1199.01        33.77 o                         
  11   3  -3        242.14        177.24        14.28 o                         
  13   3  -3          1.45        -11.76        11.76 o                         
  15   3  -3        130.86        117.13        19.44 o                         
 -14   4  -3         15.24         11.19        20.64 o                         
 -12   4  -3        248.81        237.96        25.15 o                         
 -10   4  -3       1868.79       1788.23        54.25 o                         
  -8   4  -3       1403.50       1553.36        45.36 o                         
  -6   4  -3       1565.57       1625.52        58.60 o                         
  -4   4  -3       5015.49       5911.02       278.73 o                         
  -2   4  -3       2640.37       2791.24        84.69 o                         
   0   4  -3       2017.32       2068.75        50.14 o                         
   2   4  -3          2.32         14.76         6.53 o                         
   4   4  -3        225.62        257.85        10.35 o                         
   6   4  -3       5012.29       4987.42       140.00 o                         
   8   4  -3       1644.01       1650.58        51.50 o                         
  10   4  -3        364.63        355.65        18.61 o                         
  12   4  -3        202.97        196.51        16.48 o                         
  14   4  -3         80.25         53.42        17.29 o                         
  16   4  -3        126.53        121.08        22.79 o                         
 -15   5  -3         76.79         49.95        33.94 o                         
 -13   5  -3         79.51         83.28        17.56 o                         
 -11   5  -3         56.55         46.90        13.48 o                         
  -9   5  -3        330.12        421.54        33.24 o                         
  -7   5  -3        942.25       1199.48        34.33 o                         
  -5   5  -3         60.59         41.95        12.93 o                         
  -3   5  -3       2730.39       3517.63       112.32 o                         
  -1   5  -3         49.34         30.24         6.84 o                         
   1   5  -3       1075.65        948.67        41.58 o                         
   3   5  -3        900.26        827.55        24.65 o                         
   5   5  -3        486.52        467.53        18.62 o                         
   7   5  -3        499.26        529.98        19.49 o                         
   9   5  -3        307.75        301.26        16.36 o                         
  11   5  -3         59.56         58.36        14.39 o                         
  13   5  -3          0.02         -9.46        12.84 o                         
  15   5  -3         33.90         68.48        19.59 o                         
 -14   6  -3         59.15         43.68        22.68 o                         
 -12   6  -3         60.53         32.39        20.77 o                         
 -10   6  -3        325.86        372.77        24.09 o                         
  -8   6  -3        653.73        719.03        27.69 o                         
  -6   6  -3         15.39         -0.44         9.90 o                         
  -4   6  -3       2148.06       2525.70       114.38 o                         
  -2   6  -3       3151.04       3357.91       152.03 o                         
   0   6  -3        924.07        823.66        25.25 o                         
   2   6  -3       1960.50       2368.66        66.00 o                         
   4   6  -3        110.28        166.13        17.48 o                         
   6   6  -3        789.27        714.46        24.76 o                         
   8   6  -3        169.70        169.84        12.37 o                         
  10   6  -3       1387.23       1294.20        40.12 o                         
  12   6  -3        113.77         88.83        14.29 o                         
  14   6  -3         44.53         44.30        16.38 o                         
  16   6  -3         75.68        115.64        37.50 o                         
 -15   7  -3        152.11        130.61        26.74 o                         
 -13   7  -3         58.45         11.99        19.32 o                         
 -11   7  -3       1009.45       1069.53        53.16 o                         
  -9   7  -3       1727.88       1610.51        51.42 o                         
  -7   7  -3         18.56        -10.46        10.46 o                         
  -5   7  -3       4204.04       4365.52       135.50 o                         
  -3   7  -3       2917.58       3712.74       108.78 o                         
  -1   7  -3        583.21        455.78        16.04 o                         
   1   7  -3        499.10        555.80        19.82 o                         
   3   7  -3        429.54        407.60        16.60 o                         
   5   7  -3       1033.44       1088.65        32.91 o                         
   7   7  -3       1102.80       1093.07        34.35 o                         
   9   7  -3       1112.69       1162.04        32.88 o                         
  11   7  -3        785.43        718.09        29.79 o                         
  13   7  -3         20.74         -1.91        13.88 o                         
  15   7  -3        267.56        356.53        32.04 o                         
 -14   8  -3        106.09        143.35        31.88 o                         
 -12   8  -3         87.56         90.53        18.99 o                         
 -10   8  -3        522.06        480.39        34.74 o                         
  -8   8  -3         79.23         99.81        14.57 o                         
  -6   8  -3        423.48        484.68        21.31 o                         
  -4   8  -3       2928.11       3211.88       127.19 o                         
  -2   8  -3        795.30        713.02        22.99 o                         
   0   8  -3        404.68        375.95        20.48 o                         
   2   8  -3        909.56        942.16        31.36 o                         
   4   8  -3          5.86         -0.55         9.27 o                         
   6   8  -3       1242.21       1343.44        41.65 o                         
   8   8  -3        535.58        563.72        29.79 o                         
  10   8  -3        270.02        262.15        15.80 o                         
  12   8  -3        101.56         82.84        15.05 o                         
  14   8  -3         38.50         46.41        22.90 o                         
 -13   9  -3        105.58        100.40        31.08 o                         
 -11   9  -3        227.66        255.54        29.68 o                         
  -9   9  -3        305.35        322.98        22.82 o                         
  -7   9  -3        422.19        434.31        23.58 o                         
  -5   9  -3          5.11         -1.69         9.21 o                         
  -3   9  -3       2762.37       2836.36       100.50 o                         
  -1   9  -3        220.28        259.48        13.18 o                         
   1   9  -3        241.25        244.20        14.38 o                         
   3   9  -3        116.39        129.86        11.82 o                         
   5   9  -3        830.83        773.97        27.22 o                         
   7   9  -3        871.12        831.69        27.91 o                         
   9   9  -3        646.28        657.49        26.88 o                         
  11   9  -3        914.89        987.71        39.56 o                         
  13   9  -3         95.81        107.90        16.97 o                         
  15   9  -3        233.98        270.26        24.14 o                         
 -14  10  -3          3.16          6.46        24.80 o                         
 -12  10  -3          9.29          0.91        19.89 o                         
 -10  10  -3        177.74        220.99        22.88 o                         
  -8  10  -3       1563.99       1554.16        58.24 o                         
  -6  10  -3        152.99        130.46        14.70 o                         
  -4  10  -3        946.78       1083.99        33.68 o                         
  -2  10  -3       1046.98       1013.46        29.41 o                         
   0  10  -3        119.50        102.40        10.76 o                         
   2  10  -3        899.97        818.80        28.52 o                         
   4  10  -3       1092.61       1133.45        34.02 o                         
   6  10  -3        614.13        602.03        25.78 o                         
   8  10  -3        844.43        763.44        40.78 o                         
  10  10  -3        928.48        899.49        35.64 o                         
  12  10  -3          4.46         -8.03        16.81 o                         
  14  10  -3         74.98        118.23        20.09 o                         
 -13  11  -3        200.81        199.20        29.24 o                         
 -11  11  -3        356.64        351.53        27.34 o                         
  -9  11  -3         66.05         81.89        19.03 o                         
  -7  11  -3       1008.88       1244.18        73.98 o                         
  -5  11  -3        909.62        848.66        29.39 o                         
  -3  11  -3        362.11        388.07        18.18 o                         
  -1  11  -3        475.69        371.07        17.40 o                         
   1  11  -3        977.77        958.67        30.69 o                         
   3  11  -3        287.70        274.83        17.28 o                         
   5  11  -3       2464.52       2472.78        66.23 o                         
   7  11  -3       1945.66       1888.41        55.72 o                         
   9  11  -3        110.86        224.30        29.44 o                         
  11  11  -3         18.67         25.03        14.91 o                         
  13  11  -3         37.80         47.57        18.30 o                         
 -12  12  -3        188.33        143.44        27.12 o                         
 -10  12  -3         37.85         70.31        23.75 o                         
  -8  12  -3        722.94        873.67        40.20 o                         
  -6  12  -3        716.59        742.16        31.42 o                         
  -4  12  -3        161.15        164.87        14.50 o                         
  -2  12  -3       1126.15       1290.09        36.72 o                         
   0  12  -3       2019.12       2005.75        52.57 o                         
   2  12  -3        278.47        230.20        16.83 o                         
   4  12  -3        382.97        333.91        19.12 o                         
   6  12  -3        207.27        201.39        17.61 o                         
   8  12  -3        416.51        462.51        23.14 o                         
  10  12  -3         12.83          7.24        13.75 o                         
  12  12  -3        237.79        152.14        20.79 o                         
 -11  13  -3          0.66         54.38        24.76 o                         
  -9  13  -3        149.24        163.88        21.64 o                         
  -7  13  -3        247.51        328.04        35.27 o                         
  -5  13  -3         35.79          5.48        13.15 o                         
  -3  13  -3        400.99        430.26        21.88 o                         
  -1  13  -3        738.20        731.05        27.74 o                         
   1  13  -3         37.13         13.02        13.35 o                         
   3  13  -3        183.91        210.74        18.56 o                         
   5  13  -3         99.01        142.71        15.91 o                         
   7  13  -3        175.94        223.44        22.73 o                         
   9  13  -3        133.06        186.35        29.97 o                         
  11  13  -3          8.42         16.53        18.03 o                         
  13  13  -3          7.30         26.43        18.89 o                         
 -10  14  -3         14.43         77.93        22.65 o                         
  -8  14  -3        136.99        142.05        23.45 o                         
  -6  14  -3         87.69         82.48        16.65 o                         
  -4  14  -3        651.98        597.61        27.41 o                         
  -2  14  -3        629.64        576.07        28.56 o                         
   0  14  -3        487.84        422.59        22.40 o                         
   2  14  -3       1543.60       1423.26        44.33 o                         
   4  14  -3        134.21         98.93        19.53 o                         
   6  14  -3        412.46        439.84        24.09 o                         
   8  14  -3        536.56        519.24        38.72 o                         
  10  14  -3         35.28         65.81        19.32 o                         
  12  14  -3        182.02        197.60        22.50 o                         
 -11  15  -3         18.04         51.34        26.15 o                         
  -9  15  -3        120.39        118.22        33.55 o                         
  -7  15  -3        181.04        241.32        23.45 o                         
  -5  15  -3        498.73        451.97        25.42 o                         
  -3  15  -3        122.66         98.69        18.09 o                         
  -1  15  -3       1360.02       1495.84        46.67 o                         
   1  15  -3        640.98        676.60        27.23 o                         
   3  15  -3         58.98         57.82        16.83 o                         
   5  15  -3        327.42        357.03        26.83 o                         
   7  15  -3        793.25        798.67        48.34 o                         
   9  15  -3         36.61        124.26        21.49 o                         
  11  15  -3         45.04         89.81        25.17 o                         
 -10  16  -3         70.94        102.75        29.04 o                         
  -8  16  -3         87.93         79.38        25.71 o                         
  -6  16  -3         17.26         -6.82        16.36 o                         
  -4  16  -3         21.15          3.27        16.00 o                         
  -2  16  -3        329.58        293.09        23.88 o                         
   0  16  -3        677.26        737.49        33.41 o                         
   2  16  -3        984.62        997.75        38.44 o                         
   4  16  -3        634.44        587.41        32.95 o                         
   6  16  -3         74.20         43.71        21.72 o                         
   8  16  -3        102.21        102.37        20.96 o                         
  10  16  -3          1.28         76.28        29.60 o                         
  -9  17  -3         65.89         49.13        26.92 o                         
  -7  17  -3         83.63         75.25        23.59 o                         
  -5  17  -3         39.74         36.77        18.35 o                         
  -3  17  -3        663.70        613.88        33.62 o                         
  -1  17  -3         21.08          2.23        16.02 o                         
   1  17  -3        112.42         80.13        18.50 o                         
   3  17  -3        324.64        349.24        33.04 o                         
   5  17  -3         72.33         62.91        21.61 o                         
   7  17  -3        198.28        137.83        25.81 o                         
   9  17  -3        201.92        199.93        24.84 o                         
  -8  18  -3         55.04         11.10        27.82 o                         
  -6  18  -3         25.74         79.54        23.58 o                         
  -4  18  -3        119.70        110.54        21.95 o                         
  -2  18  -3          1.82          1.51        18.28 o                         
   0  18  -3        231.25        213.77        24.26 o                         
   2  18  -3        142.29        137.34        22.74 o                         
   4  18  -3         40.03         57.09        20.48 o                         
   6  18  -3         69.44         73.22        26.29 o                         
   8  18  -3        213.40        239.40        31.14 o                         
  -5  19  -3         18.92          9.76        21.52 o                         
  -3  19  -3        110.68         86.14        21.79 o                         
  -1  19  -3         77.31         94.75        20.58 o                         
   1  19  -3        209.81        240.70        25.44 o                         
   3  19  -3        223.66        183.53        25.22 o                         
   5  19  -3        103.81        106.73        25.76 o                         
   7  19  -3        147.26        181.49        30.59 o                         
  -4  20  -3        137.52        123.76        29.12 o                         
  -2  20  -3        116.04        122.42        24.19 o                         
   0  20  -3         26.75         35.30        22.21 o                         
   2  20  -3         51.17          9.14        20.73 o                         
   4  20  -3        194.48        204.88        26.28 o                         
   1  21  -3         19.41         33.76        69.44 o                         
 -16   0  -2        194.70        178.10        45.95 o                         
 -14   0  -2        220.55        179.56        38.89 o                         
 -12   0  -2       2573.20       2660.52       106.56 o                         
 -10   0  -2       1885.12       1991.83        82.75 o                         
  -8   0  -2        164.87        163.90        17.71 o                         
  -6   0  -2        791.42        594.90        28.44 o                         
  -4   0  -2      16307.67      17820.31       588.63 o                         
  -2   0  -2      33968.36      37146.94      2144.65 o                         
   0   0  -2      25545.96      26030.70      1041.79 o                         
   2   0  -2      18922.86      15968.17       728.88 o                         
   4   0  -2       4362.33       4557.48       185.38 o                         
   6   0  -2       8442.64       8155.13       485.16 o                         
   8   0  -2       2802.25       2719.89       116.80 o                         
  10   0  -2        341.58        372.37        25.18 o                         
  12   0  -2       1412.32       1261.29        59.40 o                         
  14   0  -2        626.13        595.24        40.65 o                         
  16   0  -2        113.94        100.40        33.62 o                         
 -15   1  -2          4.47         40.66        30.17 o                         
 -13   1  -2        466.38        532.56        31.02 o                         
 -11   1  -2        734.44        657.20        25.16 o                         
  -9   1  -2        107.24        147.44        12.28 o                         
  -7   1  -2       2267.42       2133.35        60.74 o                         
  -5   1  -2        268.61        231.94        10.71 o                         
  -1   1  -2       5440.97       5965.26       195.82 o                         
   1   1  -2       6157.87       5394.00       176.71 o                         
   3   1  -2      20280.54      19561.41       552.63 o                         
   5   1  -2       6665.58       6987.54       290.23 o                         
   7   1  -2       3466.30       3083.75        99.98 o                         
   9   1  -2        315.28        269.45        15.02 o                         
  11   1  -2        311.07        329.02        18.39 o                         
  13   1  -2        120.13         97.69        17.64 o                         
  15   1  -2         51.39         59.58        25.16 o                         
 -16   2  -2        101.01        138.20        35.52 o                         
 -14   2  -2        116.63        118.68        23.27 o                         
 -12   2  -2        254.08        275.97        28.95 o                         
 -10   2  -2         45.72         58.03        12.15 o                         
  -8   2  -2        901.85        952.29        30.28 o                         
  -6   2  -2        224.08        175.20        15.36 o                         
  -4   2  -2        884.52        741.78        29.71 o                         
  -2   2  -2       6001.05       6497.06       167.90 o                         
   0   2  -2      12271.02      11339.27       345.07 o                         
   2   2  -2      19420.69      19388.65       525.37 o                         
   4   2  -2       7634.59       7464.65       215.00 o                         
   6   2  -2       3654.83       3300.90       155.59 o                         
   8   2  -2        641.93        654.33        27.26 o                         
  10   2  -2        760.50        591.15        24.55 o                         
  12   2  -2         65.96         28.72        12.90 o                         
  14   2  -2        282.60        289.14        24.64 o                         
  16   2  -2         27.73        -16.66        22.01 o                         
 -15   3  -2         22.72         30.47        22.52 o                         
 -13   3  -2        280.88        287.89        26.62 o                         
 -11   3  -2        896.21        830.33        29.11 o                         
  -9   3  -2         77.16        118.39        12.18 o                         
  -7   3  -2        296.98        396.70        19.86 o                         
  -5   3  -2         15.15         61.10        10.56 o                         
  -3   3  -2        961.09        918.80        26.45 o                         
   1   3  -2        671.80        567.80        17.86 o                         
   3   3  -2      14854.75      14579.59       375.32 o                         
   5   3  -2       3780.18       4049.90       119.69 o                         
   7   3  -2       2905.51       3116.29        85.92 o                         
   9   3  -2        590.28        566.48        21.15 o                         
  11   3  -2        147.71        114.34        13.67 o                         
  13   3  -2          9.20        -12.01        12.01 o                         
  15   3  -2        103.50         87.44        21.24 o                         
 -16   4  -2          7.45         54.97        24.58 o                         
 -14   4  -2        117.93        126.29        23.20 o                         
 -12   4  -2        373.92        392.26        25.30 o                         
 -10   4  -2        224.34        298.70        18.46 o                         
  -8   4  -2        893.27       1088.72        31.90 o                         
  -6   4  -2        144.96         87.05         9.51 o                         
  -4   4  -2        367.37        475.21        26.97 o                         
  -2   4  -2       2109.81       2013.09        61.03 o                         
   2   4  -2       5598.30       5297.77       135.63 o                         
   4   4  -2       2874.84       2744.84        81.05 o                         
   6   4  -2       4131.71       3509.70        93.69 o                         
   8   4  -2        339.17        396.95        18.18 o                         
  10   4  -2          6.22         -9.94         9.94 o                         
  12   4  -2        273.35        221.08        17.81 o                         
  14   4  -2         21.17         -2.98        15.50 o                         
  16   4  -2         24.46         64.76        22.91 o                         
 -15   5  -2        142.70        145.45        31.81 o                         
 -13   5  -2        100.44         86.07        17.18 o                         
 -11   5  -2        381.17        427.09        24.04 o                         
  -9   5  -2        366.50        461.61        24.84 o                         
  -7   5  -2       3663.21       3370.55        90.21 o                         
  -5   5  -2       2087.61       2364.16        70.02 o                         
  -3   5  -2       7929.82       9460.03       281.43 o                         
  -1   5  -2        922.11       1224.46        34.63 o                         
   1   5  -2       4275.46       3597.59        99.83 o                         
   3   5  -2        124.99        166.48         8.99 o                         
   5   5  -2       1163.81       1299.50        36.91 o                         
   7   5  -2        239.09        266.70        14.36 o                         
   9   5  -2        313.26        389.45        17.15 o                         
  11   5  -2         16.81         -3.83        11.63 o                         
  13   5  -2        445.10        458.45        25.85 o                         
  15   5  -2         20.91         12.29        19.22 o                         
 -14   6  -2        209.98        156.71        26.82 o                         
 -12   6  -2         97.97         74.20        17.03 o                         
 -10   6  -2        159.22        164.00        15.18 o                         
  -8   6  -2       1784.58       1750.08        61.73 o                         
  -6   6  -2        151.47        154.96        20.42 o                         
  -4   6  -2       4266.88       5548.12       183.25 o                         
  -2   6  -2       8737.55      10016.18       425.44 o                         
   0   6  -2       6078.06       6245.19       171.92 o                         
   2   6  -2        833.30        857.83        27.35 o                         
   4   6  -2       2100.72       2001.68        58.76 o                         
   6   6  -2        437.70        403.32        14.84 o                         
   8   6  -2        602.09        542.94        20.26 o                         
  10   6  -2        503.81        488.83        21.10 o                         
  12   6  -2        277.90        265.92        21.12 o                         
  14   6  -2         80.58         82.98        17.63 o                         
  16   6  -2         93.57        113.96        26.73 o                         
 -15   7  -2         12.91         35.87        22.68 o                         
 -13   7  -2         35.56         30.54        20.71 o                         
 -11   7  -2         72.29         55.18        15.30 o                         
  -9   7  -2         14.50        -12.34        12.34 o                         
  -7   7  -2        420.84        458.22        24.87 o                         
  -5   7  -2        278.87        289.26        14.57 o                         
  -3   7  -2       1031.07       1141.41        31.54 o                         
  -1   7  -2       2835.18       3342.80        96.29 o                         
   1   7  -2        289.79        319.80        24.30 o                         
   3   7  -2       3462.88       3591.43       102.22 o                         
   5   7  -2        109.69        120.99        10.11 o                         
   7   7  -2       2179.01       2219.94        55.86 o                         
   9   7  -2        610.89        572.11        20.68 o                         
  11   7  -2        140.05        101.16        14.74 o                         
  13   7  -2        169.78        157.35        18.06 o                         
  15   7  -2         13.51          2.22        18.70 o                         
 -14   8  -2        511.79        574.29        40.50 o                         
 -12   8  -2         40.04         48.35        17.76 o                         
 -10   8  -2       1162.39       1018.72        39.97 o                         
  -8   8  -2       2024.36       2256.04        76.66 o                         
  -6   8  -2        702.10        776.28        27.85 o                         
  -4   8  -2       1168.85       1497.79        56.78 o                         
  -2   8  -2       5890.02       6897.23       169.74 o                         
   0   8  -2       3763.38       3745.56       103.06 o                         
   2   8  -2       7921.18       8145.71       235.13 o                         
   4   8  -2        628.48        563.49        22.84 o                         
   6   8  -2        457.21        445.68        17.69 o                         
   8   8  -2        556.88        525.07        20.07 o                         
  10   8  -2        149.19        112.93        13.37 o                         
  12   8  -2        454.72        461.88        24.57 o                         
  14   8  -2        244.39        270.79        22.80 o                         
 -13   9  -2        234.37        237.10        37.35 o                         
 -11   9  -2         25.82         39.75        20.02 o                         
  -9   9  -2        621.69        672.99        31.19 o                         
  -7   9  -2       1827.55       1721.22        53.98 o                         
  -5   9  -2         18.41         -9.13         9.13 o                         
  -3   9  -2       4401.10       4376.49       122.46 o                         
  -1   9  -2       5735.40       6536.07       168.93 o                         
   1   9  -2        677.84        540.25        23.87 o                         
   3   9  -2         60.54         74.20        10.26 o                         
   5   9  -2        618.27        493.13        18.73 o                         
   7   9  -2         80.62        108.42        11.58 o                         
   9   9  -2         93.45        107.97        13.37 o                         
  11   9  -2        307.46        299.81        21.69 o                         
  13   9  -2        183.18        171.38        19.14 o                         
  15   9  -2         54.93         41.53        20.39 o                         
 -14  10  -2         21.71         20.36        28.41 o                         
 -12  10  -2         15.87         30.10        23.36 o                         
 -10  10  -2        641.60        631.02        50.70 o                         
  -8  10  -2        372.76        384.34        23.49 o                         
  -6  10  -2       1339.20       1255.62        39.83 o                         
  -4  10  -2        511.87        544.78        20.09 o                         
  -2  10  -2        455.83        502.38        19.24 o                         
   0  10  -2        743.36        691.62        22.86 o                         
   2  10  -2       1055.17        807.25        40.36 o                         
   4  10  -2       1271.76       1318.98        40.00 o                         
   6  10  -2        677.67        620.78        22.59 o                         
   8  10  -2         74.45        134.37        23.81 o                         
  10  10  -2        493.01        527.10        32.83 o                         
  12  10  -2         43.26         44.72        16.69 o                         
  14  10  -2        132.29        154.40        22.01 o                         
 -13  11  -2        144.46        182.31        28.22 o                         
 -11  11  -2         35.88         44.68        18.75 o                         
  -9  11  -2        925.35        877.19        53.12 o                         
  -7  11  -2       1081.37       1229.47        40.67 o                         
  -5  11  -2       1106.25       1176.02        42.71 o                         
  -3  11  -2        261.61        298.23        19.69 o                         
  -1  11  -2       3337.79       3405.17        83.67 o                         
   1  11  -2        178.31        229.70        14.96 o                         
   3  11  -2        705.85        732.70        29.44 o                         
   5  11  -2        318.74        424.25        29.70 o                         
   7  11  -2       1096.05       1119.64        37.39 o                         
   9  11  -2        592.42        650.01        38.58 o                         
  11  11  -2        251.25        257.16        19.97 o                         
  13  11  -2        100.29        104.69        19.35 o                         
 -12  12  -2        111.78        144.52        26.14 o                         
 -10  12  -2        431.42        491.30        30.19 o                         
  -8  12  -2       1314.61       1410.94        50.75 o                         
  -6  12  -2        436.47        430.27        21.07 o                         
  -4  12  -2        279.40        222.39        15.80 o                         
  -2  12  -2       1478.43       1522.74        41.27 o                         
   0  12  -2         48.48         34.70        11.11 o                         
   2  12  -2       1277.38       1169.89        37.30 o                         
   4  12  -2       2278.62       2176.86        66.95 o                         
   6  12  -2        499.51        507.63        24.34 o                         
   8  12  -2        417.66        471.23        27.91 o                         
  10  12  -2        181.58        216.65        20.31 o                         
  12  12  -2         21.47         25.47        16.99 o                         
 -11  13  -2        238.94        338.58        33.99 o                         
  -9  13  -2        140.93        190.79        30.87 o                         
  -7  13  -2        410.14        401.61        33.09 o                         
  -5  13  -2        248.23        239.01        17.57 o                         
  -3  13  -2       1840.79       1900.97        52.83 o                         
  -1  13  -2        542.86        495.43        21.80 o                         
   1  13  -2       1102.59       1082.88        36.05 o                         
   3  13  -2       1924.56       1950.54        61.38 o                         
   5  13  -2        463.99        438.32        22.05 o                         
   7  13  -2       1061.06       1090.15        39.86 o                         
   9  13  -2        470.79        471.06        46.59 o                         
  11  13  -2         14.99         40.72        16.89 o                         
  13  13  -2         66.30        123.17        21.79 o                         
 -12  14  -2         33.57         26.04        24.54 o                         
 -10  14  -2        217.41        265.16        29.67 o                         
  -8  14  -2        655.08        576.75        33.16 o                         
  -6  14  -2        358.56        362.41        25.84 o                         
  -4  14  -2        418.00        395.79        21.86 o                         
  -2  14  -2        786.76        948.56        33.54 o                         
   0  14  -2        575.16        561.67        23.52 o                         
   2  14  -2       1131.76       1221.31        41.02 o                         
   4  14  -2         89.99         30.87        17.79 o                         
   6  14  -2        270.75        208.00        17.91 o                         
   8  14  -2        358.20        360.62        30.87 o                         
  10  14  -2        146.59        216.39        23.87 o                         
  12  14  -2         22.85         15.33        17.68 o                         
 -11  15  -2        128.54        110.63        26.37 o                         
  -9  15  -2        124.39        140.73        24.04 o                         
  -7  15  -2        180.78        131.47        20.14 o                         
  -5  15  -2         15.73          0.66        13.46 o                         
  -3  15  -2        193.68        166.73        21.16 o                         
  -1  15  -2       1099.29       1179.40        40.25 o                         
   1  15  -2        456.38        430.71        27.22 o                         
   3  15  -2        410.06        340.96        23.35 o                         
   5  15  -2        579.23        524.11        41.73 o                         
   7  15  -2         61.24         62.61        25.39 o                         
   9  15  -2        114.55        139.26        30.47 o                         
  11  15  -2          6.55         57.79        22.68 o                         
 -10  16  -2         63.52        106.59        27.02 o                         
  -8  16  -2         11.76          9.16        19.52 o                         
  -6  16  -2          9.86         -8.67        14.94 o                         
  -4  16  -2        450.54        429.44        32.55 o                         
  -2  16  -2        426.23        364.71        24.48 o                         
   0  16  -2        480.57        460.34        39.13 o                         
   2  16  -2        391.39        360.93        32.77 o                         
   4  16  -2        463.74        441.73        42.61 o                         
   6  16  -2         21.16         83.21        22.02 o                         
   8  16  -2        544.61        518.25        33.48 o                         
  10  16  -2        231.25        296.09        28.12 o                         
  -9  17  -2         44.02         60.66        28.87 o                         
  -7  17  -2         57.44         48.97        21.78 o                         
  -5  17  -2        184.27        159.57        18.81 o                         
  -3  17  -2         86.91         96.45        17.69 o                         
  -1  17  -2          9.30        -15.68        15.68 o                         
   1  17  -2        156.07        122.32        16.90 o                         
   3  17  -2        328.54        394.82        31.80 o                         
   5  17  -2         38.46         22.89        22.43 o                         
   7  17  -2        164.20        177.50        25.53 o                         
   9  17  -2        134.06        147.25        23.13 o                         
  -8  18  -2        145.36        148.79        30.60 o                         
  -6  18  -2        196.69        202.60        26.95 o                         
  -4  18  -2          8.13          2.10        23.46 o                         
  -2  18  -2         57.90         49.54        18.65 o                         
   0  18  -2        153.31        154.63        23.59 o                         
   2  18  -2         97.61        102.19        21.07 o                         
   4  18  -2        193.49        189.41        24.61 o                         
   6  18  -2        270.49        291.83        31.46 o                         
   8  18  -2         68.54         72.95        27.13 o                         
  -7  19  -2         34.05         69.25        37.75 o                         
  -5  19  -2          8.10         34.16        22.03 o                         
  -3  19  -2         15.91         25.11        21.77 o                         
  -1  19  -2        133.59        154.90        24.60 o                         
   1  19  -2        167.46        135.33        22.48 o                         
   3  19  -2          2.97         30.54        20.72 o                         
   5  19  -2         75.52         72.21        23.73 o                         
   7  19  -2        124.98        202.20        30.36 o                         
  -4  20  -2         32.72         50.48        23.98 o                         
  -2  20  -2         40.41         42.72        22.77 o                         
   0  20  -2         89.17        123.85        24.06 o                         
   2  20  -2         70.02        104.45        23.50 o                         
   4  20  -2         33.65         56.29        23.62 o                         
  -1  21  -2        168.94        133.10        25.77 o                         
   1  21  -2         17.00         58.86        24.72 o                         
   3  21  -2         17.73        -16.29        46.54 o                         
 -15   1  -1       1027.77       1061.25        60.34 o                         
 -13   1  -1         17.55         -5.89        12.87 o                         
 -11   1  -1        392.16        421.23        20.49 o                         
  -9   1  -1       4437.84       4401.64       110.48 o                         
  -7   1  -1       1969.01       2126.86        53.16 o                         
  -5   1  -1       1325.35       1463.80        36.60 o                         
  -3   1  -1      43796.95      46176.88      1623.70 o                         
   3   1  -1      38765.73      35637.14      1105.76 o                         
   5   1  -1       5679.36       6339.59       171.49 o                         
   7   1  -1       3229.10       3838.54       100.78 o                         
   9   1  -1       2402.19       2605.63        75.37 o                         
  11   1  -1       1615.66       1624.66        47.21 o                         
  13   1  -1        328.41        297.65        22.32 o                         
  15   1  -1         61.45         27.67        19.10 o                         
 -16   2  -1        199.65        191.86        33.41 o                         
 -14   2  -1        262.85        227.20        32.40 o                         
 -12   2  -1        188.51        221.60        18.02 o                         
 -10   2  -1       3418.77       3706.78        96.15 o                         
  -8   2  -1       7828.75       7923.04       185.30 o                         
  -6   2  -1        289.35        215.13        10.99 o                         
  -4   2  -1      10400.80       9511.97       233.49 o                         
  -2   2  -1       7609.48       9659.30       243.76 o                         
   2   2  -1       7047.88       7501.48       214.38 o                         
   4   2  -1      11198.61      12022.36       327.71 o                         
   6   2  -1        287.70        308.35        12.71 o                         
   8   2  -1       2749.97       2574.33        66.73 o                         
  10   2  -1        147.58        153.32        13.20 o                         
  12   2  -1        456.31        407.10        22.36 o                         
  14   2  -1         34.18          2.25        17.94 o                         
  16   2  -1         11.51          5.73        21.21 o                         
 -15   3  -1         25.03        -10.45        30.75 o                         
 -13   3  -1         56.37         37.36        13.39 o                         
 -11   3  -1        764.96        788.06        28.70 o                         
  -9   3  -1       1849.42       1776.16        48.81 o                         
  -7   3  -1       1672.36       1705.43        47.42 o                         
  -5   3  -1       8854.39       8825.78       214.81 o                         
  -3   3  -1       2432.32       2510.34        83.60 o                         
  -1   3  -1      11184.59      13640.00       586.45 o                         
   1   3  -1      29842.87      30338.16      1061.96 o                         
   3   3  -1       7344.33       6286.74       173.45 o                         
   5   3  -1       1734.41       1635.04        46.53 o                         
   7   3  -1       1415.76       1568.24        42.96 o                         
   9   3  -1        333.86        363.66        17.05 o                         
  11   3  -1        127.40         92.73        13.49 o                         
  13   3  -1        361.59        341.77        23.95 o                         
  15   3  -1         53.21         41.43        20.05 o                         
 -16   4  -1        208.15        269.64        32.40 o                         
 -14   4  -1        297.50        283.89        28.30 o                         
 -12   4  -1        637.68        655.55        40.41 o                         
 -10   4  -1        680.09        622.46        25.02 o                         
  -8   4  -1       1907.73       1928.40        52.79 o                         
  -6   4  -1       2359.77       2597.46        64.93 o                         
  -4   4  -1       1607.34       1663.04        50.64 o                         
  -2   4  -1       4946.90       5917.20       313.25 o                         
   0   4  -1      35394.66      39111.16      1196.06 o                         
   2   4  -1       1664.24       1661.01        52.29 o                         
   4   4  -1       4824.50       4827.59       126.94 o                         
   6   4  -1       4030.25       4275.69       133.35 o                         
   8   4  -1       1337.90       1341.03        45.03 o                         
  10   4  -1        370.28        375.11        22.03 o                         
  12   4  -1        337.70        262.53        17.90 o                         
  14   4  -1         60.52         43.09        16.69 o                         
  16   4  -1        121.29        169.78        26.39 o                         
 -15   5  -1        107.81        104.89        26.86 o                         
 -13   5  -1         48.77         32.42        14.19 o                         
 -11   5  -1        199.78        214.96        17.21 o                         
  -9   5  -1        585.31        617.67        25.02 o                         
  -7   5  -1        997.47       1036.20        49.68 o                         
  -5   5  -1        743.53        797.89        36.97 o                         
  -3   5  -1        949.20        972.80        25.43 o                         
  -1   5  -1       8905.04       9376.24       344.42 o                         
   1   5  -1       4877.73       5460.66       192.19 o                         
   3   5  -1       1350.89       1445.89        40.03 o                         
   5   5  -1        889.70        853.24        23.84 o                         
   7   5  -1       1237.06       1230.50        36.26 o                         
   9   5  -1        183.83        185.21        12.88 o                         
  11   5  -1        211.22        152.76        14.46 o                         
  13   5  -1        127.68        135.34        17.23 o                         
  15   5  -1         38.64         30.71        19.67 o                         
 -14   6  -1          1.50        -18.89        18.89 o                         
 -12   6  -1        585.50        503.24        25.05 o                         
 -10   6  -1        580.99        603.21        28.79 o                         
  -8   6  -1        641.23        548.72        24.01 o                         
  -6   6  -1       1029.00       1000.83        31.15 o                         
  -4   6  -1        747.07       1060.48        28.62 o                         
  -2   6  -1        906.38       1130.13        28.95 o                         
   0   6  -1       1915.61       2103.76        56.42 o                         
   2   6  -1        945.75        927.26        30.59 o                         
   4   6  -1       1260.89       1066.47        29.07 o                         
   6   6  -1         54.04         74.25        11.87 o                         
   8   6  -1        536.38        496.47        17.99 o                         
  10   6  -1        609.41        563.53        22.25 o                         
  12   6  -1        163.68        151.36        15.59 o                         
  14   6  -1         84.13        113.78        18.20 o                         
  16   6  -1         46.87         56.10        23.97 o                         
 -15   7  -1         27.32          5.34        26.06 o                         
 -13   7  -1        242.66        279.39        40.62 o                         
 -11   7  -1       1365.32       1371.34        49.55 o                         
  -9   7  -1        132.45        101.75        14.54 o                         
  -7   7  -1       1406.49       1319.77        39.23 o                         
  -5   7  -1       1850.83       1473.83        40.93 o                         
  -3   7  -1       1032.31       1020.86        30.66 o                         
  -1   7  -1       4765.14       4777.97       119.53 o                         
   1   7  -1      11286.15      11777.69       298.37 o                         
   3   7  -1       1345.75       1164.67        32.71 o                         
   5   7  -1          5.31         11.93         8.08 o                         
   7   7  -1       1647.24       1576.17        44.97 o                         
   9   7  -1       2256.71       2337.60        57.60 o                         
  11   7  -1        318.45        292.36        18.20 o                         
  13   7  -1        717.89        691.26        31.50 o                         
  15   7  -1        188.64        196.07        23.35 o                         
 -14   8  -1         33.42         61.36        21.89 o                         
 -12   8  -1         17.06         35.96        16.38 o                         
 -10   8  -1        843.01        768.53        34.80 o                         
  -8   8  -1        217.06        210.05        15.52 o                         
  -6   8  -1        395.49        434.58        21.81 o                         
  -4   8  -1       1162.28       1038.31        30.64 o                         
  -2   8  -1        110.36        123.57        12.27 o                         
   0   8  -1       8041.02       8055.87       207.71 o                         
   2   8  -1       5547.38       6092.27       190.89 o                         
   4   8  -1         64.54         75.32         9.38 o                         
   6   8  -1       1984.03       2044.83        52.61 o                         
   8   8  -1        220.90        225.38        14.57 o                         
  10   8  -1        217.25        181.28        15.83 o                         
  12   8  -1        482.65        411.39        26.74 o                         
  14   8  -1        189.66        165.54        20.62 o                         
 -15   9  -1         37.26         46.90        23.81 o                         
 -13   9  -1        263.64        283.56        33.74 o                         
 -11   9  -1         52.67         93.03        16.84 o                         
  -9   9  -1       1037.07        929.86        47.10 o                         
  -7   9  -1        742.23        715.21        27.42 o                         
  -5   9  -1        546.72        571.80        20.58 o                         
  -3   9  -1        223.18        289.93        13.73 o                         
  -1   9  -1      10085.13      10972.29       269.25 o                         
   1   9  -1       1514.28       1375.84        57.36 o                         
   3   9  -1        327.65        313.57        17.19 o                         
   5   9  -1          5.13         -8.35         8.35 o                         
   7   9  -1        704.12        662.28        23.30 o                         
   9   9  -1        558.29        501.50        22.54 o                         
  11   9  -1         41.14         49.58        15.38 o                         
  13   9  -1         85.02         83.64        23.79 o                         
  15   9  -1        127.67        196.15        28.64 o                         
 -14  10  -1         16.68          4.85        27.90 o                         
 -12  10  -1        563.16        558.43        40.92 o                         
 -10  10  -1        158.02        192.55        19.98 o                         
  -8  10  -1        484.66        540.53        24.71 o                         
  -6  10  -1       3003.40       3183.54        82.01 o                         
  -4  10  -1        857.71        855.86        27.27 o                         
  -2  10  -1        725.73        910.74        28.00 o                         
   0  10  -1       2297.43       2429.67        60.38 o                         
   2  10  -1       2915.14       3100.42        91.93 o                         
   4  10  -1        561.63        555.26        22.42 o                         
   6  10  -1       1147.51       1246.07        41.93 o                         
   8  10  -1       2420.56       2585.21        82.05 o                         
  10  10  -1        354.17        303.17        18.93 o                         
  12  10  -1        115.83        105.51        17.67 o                         
  14  10  -1        250.29        226.34        22.99 o                         
 -13  11  -1          0.43        -20.58        20.58 o                         
 -11  11  -1        235.69        229.66        23.45 o                         
  -9  11  -1        620.63        588.49        30.20 o                         
  -7  11  -1       1200.81       1159.85        36.13 o                         
  -5  11  -1        457.83        435.86        19.40 o                         
  -3  11  -1         29.45         41.32        10.31 o                         
  -1  11  -1       1054.21        951.66        28.71 o                         
   1  11  -1        977.14       1111.46        35.41 o                         
   3  11  -1         51.46         26.40        11.22 o                         
   5  11  -1       2280.86       2191.88        63.71 o                         
   7  11  -1       3523.31       3762.52       113.93 o                         
   9  11  -1        207.50        201.86        17.46 o                         
  11  11  -1        133.34        120.70        19.95 o                         
  13  11  -1        108.53        146.12        21.08 o                         
 -12  12  -1         95.82        113.03        24.76 o                         
 -10  12  -1         68.32         84.49        19.26 o                         
  -8  12  -1        485.08        503.36        35.35 o                         
  -6  12  -1        454.98        365.30        19.00 o                         
  -4  12  -1        391.78        394.42        18.30 o                         
  -2  12  -1       1333.97       1505.70        41.04 o                         
   0  12  -1       2469.86       2659.27        69.74 o                         
   2  12  -1        511.13        612.05        26.86 o                         
   4  12  -1       2230.86       2153.47        65.11 o                         
   6  12  -1        478.09        416.92        23.62 o                         
   8  12  -1       1764.57       1818.22        80.07 o                         
  10  12  -1        189.62        144.47        19.75 o                         
  12  12  -1        257.85        256.35        23.93 o                         
 -13  13  -1         23.98         51.02        27.05 o                         
 -11  13  -1         58.04         27.44        22.87 o                         
  -9  13  -1        164.18        187.39        20.70 o                         
  -7  13  -1        480.24        468.46        23.99 o                         
  -5  13  -1       2253.74       2252.57        58.48 o                         
  -3  13  -1        176.01        203.48        15.36 o                         
  -1  13  -1       2156.28       2280.42        58.30 o                         
   1  13  -1        274.79        310.35        18.37 o                         
   3  13  -1       1229.63       1310.15        42.17 o                         
   5  13  -1        597.37        545.05        41.83 o                         
   7  13  -1       1724.71       1880.62        59.45 o                         
   9  13  -1         54.07         13.16        15.42 o                         
  11  13  -1        302.71        308.38        23.02 o                         
  13  13  -1         13.79         29.18        19.36 o                         
 -12  14  -1         18.66         65.90        25.35 o                         
 -10  14  -1          1.10         24.48        20.80 o                         
  -8  14  -1          3.87        -15.80        15.80 o                         
  -6  14  -1        317.40        318.69        22.99 o                         
  -4  14  -1         92.02         49.18        13.82 o                         
  -2  14  -1       2499.82       2664.10        67.37 o                         
   0  14  -1        472.12        487.41        21.65 o                         
   2  14  -1        182.23        183.96        17.58 o                         
   4  14  -1        197.07        150.45        18.74 o                         
   6  14  -1        245.87        190.16        19.44 o                         
   8  14  -1          9.71         43.53        19.13 o                         
  10  14  -1        172.57        192.87        21.22 o                         
  12  14  -1          1.88          1.72        18.09 o                         
 -11  15  -1        153.40        100.85        26.54 o                         
  -9  15  -1        163.03        163.14        24.85 o                         
  -7  15  -1        260.79        263.91        22.75 o                         
  -5  15  -1         70.38         44.79        13.76 o                         
  -3  15  -1        129.12        187.63        20.59 o                         
  -1  15  -1       1406.76       1437.21        43.85 o                         
   1  15  -1        541.75        473.71        24.49 o                         
   3  15  -1        489.67        451.48        35.56 o                         
   5  15  -1        317.27        410.03        29.44 o                         
   7  15  -1        154.21        193.43        26.66 o                         
   9  15  -1         62.08         62.86        19.26 o                         
  11  15  -1        213.31        249.17        22.55 o                         
 -10  16  -1         36.68         88.24        27.06 o                         
  -8  16  -1         40.49         60.31        22.10 o                         
  -6  16  -1        158.10        163.23        19.15 o                         
  -4  16  -1         10.69         20.27        13.45 o                         
  -2  16  -1        240.55        189.11        19.65 o                         
   0  16  -1        193.52        157.41        17.74 o                         
   2  16  -1        162.66        136.60        22.09 o                         
   4  16  -1        154.10        162.06        22.15 o                         
   6  16  -1        271.57        267.46        27.25 o                         
   8  16  -1          8.71         45.76        19.55 o                         
  10  16  -1        137.19        164.42        24.38 o                         
  -9  17  -1         34.44         -9.56        32.12 o                         
  -7  17  -1         30.02         27.22        21.41 o                         
  -5  17  -1         29.25         22.88        17.61 o                         
  -3  17  -1        180.45        145.88        18.29 o                         
  -1  17  -1         28.92         23.45        14.70 o                         
   1  17  -1        393.36        348.31        22.98 o                         
   3  17  -1         21.45         43.35        18.82 o                         
   5  17  -1         96.87         64.83        22.32 o                         
   7  17  -1         35.26         95.24        29.87 o                         
   9  17  -1         43.21         79.62        23.01 o                         
  -8  18  -1         21.82         -3.62        24.31 o                         
  -6  18  -1         10.86         -2.06        20.64 o                         
  -4  18  -1         12.57          6.48        16.73 o                         
  -2  18  -1        118.96        109.87        19.75 o                         
   0  18  -1          3.24        -16.69        16.69 o                         
   2  18  -1        190.69        170.27        22.61 o                         
   4  18  -1         14.70         36.62        21.57 o                         
   6  18  -1        103.40        129.27        26.01 o                         
   8  18  -1          0.72         47.77        22.30 o                         
  -7  19  -1         90.08        102.62        29.66 o                         
  -5  19  -1        204.92        287.30        29.37 o                         
  -3  19  -1        373.14        404.42        28.45 o                         
  -1  19  -1        153.38        114.99        21.13 o                         
   1  19  -1         58.87         31.81        18.93 o                         
   3  19  -1        189.89        208.98        25.73 o                         
   5  19  -1         33.99         72.67        44.57 o                         
   7  19  -1         56.89        135.52        29.14 o                         
  -4  20  -1         28.51         28.42        23.16 o                         
  -2  20  -1         38.66         30.39        22.02 o                         
   0  20  -1        124.70        113.22        24.52 o                         
   2  20  -1        242.75        236.93        26.79 o                         
   4  20  -1         38.51         73.72        24.46 o                         
   6  20  -1        124.82        150.96        28.64 o                         
  -3  21  -1         46.19         92.92        26.30 o                         
  -1  21  -1         97.09         92.79        25.48 o                         
   1  21  -1         44.74         69.41        30.52 o                         
   3  21  -1         19.55         25.90        23.94 o                         
 -16   0   0         44.30         80.54        34.08 o                         
 -14   0   0        303.16        297.62        35.01 o                         
 -12   0   0       3501.05       3705.87       158.93 o                         
 -10   0   0       1278.02       1188.67        52.96 o                         
  -8   0   0       5398.50       5088.23       171.40 o                         
  -6   0   0       7394.83       7130.51       233.78 o                         
  -4   0   0      59495.49      58595.69      2646.94 o                         
   4   0   0      59682.18      56005.32      2646.82 o                         
   6   0   0       7352.33       6939.94       256.38 o                         
   8   0   0       5263.23       5014.06       210.35 o                         
  10   0   0       1271.04       1158.97        54.57 o                         
  12   0   0       3458.83       3698.45       147.81 o                         
  14   0   0        296.89        285.79        34.18 o                         
  16   0   0         42.37         56.75        30.77 o                         
 -15   1   0         12.46          1.32        45.90 o                         
 -13   1   0         81.73         79.86        14.05 o                         
 -11   1   0       1353.75       1321.58        40.94 o                         
  -9   1   0         97.41        148.77        12.06 o                         
  -7   1   0       1234.12       1578.66        40.01 o                         
  -5   1   0      19252.66      20066.32       460.68 o                         
   5   1   0      19245.30      19658.29       504.77 o                         
   7   1   0       1182.24       1498.94        48.83 o                         
   9   1   0        103.74        129.28        12.40 o                         
  11   1   0       1343.50       1334.09        46.26 o                         
  13   1   0         86.56         77.33        17.20 o                         
  15   1   0         13.18         25.03        19.72 o                         
 -16   2   0         93.49        104.70        24.92 o                         
 -14   2   0        196.98        163.92        20.77 o                         
 -12   2   0        114.61        124.66        15.38 o                         
 -10   2   0       1542.96       1434.45        42.54 o                         
  -8   2   0       1042.52       1002.94        31.26 o                         
  -6   2   0       2200.75       2356.32        59.62 o                         
  -4   2   0       5143.85       5457.15       143.83 o                         
  -2   2   0       3853.13       4315.83       173.58 o                         
   2   2   0       3939.57       4282.36       122.74 o                         
   4   2   0       5105.56       5111.77       176.17 o                         
   6   2   0       2178.25       2321.02        57.48 o                         
   8   2   0       1013.85        956.45        33.76 o                         
  10   2   0       1541.14       1392.60        43.82 o                         
  12   2   0        108.25        103.14        15.98 o                         
  14   2   0        198.63        121.21        22.68 o                         
  16   2   0         91.29         99.86        23.29 o                         
 -15   3   0         64.58         69.10        31.32 o                         
 -13   3   0        315.38        343.26        21.11 o                         
 -11   3   0        379.94        347.88        17.99 o                         
  -9   3   0       1324.76       1203.07        35.27 o                         
  -7   3   0       4215.38       4447.46       116.59 o                         
  -5   3   0       7501.33       8255.06       211.03 o                         
  -3   3   0       2331.84       2166.53       191.28 o                         
  -1   3   0      26346.33      24950.50       677.43 o                         
   1   3   0      26300.62      24934.62       703.95 o                         
   3   3   0       2301.61       2436.49       251.89 o                         
   5   3   0       7511.18       8215.91       211.32 o                         
   7   3   0       4126.12       4438.31       123.35 o                         
   9   3   0       1328.30       1224.24        34.72 o                         
  11   3   0        369.99        344.53        18.85 o                         
  13   3   0        313.60        351.56        25.26 o                         
  15   3   0         62.18         50.26        21.19 o                         
 -16   4   0         35.51         58.95        27.87 o                         
 -14   4   0         14.51          2.32        17.27 o                         
 -12   4   0        324.55        329.92        19.37 o                         
 -10   4   0       2036.11       1871.03        51.38 o                         
  -8   4   0        734.71        900.20        27.46 o                         
  -6   4   0        267.08        277.24        13.88 o                         
  -4   4   0       1629.79       1883.93        50.64 o                         
  -2   4   0       2506.29       2076.76        66.53 o                         
   0   4   0      50233.45      52072.78      4177.78 o                         
   2   4   0       2563.13       2031.45        56.71 o                         
   4   4   0       1640.48       1888.75        46.48 o                         
   6   4   0        248.69        223.70        12.05 o                         
   8   4   0        718.69        874.58        28.54 o                         
  10   4   0       2028.11       1891.64        54.01 o                         
  12   4   0        330.53        352.52        19.18 o                         
  14   4   0         15.08         -8.81        16.59 o                         
  16   4   0         34.23         31.28        23.21 o                         
 -15   5   0        228.83        206.19        28.94 o                         
 -13   5   0         67.22         79.36        16.92 o                         
 -11   5   0       2015.30       1942.36        60.18 o                         
  -9   5   0       2577.34       2681.50        73.68 o                         
  -7   5   0       3563.66       3676.79       103.04 o                         
  -5   5   0       1359.59       1245.36        35.24 o                         
  -3   5   0       3118.55       2689.80        69.96 o                         
  -1   5   0      20727.80      22309.98       604.49 o                         
   1   5   0      20708.33      22945.32       641.28 o                         
   3   5   0       3214.66       2644.68        66.73 o                         
   5   5   0       1397.52       1220.60        31.18 o                         
   7   5   0       3593.47       3717.73        89.78 o                         
   9   5   0       2618.63       2705.83        71.51 o                         
  11   5   0       2026.21       2014.88        55.23 o                         
  13   5   0         66.10         56.74        16.83 o                         
  15   5   0        227.70        196.43        22.55 o                         
 -16   6   0        172.41        235.68        45.34 o                         
 -14   6   0         92.31        103.03        30.79 o                         
 -12   6   0        166.91        178.93        20.97 o                         
 -10   6   0       2398.89       2318.96        64.71 o                         
  -8   6   0        445.38        499.40        21.82 o                         
  -6   6   0        235.26        318.00        17.93 o                         
  -4   6   0        302.54        366.43        15.26 o                         
  -2   6   0        353.93        376.70        15.64 o                         
   0   6   0      41587.81      45270.80      1283.58 o                         
   2   6   0        378.86        385.43        13.33 o                         
   4   6   0        324.88        389.58        14.37 o                         
   6   6   0        226.80        319.56        15.04 o                         
   8   6   0        438.03        469.10        18.34 o                         
  10   6   0       2426.99       2269.55        63.21 o                         
  12   6   0        173.73        178.25        18.03 o                         
  14   6   0         93.72        110.97        19.62 o                         
  16   6   0        173.06        199.81        25.37 o                         
 -15   7   0         19.99         36.98        26.03 o                         
 -13   7   0        175.43        141.23        19.11 o                         
 -11   7   0        322.69        324.10        21.66 o                         
  -9   7   0          6.04        -11.02        11.02 o                         
  -7   7   0         22.02          9.95        10.07 o                         
  -5   7   0        667.16        581.12        21.00 o                         
  -3   7   0        732.32        728.94        30.63 o                         
  -1   7   0       4236.53       4541.91       113.59 o                         
   1   7   0       4227.17       4657.61       125.83 o                         
   3   7   0        756.34        733.38        21.61 o                         
   5   7   0        649.30        616.11        31.76 o                         
   7   7   0         22.30         17.66         8.89 o                         
   9   7   0          7.42        -10.37        10.37 o                         
  11   7   0        312.64        283.27        17.01 o                         
  13   7   0        174.77        152.81        18.78 o                         
  15   7   0         19.29         37.16        20.47 o                         
 -14   8   0        216.29        193.57        26.80 o                         
 -12   8   0        177.56        185.68        19.57 o                         
 -10   8   0       1965.17       1858.87        57.23 o                         
  -8   8   0        896.16        914.11        31.03 o                         
  -6   8   0       1161.71       1211.51        35.30 o                         
  -4   8   0       2245.67       2334.16        61.28 o                         
  -2   8   0       3780.36       3684.54        96.81 o                         
   0   8   0        542.74        559.41        19.09 o                         
   2   8   0       3815.81       3682.35       125.02 o                         
   4   8   0       2289.54       2393.74        61.45 o                         
   6   8   0       1156.42       1253.18        33.00 o                         
   8   8   0        914.15        935.19        28.82 o                         
  10   8   0       1966.91       1811.99        62.40 o                         
  12   8   0        177.28        158.32        20.73 o                         
  14   8   0        212.96        196.06        21.86 o                         
 -15   9   0         98.37         56.60        23.38 o                         
 -13   9   0        112.67        126.16        26.01 o                         
 -11   9   0        928.40        963.93        38.17 o                         
  -9   9   0       1330.47       1299.27        42.83 o                         
  -7   9   0         92.94         23.81        11.23 o                         
  -5   9   0        132.93        134.63        11.20 o                         
  -3   9   0       2461.24       2278.89        60.37 o                         
  -1   9   0       9910.30      10257.58       250.25 o                         
   1   9   0       9884.44      10191.59       293.50 o                         
   3   9   0       2546.29       2378.24        63.89 o                         
   5   9   0        134.92        135.97        11.44 o                         
   7   9   0         98.40         53.62        10.59 o                         
   9   9   0       1319.68       1214.88        35.25 o                         
  11   9   0        936.45        981.05        38.11 o                         
  13   9   0        113.69         82.50        17.58 o                         
  15   9   0         98.46        116.59        23.36 o                         
 -14  10   0         18.69         -2.12        20.58 o                         
 -12  10   0        444.79        417.68        33.07 o                         
 -10  10   0        155.85        116.00        17.46 o                         
  -8  10   0        679.45        647.50        26.96 o                         
  -6  10   0       1418.07       1245.70        36.74 o                         
  -4  10   0        871.83        913.52        26.87 o                         
  -2  10   0        322.89        316.36        14.70 o                         
   0  10   0       1374.47       1447.06        40.28 o                         
   2  10   0        325.08        325.15        26.30 o                         
   4  10   0        858.89        889.76        28.71 o                         
   6  10   0       1435.75       1232.54        35.70 o                         
   8  10   0        681.55        692.69        24.36 o                         
  10  10   0        154.66         81.59        15.36 o                         
  12  10   0        448.98        450.90        28.54 o                         
  14  10   0         17.45        -19.29        19.29 o                         
 -13  11   0         40.24         53.02        21.88 o                         
 -11  11   0        474.07        421.73        34.39 o                         
  -9  11   0        205.47        231.32        18.63 o                         
  -7  11   0        882.11        955.45        31.75 o                         
  -5  11   0         64.23         68.03        11.40 o                         
  -3  11   0       1735.84       1729.85        45.87 o                         
  -1  11   0       2243.60       2256.37        58.32 o                         
   1  11   0       2296.54       2343.26        67.44 o                         
   3  11   0       1758.03       1786.92        53.81 o                         
   5  11   0         66.45         77.18        12.88 o                         
   7  11   0        864.65        935.13        31.28 o                         
   9  11   0        214.01        202.83        16.20 o                         
  11  11   0        458.42        406.14        25.09 o                         
  13  11   0         41.73         28.55        17.95 o                         
 -12  12   0         28.97          5.13        20.65 o                         
 -10  12   0        397.29        386.91        25.89 o                         
  -8  12   0        218.79        258.59        19.97 o                         
  -6  12   0        290.62        284.46        16.86 o                         
  -4  12   0        998.83       1117.83        32.91 o                         
  -2  12   0        869.13        799.32        26.21 o                         
   0  12   0       1758.87       1916.52        50.44 o                         
   2  12   0        873.81        851.45        31.74 o                         
   4  12   0       1022.68       1117.68        39.17 o                         
   6  12   0        284.75        289.16        17.88 o                         
   8  12   0        218.23        206.51        17.10 o                         
  10  12   0        394.92        373.01        29.32 o                         
  12  12   0         27.36         40.21        19.28 o                         
 -13  13   0        241.59        258.14        31.43 o                         
 -11  13   0         19.13         28.44        20.58 o                         
  -9  13   0        153.60        171.40        20.04 o                         
  -7  13   0        918.54       1149.83        43.30 o                         
  -5  13   0        227.97        201.04        14.62 o                         
  -3  13   0        434.44        421.69        18.97 o                         
  -1  13   0       1634.32       1475.61        43.09 o                         
   1  13   0       1608.40       1479.81        43.94 o                         
   3  13   0        429.83        481.77        27.23 o                         
   5  13   0        222.88        158.48        18.73 o                         
   7  13   0        904.34       1125.99        58.36 o                         
   9  13   0        154.16        102.59        17.61 o                         
  11  13   0         18.79          5.21        15.96 o                         
  13  13   0        239.76        286.60        24.08 o                         
 -12  14   0         42.86         59.83        22.24 o                         
 -10  14   0         50.53        108.67        39.92 o                         
  -8  14   0         58.72         23.13        15.42 o                         
  -6  14   0        123.10        109.54        20.34 o                         
  -4  14   0         51.74         39.89        12.24 o                         
  -2  14   0        425.17        362.90        18.53 o                         
   0  14   0          9.14          0.00        11.41 o                         
   2  14   0        437.77        424.69        23.13 o                         
   4  14   0         48.16        -13.53        17.56 o                         
   6  14   0        122.30        125.68        21.97 o                         
   8  14   0         57.56         33.69        17.98 o                         
  10  14   0         50.87         77.86        16.65 o                         
  12  14   0         42.49         59.24        19.36 o                         
 -11  15   0        234.19        212.36        27.86 o                         
  -9  15   0        154.61        158.00        25.13 o                         
  -7  15   0        183.80        197.70        20.38 o                         
  -5  15   0          7.94        -12.00        12.00 o                         
  -3  15   0        108.48         78.55        13.98 o                         
  -1  15   0        348.92        302.47        19.57 o                         
   1  15   0        346.05        355.30        22.46 o                         
   3  15   0        107.10         62.38        18.22 o                         
   5  15   0          7.89        -18.93        18.93 o                         
   7  15   0        182.81        202.97        35.50 o                         
   9  15   0        151.71        175.56        21.52 o                         
  11  15   0        236.05        201.33        24.45 o                         
 -10  16   0         45.69         28.29        22.50 o                         
  -8  16   0         47.87         20.90        20.82 o                         
  -6  16   0        201.56        206.09        21.26 o                         
  -4  16   0        103.74         55.28        15.10 o                         
  -2  16   0        332.78        320.54        19.28 o                         
   0  16   0         18.76         -7.38        11.85 o                         
   2  16   0        330.25        311.30        22.59 o                         
   4  16   0        103.47         64.36        17.97 o                         
   6  16   0        194.31        193.86        23.72 o                         
   8  16   0         49.40        108.40        23.34 o                         
  10  16   0         45.92         55.77        22.34 o                         
  -9  17   0         14.34         14.17        22.56 o                         
  -7  17   0        234.31        288.30        28.81 o                         
  -5  17   0        108.33        107.62        18.07 o                         
  -3  17   0        197.71        173.74        20.27 o                         
  -1  17   0        290.29        209.12        18.58 o                         
   1  17   0        274.48        202.97        19.67 o                         
   3  17   0        199.26        212.36        24.64 o                         
   5  17   0        102.78         47.91        19.79 o                         
   7  17   0        236.03        272.53        33.32 o                         
   9  17   0         14.17         34.00        24.06 o                         
  -8  18   0         75.55         51.98        26.23 o                         
  -6  18   0        197.89        216.36        27.30 o                         
  -4  18   0         53.47         46.56        18.30 o                         
  -2  18   0        274.48        220.82        26.16 o                         
   0  18   0         39.50        -10.09        15.42 o                         
   2  18   0        268.86        180.96        19.91 o                         
   4  18   0         52.36         90.08        23.00 o                         
   6  18   0        197.61        212.74        28.42 o                         
   8  18   0         74.60         98.91        23.07 o                         
  -7  19   0          9.37         42.20        23.82 o                         
  -5  19   0         81.67         72.36        22.37 o                         
  -3  19   0         91.04        114.02        20.75 o                         
  -1  19   0          0.17         -4.22        20.78 o                         
   1  19   0          0.03        -17.91        17.91 o                         
   3  19   0         93.97         67.70        21.45 o                         
   5  19   0         78.84         64.65        26.98 o                         
   7  19   0          8.67         25.82        24.83 o                         
  -6  20   0        220.77        226.55        31.61 o                         
  -4  20   0         49.68         21.57        25.01 o                         
  -2  20   0        194.57        148.99        31.51 o                         
   0  20   0        147.96        116.96        24.14 o                         
   2  20   0        191.96        230.28        28.02 o                         
   4  20   0         49.03         57.22        26.83 o                         
   6  20   0        221.16        222.66        32.92 o                         
  -3  21   0         79.01         61.14        36.55 o                         
  -1  21   0          0.61         12.40        24.61 o                         
   1  21   0          0.45         52.99        24.74 o                         
   3  21   0         80.50         84.58        25.57 o                         
 -15   1   1         64.87         33.11        16.88 o                         
 -13   1   1        315.38        349.64        21.24 o                         
 -11   1   1       1624.31       1610.79        47.30 o                         
  -9   1   1       2452.84       2597.25        78.57 o                         
  -7   1   1       3272.18       3816.28       100.51 o                         
  -5   1   1       5832.79       6347.37       170.93 o                         
  -3   1   1      39199.10      37567.12      1194.32 o                         
   3   1   1      43833.02      44431.93      1623.70 o                         
   5   1   1       1325.04       1420.57        36.66 o                         
   7   1   1       2018.55       2109.14        72.74 o                         
   9   1   1       4463.49       4371.02       130.17 o                         
  11   1   1        400.44        399.52        21.69 o                         
  13   1   1         17.29         -2.64        16.31 o                         
  15   1   1       1014.11       1031.72        45.88 o                         
 -16   2   1         10.82         40.84        27.89 o                         
 -14   2   1         34.75         16.60        16.07 o                         
 -12   2   1        442.31        398.95        24.46 o                         
 -10   2   1        140.74        157.25        12.74 o                         
  -8   2   1       2761.84       2563.60        65.87 o                         
  -6   2   1        268.25        324.05        12.81 o                         
  -4   2   1      11496.98      12401.10       296.09 o                         
  -2   2   1       6941.07       7617.73       271.14 o                         
   2   2   1       7748.44       9529.44       291.26 o                         
   4   2   1      10399.59       9695.48       245.09 o                         
   6   2   1        301.82        214.13        11.37 o                         
   8   2   1       7867.87       7774.15       185.49 o                         
  10   2   1       3470.25       3812.71        92.95 o                         
  12   2   1        189.88        190.16        18.25 o                         
  14   2   1        271.61        235.64        23.01 o                         
  16   2   1        191.56        140.34        26.41 o                         
 -15   3   1         57.57         23.92        16.95 o                         
 -13   3   1        362.83        353.09        30.74 o                         
 -11   3   1        132.09         87.86        12.59 o                         
  -9   3   1        351.48        426.00        17.15 o                         
  -7   3   1       1363.74       1556.16        44.33 o                         
  -5   3   1       1707.05       1660.82        61.81 o                         
  -3   3   1       7311.73       6577.56       164.39 o                         
  -1   3   1      29715.59      29284.11       897.25 o                         
   1   3   1      11258.43      13761.96      1334.81 o                         
   3   3   1       2385.45       2420.34        68.09 o                         
   5   3   1       8803.83       8790.14       214.97 o                         
   7   3   1       1681.36       1652.01        46.00 o                         
   9   3   1       1861.12       1788.28        49.48 o                         
  11   3   1        784.89        802.94        29.40 o                         
  13   3   1         62.80         33.48        17.82 o                         
  15   3   1         26.14         58.32        21.67 o                         
 -16   4   1        126.33        159.55        48.52 o                         
 -14   4   1         64.56         85.46        20.47 o                         
 -12   4   1        353.75        329.09        23.89 o                         
 -10   4   1        367.62        402.96        22.57 o                         
  -8   4   1       1372.78       1307.32        59.76 o                         
  -6   4   1       3987.20       4167.07       128.11 o                         
  -4   4   1       4858.81       5017.92       126.79 o                         
  -2   4   1       1679.40       1645.95        44.36 o                         
   0   4   1      35686.11      38220.98      1166.25 o                         
   2   4   1       5034.89       6134.73       370.92 o                         
   4   4   1       1651.48       1658.55        45.53 o                         
   6   4   1       2358.40       2462.97        59.79 o                         
   8   4   1       1915.29       2018.89        51.33 o                         
  10   4   1        680.69        596.59        23.03 o                         
  12   4   1        656.58        585.05        28.37 o                         
  14   4   1        299.45        291.82        25.46 o                         
  16   4   1        207.67        230.99        27.10 o                         
 -15   5   1         38.07         28.88        17.65 o                         
 -13   5   1        130.62        118.20        17.84 o                         
 -11   5   1        199.99        186.87        15.09 o                         
  -9   5   1        179.70        185.56        14.66 o                         
  -7   5   1       1228.45       1137.95        54.56 o                         
  -5   5   1        905.73        933.88        26.70 o                         
  -3   5   1       1322.09       1479.38        38.00 o                         
  -1   5   1       4879.05       5207.21       216.60 o                         
   1   5   1       8784.06       9730.34       291.03 o                         
   3   5   1        938.68        927.36        26.65 o                         
   5   5   1        752.75        814.28        46.44 o                         
   7   5   1        990.19       1089.94        29.57 o                         
   9   5   1        603.88        638.56        22.83 o                         
  11   5   1        199.35        180.88        16.34 o                         
  13   5   1         50.63         14.81        18.70 o                         
  15   5   1        108.81        107.23        24.20 o                         
 -16   6   1         49.92         13.32        28.55 o                         
 -14   6   1         82.88         86.85        18.13 o                         
 -12   6   1        162.12        155.15        15.66 o                         
 -10   6   1        610.45        578.75        23.66 o                         
  -8   6   1        527.14        480.83        21.16 o                         
  -6   6   1         46.61         68.41        10.51 o                         
  -4   6   1       1253.88       1111.58        30.04 o                         
  -2   6   1        952.05        958.55        28.51 o                         
   0   6   1       2014.95       2127.70        53.68 o                         
   2   6   1        887.42       1058.82        33.42 o                         
   4   6   1        795.80       1064.67        27.85 o                         
   6   6   1       1032.37        993.33        27.80 o                         
   8   6   1        626.29        594.02        20.24 o                         
  10   6   1        587.92        571.56        23.76 o                         
  12   6   1        598.85        456.04        25.94 o                         
  14   6   1          1.88         -1.73        17.66 o                         
  16   6   1         39.80         87.72        72.49 o                         
 -15   7   1        193.56        222.76        47.67 o                         
 -13   7   1        722.09        739.52        35.23 o                         
 -11   7   1        317.06        310.57        18.00 o                         
  -9   7   1       2261.57       2253.39        63.69 o                         
  -7   7   1       1625.05       1676.69        46.25 o                         
  -5   7   1          6.91          4.51         8.12 o                         
  -3   7   1       1325.69       1177.62        30.71 o                         
  -1   7   1      11241.19      11612.36       272.09 o                         
   1   7   1       4822.42       4922.81       132.21 o                         
   3   7   1       1002.50        934.98        28.25 o                         
   5   7   1       1887.19       1524.59        40.96 o                         
   7   7   1       1385.54       1285.53        33.55 o                         
   9   7   1        133.06        105.63        12.25 o                         
  11   7   1       1381.54       1407.57        41.84 o                         
  13   7   1        241.19        247.69        20.57 o                         
  15   7   1         26.71         59.64        21.13 o                         
 -14   8   1        192.15        217.66        25.42 o                         
 -12   8   1        487.65        430.80        25.74 o                         
 -10   8   1        221.01        161.42        15.76 o                         
  -8   8   1        225.33        214.06        20.20 o                         
  -6   8   1       1960.63       2086.08        54.12 o                         
  -4   8   1         67.81         75.84         9.36 o                         
  -2   8   1       5554.22       6181.65       151.46 o                         
   0   8   1       8085.40       8098.38       207.25 o                         
   2   8   1        110.20         97.01        13.74 o                         
   4   8   1       1147.21       1070.75        31.03 o                         
   6   8   1        386.12        391.98        15.77 o                         
   8   8   1        219.66        214.51        14.12 o                         
  10   8   1        846.67        784.41        26.88 o                         
  12   8   1         18.96         25.08        16.19 o                         
  14   8   1         32.63         64.34        20.00 o                         
 -15   9   1        125.18        130.74        27.87 o                         
 -13   9   1         89.60        108.72        17.79 o                         
 -11   9   1         42.72         31.94        13.15 o                         
  -9   9   1        562.18        576.01        24.97 o                         
  -7   9   1        716.27        731.98        25.62 o                         
  -5   9   1          4.18         -8.17         8.17 o                         
  -3   9   1        325.93        333.24        14.50 o                         
  -1   9   1       1556.46       1412.86        52.33 o                         
   1   9   1      10145.54      11048.54       337.31 o                         
   3   9   1        236.81        287.75        26.63 o                         
   5   9   1        559.56        582.21        20.74 o                         
   7   9   1        748.77        694.46        23.29 o                         
   9   9   1       1041.10        879.07        36.21 o                         
  11   9   1         51.68         62.02        15.33 o                         
  13   9   1        262.22        255.39        22.46 o                         
  15   9   1         37.45         46.87        21.44 o                         
 -14  10   1        254.01        188.15        26.04 o                         
 -12  10   1        113.23         94.25        17.34 o                         
 -10  10   1        347.17        339.31        20.46 o                         
  -8  10   1       2421.18       2523.44        78.89 o                         
  -6  10   1       1183.09       1248.85        36.38 o                         
  -4  10   1        559.26        536.16        19.07 o                         
  -2  10   1       2938.55       3058.54        89.13 o                         
   0  10   1       2210.16       2302.00        64.34 o                         
   2  10   1        719.92        863.06        30.57 o                         
   4  10   1        872.68        785.93        25.76 o                         
   6  10   1       2981.42       3142.05        75.84 o                         
   8  10   1        471.94        471.38        20.51 o                         
  10  10   1        162.79        164.11        18.35 o                         
  12  10   1        546.86        528.55        29.00 o                         
  14  10   1         15.84         10.61        20.10 o                         
 -13  11   1        112.83        130.94        25.38 o                         
 -11  11   1        129.20         91.69        20.22 o                         
  -9  11   1        205.10        170.85        18.71 o                         
  -7  11   1       3516.37       3742.94       106.31 o                         
  -5  11   1       2290.57       2295.85        59.84 o                         
  -3  11   1         58.49         41.05         9.42 o                         
  -1  11   1       1001.35       1141.45        32.40 o                         
   1  11   1       1034.92        945.29        29.92 o                         
   3  11   1         35.94         62.87        12.64 o                         
   5  11   1        448.27        435.60        19.51 o                         
   7  11   1       1185.34       1140.32        33.12 o                         
   9  11   1        628.38        556.53        26.05 o                         
  11  11   1        237.99        215.16        21.08 o                         
  13  11   1          0.27         -2.82        18.85 o                         
 -12  12   1        259.19        229.16        28.40 o                         
 -10  12   1        201.96        183.17        20.84 o                         
  -8  12   1       1752.92       1881.09        70.96 o                         
  -6  12   1        499.99        467.03        20.74 o                         
  -4  12   1       2205.30       2148.34        55.32 o                         
  -2  12   1        526.07        613.79        22.14 o                         
   0  12   1       2477.11       2653.18        70.10 o                         
   2  12   1       1325.04       1467.71        47.87 o                         
   4  12   1        395.47        387.79        22.29 o                         
   6  12   1        452.53        368.72        17.24 o                         
   8  12   1        489.51        483.73        25.16 o                         
  10  12   1         74.98        126.10        21.44 o                         
  12  12   1         93.90        100.10        18.83 o                         
 -13  13   1         14.59         -4.46        20.57 o                         
 -11  13   1        306.16        367.83        34.17 o                         
  -9  13   1         51.20         14.96        14.12 o                         
  -7  13   1       1727.60       1767.23        52.23 o                         
  -5  13   1        602.71        577.19        24.33 o                         
  -3  13   1       1213.94       1303.99        37.51 o                         
  -1  13   1        273.39        266.04        15.86 o                         
   1  13   1       2148.00       2137.43        62.52 o                         
   3  13   1        182.49        191.97        17.95 o                         
   5  13   1       2234.62       2184.56        65.14 o                         
   7  13   1        490.77        455.55        23.90 o                         
   9  13   1        163.36        191.69        17.75 o                         
  11  13   1         56.76         39.92        16.13 o                         
  13  13   1         24.06         21.49        23.89 o                         
 -12  14   1          2.05          7.58        20.93 o                         
 -10  14   1        167.49        197.30        27.35 o                         
  -8  14   1         10.07         12.77        20.22 o                         
  -6  14   1        253.07        229.44        19.78 o                         
  -4  14   1        188.68        137.44        13.58 o                         
  -2  14   1        177.64        176.83        14.62 o                         
   0  14   1        467.51        502.27        21.16 o                         
   2  14   1       2468.92       2562.25        73.41 o                         
   4  14   1         98.63         74.30        15.20 o                         
   6  14   1        318.62        360.35        27.84 o                         
   8  14   1          5.51        -15.53        15.53 o                         
  10  14   1          0.69         20.81        18.92 o                         
  12  14   1         19.02         26.84        22.02 o                         
 -11  15   1        207.59        208.95        26.47 o                         
  -9  15   1         58.92         68.66        20.99 o                         
  -7  15   1        154.23        178.36        22.41 o                         
  -5  15   1        316.90        388.63        20.69 o                         
  -3  15   1        474.44        429.16        20.60 o                         
  -1  15   1        543.37        535.98        24.34 o                         
   1  15   1       1381.10       1333.62        44.90 o                         
   3  15   1        141.64        174.81        18.60 o                         
   5  15   1         68.95          0.47        24.96 o                         
   7  15   1        256.21        298.44        31.68 o                         
   9  15   1        155.55        194.57        24.06 o                         
  11  15   1        154.28        186.19        20.88 o                         
 -10  16   1        139.53        181.67        25.59 o                         
  -8  16   1          7.77         14.34        19.40 o                         
  -6  16   1        277.29        278.11        26.59 o                         
  -4  16   1        153.97        174.67        17.54 o                         
  -2  16   1        168.43        152.66        14.69 o                         
   0  16   1        201.40        190.69        15.03 o                         
   2  16   1        252.85        242.53        19.83 o                         
   4  16   1         12.47        -17.92        17.92 o                         
   6  16   1        155.00        100.72        28.06 o                         
   8  16   1         41.65         15.20        20.84 o                         
  10  16   1         34.75         65.63        21.02 o                         
  -9  17   1         43.58         10.91        21.93 o                         
  -7  17   1         33.24         96.82        35.57 o                         
  -5  17   1         95.52         75.43        17.15 o                         
  -3  17   1         20.04         35.86        15.75 o                         
  -1  17   1        402.61        370.74        25.08 o                         
   1  17   1         31.49         19.35        16.11 o                         
   3  17   1        179.11        137.57        21.77 o                         
   5  17   1         32.00         24.07        19.87 o                         
   7  17   1         28.93         44.03        21.28 o                         
   9  17   1         32.85         -8.04        22.76 o                         
  -8  18   1          0.81         -5.26        22.03 o                         
  -6  18   1        101.86        116.79        23.72 o                         
  -4  18   1         15.95         22.78        17.98 o                         
  -2  18   1        185.24        165.01        19.50 o                         
   0  18   1          4.04        -13.48        15.92 o                         
   2  18   1        118.84        127.83        21.94 o                         
   4  18   1         11.61         35.78        22.81 o                         
   6  18   1         10.65         -4.19        21.33 o                         
   8  18   1         21.41         11.58        22.15 o                         
  -7  19   1         57.57        110.60        24.82 o                         
  -5  19   1         35.89         47.92        20.76 o                         
  -3  19   1        189.40        170.68        24.08 o                         
  -1  19   1         54.73         55.72        17.13 o                         
   1  19   1        150.24        101.27        22.05 o                         
   3  19   1        375.54        439.89        38.01 o                         
   5  19   1        204.86        301.76        36.73 o                         
   7  19   1         92.75        108.24        26.25 o                         
  -6  20   1        127.11        137.18        28.68 o                         
  -4  20   1         37.69         39.10        21.79 o                         
  -2  20   1        247.28        270.57        28.78 o                         
   0  20   1        118.49        116.04        24.79 o                         
   2  20   1         39.02         48.98        23.40 o                         
   4  20   1         27.99         -7.86        25.29 o                         
   6  20   1        209.77        269.86        85.28 o                         
  -3  21   1         18.60         45.96        24.99 o                         
  -1  21   1         47.20         51.69        24.48 o                         
   1  21   1         97.35        123.32        30.52 o                         
   3  21   1         46.92         17.28        24.73 o                         
 -16   0   2        108.93         60.72        42.34 o                         
 -14   0   2        643.47        601.20        43.97 o                         
 -12   0   2       1407.64       1234.73        60.08 o                         
 -10   0   2        356.93        404.18        25.33 o                         
  -8   0   2       2758.69       2665.28       100.77 o                         
  -6   0   2       8404.81       8398.79       336.22 o                         
  -4   0   2       4482.60       4582.03       185.59 o                         
  -2   0   2      18519.89      15092.77      1260.83 o                         
   2   0   2      33667.18      38211.08      1516.57 o                         
   4   0   2      15900.37      18066.19       644.88 o                         
   6   0   2        782.29        544.27        27.53 o                         
   8   0   2        160.37        159.14        18.71 o                         
  10   0   2       1921.90       2062.45        76.69 o                         
  12   0   2       2600.71       2641.00       108.41 o                         
  14   0   2        223.81        175.26        34.29 o                         
  16   0   2        201.89        287.58        52.85 o                         
 -15   1   2         51.08         74.98        16.29 o                         
 -13   1   2        121.72         74.32        14.40 o                         
 -11   1   2        316.86        366.31        17.19 o                         
  -9   1   2        322.77        315.28        16.56 o                         
  -7   1   2       3400.52       3234.39        94.70 o                         
  -5   1   2       6630.71       7236.15       218.53 o                         
  -3   1   2      20099.96      19573.75       927.07 o                         
   1   1   2       5486.91       5952.36       239.90 o                         
   5   1   2        240.21        179.70        12.28 o                         
   7   1   2       2268.93       2119.99        70.40 o                         
   9   1   2        104.20        135.76        13.42 o                         
  11   1   2        763.08        663.55        27.86 o                         
  13   1   2        464.67        468.82        31.55 o                         
  15   1   2          4.42         32.80        20.00 o                         
 -16   2   2         27.07        -13.96        26.13 o                         
 -14   2   2        290.42        271.47        21.30 o                         
 -12   2   2         68.55         56.00        11.78 o                         
 -10   2   2        754.04        627.25        27.39 o                         
  -8   2   2        661.68        671.01        27.59 o                         
  -6   2   2       3608.80       3402.94       142.71 o                         
  -4   2   2       7731.02       7622.74       229.29 o                         
  -2   2   2      19310.49      20210.27       643.53 o                         
   0   2   2      12419.61      11414.06       408.33 o                         
   2   2   2       5893.31       6660.92       160.11 o                         
   4   2   2        872.71        717.32        29.92 o                         
   6   2   2        208.52        173.24        17.56 o                         
   8   2   2        881.78        883.37        27.63 o                         
  10   2   2         46.34         58.16        13.29 o                         
  12   2   2        262.43        218.47        20.83 o                         
  14   2   2        113.54        129.78        20.87 o                         
  16   2   2        100.66        124.20        24.42 o                         
 -15   3   2        104.03        121.51        19.02 o                         
 -13   3   2         10.37         -2.50        13.51 o                         
 -11   3   2        145.19        122.27        12.48 o                         
  -9   3   2        606.59        556.86        22.81 o                         
  -7   3   2       2893.90       2939.86        88.78 o                         
  -5   3   2       3802.98       4236.10       150.34 o                         
  -3   3   2      14729.24      15098.50       448.49 o                         
  -1   3   2        714.60        589.73        25.57 o                         
   1   3   2       6090.17       5867.41       336.15 o                         
   3   3   2        980.18        977.28        22.93 o                         
   5   3   2         23.13         58.37        10.75 o                         
   7   3   2        305.23        362.08        26.87 o                         
   9   3   2         74.15        119.27        14.11 o                         
  11   3   2        923.65        772.22        31.78 o                         
  13   3   2        284.49        276.08        26.56 o                         
  15   3   2         23.64         56.58        19.61 o                         
 -16   4   2         23.86         31.27        19.10 o                         
 -14   4   2         21.90          5.74        14.77 o                         
 -12   4   2        278.83        273.85        17.99 o                         
 -10   4   2          5.23         -9.33         9.33 o                         
  -8   4   2        323.45        379.21        16.20 o                         
  -6   4   2       4064.96       3576.32        97.48 o                         
  -4   4   2       2855.41       2838.72       123.55 o                         
  -2   4   2       5610.86       5280.52       151.38 o                         
   0   4   2       2463.15       2363.56        87.11 o                         
   2   4   2       2103.06       2085.95        51.80 o                         
   4   4   2        338.20        520.92        23.47 o                         
   6   4   2        135.44         85.52         8.76 o                         
   8   4   2        866.33        986.28        28.10 o                         
  10   4   2        235.69        294.31        16.69 o                         
  12   4   2        372.58        426.75        25.97 o                         
  14   4   2        111.89        118.99        21.19 o                         
  16   4   2          7.65          7.54        21.13 o                         
 -15   5   2         21.72         29.69        18.36 o                         
 -13   5   2        446.24        451.74        28.83 o                         
 -11   5   2         19.81         12.29        12.86 o                         
  -9   5   2        309.28        416.08        18.41 o                         
  -7   5   2        254.41        342.31        14.32 o                         
  -5   5   2       1081.88       1341.14        41.13 o                         
  -3   5   2        137.92        212.40         9.69 o                         
  -1   5   2       4274.93       3723.03        99.54 o                         
   1   5   2       1017.29       1288.52        38.57 o                         
   3   5   2       7835.65       8803.40       371.55 o                         
   5   5   2       2078.77       2262.79        67.63 o                         
   7   5   2       3657.05       3362.09        79.30 o                         
   9   5   2        387.28        470.16        19.13 o                         
  11   5   2        381.19        415.96        26.09 o                         
  13   5   2         92.68         79.85        18.82 o                         
  15   5   2        137.75        103.78        23.00 o                         
 -16   6   2         93.33        109.17        19.51 o                         
 -14   6   2         83.14        144.99        18.23 o                         
 -12   6   2        290.18        270.57        18.55 o                         
 -10   6   2        493.63        505.93        21.42 o                         
  -8   6   2        613.87        528.46        22.59 o                         
  -6   6   2        408.78        375.64        17.45 o                         
  -4   6   2       2078.68       2102.80        54.73 o                         
  -2   6   2        823.51        886.38        24.11 o                         
   0   6   2       6112.54       6440.24       162.81 o                         
   2   6   2       8704.50       9473.08       421.59 o                         
   4   6   2       4306.39       5399.49       183.21 o                         
   6   6   2        137.48        122.12        13.08 o                         
   8   6   2       1788.19       1797.33        45.60 o                         
  10   6   2        166.38        139.71        14.25 o                         
  12   6   2        101.43         71.59        16.47 o                         
  14   6   2        205.38        226.35        22.54 o                         
 -15   7   2         13.77         14.26        18.79 o                         
 -13   7   2        171.58        154.93        18.16 o                         
 -11   7   2        135.51        130.83        13.86 o                         
  -9   7   2        612.52        601.62        22.70 o                         
  -7   7   2       2160.40       2165.58        72.57 o                         
  -5   7   2        100.71        123.56         9.33 o                         
  -3   7   2       3482.88       3725.65        90.86 o                         
  -1   7   2        297.95        300.74        13.16 o                         
   1   7   2       2874.25       3274.79        91.21 o                         
   3   7   2       1052.12       1168.40        31.45 o                         
   5   7   2        281.68        309.41        13.58 o                         
   7   7   2        435.06        443.59        20.40 o                         
   9   7   2         16.29         -8.19        10.68 o                         
  11   7   2         71.44         78.20        17.80 o                         
  13   7   2         37.28          6.34        18.56 o                         
  15   7   2         12.14         -8.75        26.94 o                         
 -14   8   2        244.26        262.65        24.25 o                         
 -12   8   2        444.99        493.37        28.56 o                         
 -10   8   2        139.85        145.23        14.93 o                         
  -8   8   2        553.60        471.34        21.51 o                         
  -6   8   2        439.84        443.33        18.28 o                         
  -4   8   2        639.56        635.72        20.80 o                         
  -2   8   2       7898.84       8158.29       191.13 o                         
   0   8   2       3785.02       3689.56        97.22 o                         
   2   8   2       6038.90       6895.80       177.88 o                         
   4   8   2       1175.74       1562.83        54.45 o                         
   6   8   2        721.07        744.97        24.07 o                         
   8   8   2       2031.00       2226.82        58.92 o                         
  10   8   2       1146.67        955.86        34.33 o                         
  12   8   2         39.90         30.60        15.42 o                         
  14   8   2        506.88        527.59        30.98 o                         
 -15   9   2         54.14         73.03        24.02 o                         
 -13   9   2        187.13        180.06        22.14 o                         
 -11   9   2        318.53        337.98        20.53 o                         
  -9   9   2         90.50        115.59        13.65 o                         
  -7   9   2         80.27        125.93        11.78 o                         
  -5   9   2        621.27        512.90        19.88 o                         
  -3   9   2         58.49         62.13         8.19 o                         
  -1   9   2        693.96        596.11        21.99 o                         
   1   9   2       5735.58       6466.51       177.42 o                         
   3   9   2       4391.10       4440.37       110.46 o                         
   5   9   2         20.93         -8.28         8.28 o                         
   7   9   2       1834.04       1739.22        46.90 o                         
   9   9   2        620.26        596.62        28.58 o                         
  11   9   2         26.20         33.14        15.35 o                         
  13   9   2        230.68        256.27        25.85 o                         
 -14  10   2        130.12        111.02        23.20 o                         
 -12  10   2         42.68         59.06        16.78 o                         
 -10  10   2        496.35        568.53        27.17 o                         
  -8  10   2         66.30        101.17        15.05 o                         
  -6  10   2        672.92        611.89        21.98 o                         
  -4  10   2       1243.09       1323.47        37.04 o                         
  -2  10   2       1057.05        823.19        33.79 o                         
   0  10   2        735.93        718.30        25.45 o                         
   2  10   2        462.00        524.44        22.93 o                         
   4  10   2        484.96        512.46        23.41 o                         
   6  10   2       1333.64       1233.07        35.92 o                         
   8  10   2        368.82        337.85        20.75 o                         
  10  10   2        644.01        650.07        34.25 o                         
  12  10   2         17.56         27.23        16.43 o                         
  14  10   2         21.65         39.18        20.16 o                         
 -13  11   2         99.20         59.62        17.37 o                         
 -11  11   2        257.39        272.04        33.55 o                         
  -9  11   2        578.21        590.23        31.92 o                         
  -7  11   2       1107.77       1081.60        33.56 o                         
  -5  11   2        319.98        380.84        18.35 o                         
  -3  11   2        727.36        794.60        24.38 o                         
  -1  11   2        185.36        219.84        15.81 o                         
   1  11   2       3364.50       3407.02        87.00 o                         
   3  11   2        278.99        351.00        28.05 o                         
   5  11   2       1092.15       1103.58        33.69 o                         
   7  11   2       1082.80       1187.55        34.11 o                         
   9  11   2        925.39        925.03        42.89 o                         
  11  11   2         38.79         75.05        17.15 o                         
  13  11   2        143.87        143.13        23.79 o                         
 -12  12   2         19.16        -15.27        15.27 o                         
 -10  12   2        186.36        271.46        29.45 o                         
  -8  12   2        417.36        492.11        39.18 o                         
  -6  12   2        505.23        496.70        23.65 o                         
  -4  12   2       2293.47       2148.46        55.13 o                         
  -2  12   2       1274.06       1125.35        32.59 o                         
   0  12   2         55.59         46.62        10.63 o                         
   2  12   2       1504.27       1463.40        44.93 o                         
   4  12   2        279.22        241.60        24.45 o                         
   6  12   2        442.48        415.39        18.92 o                         
   8  12   2       1308.44       1433.23        53.27 o                         
  10  12   2        426.01        439.49        28.15 o                         
  12  12   2        113.69         79.60        22.07 o                         
 -13  13   2         67.38        102.73        24.37 o                         
 -11  13   2         14.77         25.66        17.40 o                         
  -9  13   2        472.38        495.22        37.34 o                         
  -7  13   2       1063.66       1086.39        34.58 o                         
  -5  13   2        473.17        408.37        23.05 o                         
  -3  13   2       1946.41       2034.24        52.22 o                         
  -1  13   2       1094.94       1083.62        32.00 o                         
   1  13   2        547.59        513.72        22.37 o                         
   3  13   2       1858.69       1824.42        54.69 o                         
   5  13   2        224.16        194.03        19.39 o                         
   7  13   2        404.42        372.68        22.40 o                         
   9  13   2        148.96        147.19        18.04 o                         
  11  13   2        225.03        246.11        23.62 o                         
 -12  14   2         23.48         47.66        22.13 o                         
 -10  14   2        148.19        226.16        35.48 o                         
  -8  14   2        357.83        374.04        23.58 o                         
  -6  14   2        268.12        190.11        16.08 o                         
  -4  14   2         95.24         49.36        11.84 o                         
  -2  14   2       1147.65       1210.66        35.75 o                         
   0  14   2        557.85        555.68        23.33 o                         
   2  14   2        804.59        928.14        31.78 o                         
   4  14   2        400.09        412.75        25.95 o                         
   6  14   2        358.31        353.12        37.02 o                         
   8  14   2        654.57        581.21        27.85 o                         
  10  14   2        229.94        243.00        24.33 o                         
  12  14   2         30.05         65.62        21.02 o                         
 -11  15   2          6.42         74.23        43.32 o                         
  -9  15   2        113.74        111.04        29.17 o                         
  -7  15   2         61.24         57.31        16.31 o                         
  -5  15   2        578.29        585.88        24.12 o                         
  -3  15   2        407.65        352.32        19.92 o                         
  -1  15   2        457.29        452.53        20.95 o                         
   1  15   2       1092.04       1148.53        39.37 o                         
   3  15   2        192.37        168.73        19.60 o                         
   5  15   2         15.40         23.66        19.58 o                         
   7  15   2        178.58        135.65        17.96 o                         
   9  15   2        124.82        129.43        19.32 o                         
  11  15   2        128.01         96.36        22.00 o                         
 -10  16   2        231.48        237.14        34.22 o                         
  -8  16   2        549.22        586.30        39.81 o                         
  -6  16   2         20.85         59.65        18.94 o                         
  -4  16   2        464.02        398.07        21.99 o                         
  -2  16   2        384.51        393.79        19.41 o                         
   0  16   2        473.21        448.36        23.20 o                         
   2  16   2        421.70        320.64        23.05 o                         
   4  16   2        450.61        410.31        34.20 o                         
   6  16   2          9.29         -2.95        16.74 o                         
   8  16   2         11.82         13.95        20.18 o                         
  10  16   2         60.78        102.36        22.86 o                         
  -9  17   2        134.59        101.60        25.75 o                         
  -7  17   2        167.19        186.48        23.86 o                         
  -5  17   2         38.86         53.40        23.37 o                         
  -3  17   2        328.62        385.63        22.75 o                         
  -1  17   2        144.49        111.97        17.02 o                         
   1  17   2          8.44        -15.97        15.97 o                         
   3  17   2         88.64         87.07        18.62 o                         
   5  17   2        188.39        179.14        22.52 o                         
   7  17   2         58.89         79.96        32.64 o                         
   9  17   2         45.21         68.20        22.69 o                         
  -8  18   2         67.33         96.35        22.18 o                         
  -6  18   2        269.27        294.24        28.23 o                         
  -4  18   2        192.40        196.99        20.14 o                         
  -2  18   2         99.52        101.10        23.41 o                         
   0  18   2        151.16        142.82        18.27 o                         
   2  18   2         56.85         55.65        17.57 o                         
   4  18   2          7.56          9.35        16.71 o                         
   6  18   2        194.72        172.11        27.76 o                         
   8  18   2        148.25        108.26        28.56 o                         
  -7  19   2        123.60        178.58        26.61 o                         
  -5  19   2         74.60        118.59        23.21 o                         
  -3  19   2          3.42        -13.90        17.59 o                         
  -1  19   2        166.85        156.75        21.22 o                         
   1  19   2        133.16        142.99        26.28 o                         
   3  19   2         16.42         14.74        22.78 o                         
   5  19   2          8.80         15.03        23.57 o                         
   7  19   2         33.14         29.42        23.29 o                         
  -4  20   2         32.38          9.47        20.06 o                         
  -2  20   2         67.88         94.48        23.36 o                         
   0  20   2         90.09         98.14        21.39 o                         
   2  20   2         39.82         36.30        20.14 o                         
   4  20   2         32.90         39.43        30.81 o                         
  -3  21   2         18.02         67.62        40.20 o                         
  -1  21   2         15.51        -16.08        28.70 o                         
   1  21   2        169.97        139.60        27.19 o                         
 -15   1   3         68.10         68.47        14.22 o                         
 -13   1   3        145.24        171.03        15.90 o                         
 -11   1   3       1297.59       1276.47        40.55 o                         
  -9   1   3        221.61        272.76        23.07 o                         
  -7   1   3       2058.93       1721.91        51.75 o                         
  -5   1   3       7236.31       7459.63       262.31 o                         
  -3   1   3       1755.74       1874.76        67.22 o                         
  -1   1   3      18354.39      19564.72       764.63 o                         
   1   1   3      50864.41      48329.75      1706.13 o                         
   3   1   3       6769.52       8250.56       196.71 o                         
   5   1   3       5673.47       5659.19       142.82 o                         
   7   1   3        980.54       1007.38        29.35 o                         
   9   1   3         31.19         12.97        10.73 o                         
  11   1   3        680.70        509.57        27.73 o                         
  13   1   3        116.98        103.15        20.41 o                         
  15   1   3        675.53        757.51        44.63 o                         
 -16   2   3         25.00         37.99        15.23 o                         
 -14   2   3         72.73         88.16        14.21 o                         
 -12   2   3         95.98         97.59        16.71 o                         
 -10   2   3         80.72        107.62        10.77 o                         
  -8   2   3        880.91        859.47        28.98 o                         
  -6   2   3      10787.37      11027.76       296.50 o                         
  -4   2   3        419.26        538.93        29.61 o                         
  -2   2   3       4210.80       3810.48       150.16 o                         
   0   2   3       6277.41       5948.24       197.18 o                         
   4   2   3       7623.47       8611.86       208.09 o                         
   6   2   3       3987.18       4192.60       105.01 o                         
   8   2   3        711.29        702.40        26.26 o                         
  10   2   3        364.27        320.88        19.11 o                         
  12   2   3        610.18        630.90        40.65 o                         
  14   2   3        394.23        397.91        28.47 o                         
  16   2   3         49.22         89.91        27.92 o                         
 -15   3   3        132.61        145.21        18.11 o                         
 -13   3   3          1.70          1.07        12.17 o                         
 -11   3   3        240.98        161.92        24.15 o                         
  -9   3   3       1117.62       1182.00        40.74 o                         
  -7   3   3          9.29         23.55         7.94 o                         
  -5   3   3        280.18        231.06        11.48 o                         
  -3   3   3       3805.55       3628.26       119.11 o                         
  -1   3   3       5523.99       5550.44       167.69 o                         
   1   3   3        843.10        617.12        23.71 o                         
   5   3   3       8739.56       9676.57       233.89 o                         
   7   3   3       1718.31       1823.46        51.98 o                         
   9   3   3       3176.30       2877.30        73.07 o                         
  11   3   3         36.23         12.57        18.91 o                         
  13   3   3        395.51        333.54        27.27 o                         
  15   3   3        135.59        181.77        25.24 o                         
 -16   4   3        123.62        102.82        17.32 o                         
 -14   4   3         77.59         57.95        14.25 o                         
 -12   4   3        196.54        190.32        16.57 o                         
 -10   4   3        368.57        368.01        18.11 o                         
  -8   4   3       1606.00       1594.97        57.23 o                         
  -6   4   3       5090.17       5218.01       147.43 o                         
  -4   4   3        223.60        249.55        11.78 o                         
  -2   4   3          5.15         20.23         9.53 o                         
   0   4   3       2059.75       2139.70        61.02 o                         
   2   4   3       2609.28       2945.63        66.04 o                         
   6   4   3       1551.73       1540.87        52.57 o                         
   8   4   3       1440.87       1591.41        40.90 o                         
  10   4   3       1894.51       1862.45        48.31 o                         
  12   4   3        254.47        242.37        19.75 o                         
  14   4   3         14.56         23.85        16.93 o                         
 -15   5   3         32.26         39.80        14.59 o                         
 -13   5   3          0.23        -12.12        12.12 o                         
 -11   5   3         62.35         71.67        17.68 o                         
  -9   5   3        304.17        341.61        20.05 o                         
  -7   5   3        520.30        511.19        20.39 o                         
  -5   5   3        500.13        461.18        34.77 o                         
  -3   5   3        892.12        843.49        25.13 o                         
  -1   5   3       1103.87        965.64        41.30 o                         
   1   5   3         46.34         28.47         6.21 o                         
   3   5   3       2730.96       3653.92        97.85 o                         
   5   5   3         55.15         49.14        14.45 o                         
   7   5   3        947.19       1110.68        32.93 o                         
   9   5   3        331.65        400.09        20.25 o                         
  11   5   3         57.84         44.51        14.15 o                         
  13   5   3         83.31         76.22        18.90 o                         
  15   5   3         74.29         63.01        23.51 o                         
 -16   6   3         76.79         94.83        18.08 o                         
 -14   6   3         42.75         76.61        15.17 o                         
 -12   6   3        116.93        123.01        15.77 o                         
 -10   6   3       1374.43       1249.98        42.69 o                         
  -8   6   3        160.23        151.39        13.12 o                         
  -6   6   3        805.31        695.75        29.14 o                         
  -4   6   3        133.55        156.77        14.34 o                         
  -2   6   3       1873.72       2328.64        65.22 o                         
   0   6   3        909.72        837.86        23.09 o                         
   2   6   3       3140.19       2959.51       153.57 o                         
   4   6   3       2170.99       2765.62       171.73 o                         
   6   6   3         17.29          3.67         8.25 o                         
   8   6   3        662.63        712.56        23.22 o                         
  10   6   3        322.36        366.09        21.69 o                         
  12   6   3         63.15         51.36        15.12 o                         
  14   6   3         57.84         28.61        23.10 o                         
 -15   7   3        266.19        298.20        23.51 o                         
 -13   7   3         21.13         18.60        14.03 o                         
 -11   7   3        768.99        654.20        27.90 o                         
  -9   7   3       1098.19       1121.98        41.53 o                         
  -7   7   3       1108.90       1065.80        38.26 o                         
  -5   7   3        992.42       1082.87        33.08 o                         
  -3   7   3        469.88        386.03        15.45 o                         
  -1   7   3        510.75        558.66        18.45 o                         
   1   7   3        558.70        412.71        14.76 o                         
   3   7   3       2936.53       3626.27       123.90 o                         
   5   7   3       4202.57       4063.71       143.54 o                         
   7   7   3         20.39         -8.80         8.80 o                         
   9   7   3       1730.47       1563.11        41.16 o                         
  11   7   3       1021.13       1113.75        37.36 o                         
  13   7   3         59.23         28.79        24.00 o                         
  15   7   3        149.14        201.16        25.77 o                         
 -14   8   3         39.63         39.83        15.67 o                         
 -12   8   3         99.86         64.69        15.12 o                         
 -10   8   3        267.47        254.05        16.84 o                         
  -8   8   3        534.58        542.96        23.50 o                         
  -6   8   3       1232.32       1330.21        38.72 o                         
  -4   8   3          5.17         11.77         7.41 o                         
  -2   8   3        921.19        973.39        26.41 o                         
   0   8   3        397.92        340.64        16.52 o                         
   2   8   3        785.36        668.97        22.60 o                         
   4   8   3       2911.34       3099.56       143.09 o                         
   6   8   3        421.16        509.37        18.21 o                         
   8   8   3         83.30        104.95        12.09 o                         
  10   8   3        529.33        516.39        23.72 o                         
  12   8   3         85.87         52.36        17.45 o                         
  14   8   3        103.09        145.91        23.66 o                         
 -15   9   3        231.22        185.23        23.36 o                         
 -13   9   3        100.31        100.23        16.93 o                         
 -11   9   3        901.31        981.47        41.46 o                         
  -9   9   3        652.70        654.57        36.09 o                         
  -7   9   3        854.38        841.01        30.67 o                         
  -5   9   3        837.08        787.02        24.33 o                         
  -3   9   3        129.85        128.63         9.35 o                         
  -1   9   3        230.83        271.13        12.92 o                         
   1   9   3        229.87        269.76        13.22 o                         
   3   9   3       2785.61       2973.33       183.24 o                         
   5   9   3          2.91         -8.47         8.47 o                         
   7   9   3        426.27        434.41        17.81 o                         
   9   9   3        316.66        351.35        21.64 o                         
  11   9   3        231.73        226.94        18.83 o                         
  13   9   3        104.38        115.37        21.57 o                         
 -14  10   3         76.13         92.81        20.43 o                         
 -12  10   3          5.53          3.31        14.46 o                         
 -10  10   3        905.35        909.21        34.84 o                         
  -8  10   3        850.79        858.63        48.52 o                         
  -6  10   3        612.72        545.86        29.50 o                         
  -4  10   3       1097.11       1123.61        32.30 o                         
  -2  10   3        901.67        873.56        32.17 o                         
   0  10   3        120.15        106.48        10.10 o                         
   2  10   3       1069.53        981.35        36.92 o                         
   4  10   3        990.75       1125.39        30.47 o                         
   6  10   3        157.00        139.00        12.04 o                         
   8  10   3       1565.63       1567.40        45.11 o                         
  10  10   3        175.47        213.96        22.14 o                         
  12  10   3         10.11         31.25        19.18 o                         
  14  10   3          2.76          9.38        20.77 o                         
 -13  11   3         40.52         31.34        18.82 o                         
 -11  11   3         17.15         21.53        14.96 o                         
  -9  11   3        104.69        206.88        23.31 o                         
  -7  11   3       1929.85       1832.01        50.83 o                         
  -5  11   3       2457.36       2468.03        64.38 o                         
  -3  11   3        289.60        263.94        12.90 o                         
  -1  11   3        985.97       1002.11        29.56 o                         
   1  11   3        472.59        417.58        18.37 o                         
   3  11   3        370.24        400.09        18.78 o                         
   5  11   3        908.61        816.51        28.92 o                         
   7  11   3       1003.07       1187.02        37.41 o                         
   9  11   3         66.69         64.90        15.32 o                         
  11  11   3        353.68        422.01        27.19 o                         
  13  11   3        198.52        210.00        24.93 o                         
 -12  12   3        240.59        220.95        21.80 o                         
 -10  12   3         13.59         33.56        23.26 o                         
  -8  12   3        429.90        529.28        26.06 o                         
  -6  12   3        205.69        189.83        13.75 o                         
  -4  12   3        380.39        328.95        16.53 o                         
  -2  12   3        279.73        279.50        13.96 o                         
   0  12   3       2024.98       1976.48        56.12 o                         
   2  12   3       1125.58       1246.83        35.60 o                         
   4  12   3        169.76        212.15        16.40 o                         
   6  12   3        691.89        707.93        27.82 o                         
   8  12   3        716.26        777.30        33.38 o                         
  10  12   3         37.44         66.50        16.98 o                         
  12  12   3        190.48        183.67        24.45 o                         
 -13  13   3          7.79          9.69        23.69 o                         
 -11  13   3          7.46         35.08        18.61 o                         
  -9  13   3        129.38        125.48        27.57 o                         
  -7  13   3        171.84        217.91        16.54 o                         
  -5  13   3         94.09         98.53        12.32 o                         
  -3  13   3        181.40        191.95        12.94 o                         
  -1  13   3         40.49         13.69        10.36 o                         
   1  13   3        742.54        706.44        27.31 o                         
   3  13   3        411.25        443.29        23.49 o                         
   5  13   3         37.75         24.30        12.55 o                         
   7  13   3        245.11        264.69        21.61 o                         
   9  13   3        149.89        177.25        26.92 o                         
  11  13   3          1.04         46.44        19.57 o                         
 -12  14   3        185.04        203.68        33.00 o                         
 -10  14   3         34.87         65.17        20.04 o                         
  -8  14   3        550.33        486.22        36.83 o                         
  -6  14   3        427.02        470.60        21.46 o                         
  -4  14   3        130.24         88.52        12.32 o                         
  -2  14   3       1569.56       1435.21        41.72 o                         
   0  14   3        485.14        466.94        28.11 o                         
   2  14   3        615.85        616.53        24.72 o                         
   4  14   3        658.99        657.53        29.76 o                         
   6  14   3         87.86         72.18        17.08 o                         
   8  14   3        133.10        157.63        18.49 o                         
  10  14   3         14.98         34.26        19.87 o                         
 -11  15   3         47.35         83.49        25.25 o                         
  -9  15   3         35.33        133.00        19.50 o                         
  -7  15   3        813.46        853.22        33.67 o                         
  -5  15   3        330.69        383.41        19.98 o                         
  -3  15   3         60.42         69.36        12.72 o                         
  -1  15   3        628.88        679.46        27.16 o                         
   1  15   3       1358.50       1544.20        53.14 o                         
   3  15   3        124.89         90.94        14.76 o                         
   5  15   3        512.12        469.54        30.96 o                         
   7  15   3        177.38        239.32        21.90 o                         
   9  15   3        115.25         94.06        21.40 o                         
  11  15   3         16.03         60.58        33.24 o                         
 -10  16   3          1.52         85.07        24.94 o                         
  -8  16   3        101.36        130.15        20.12 o                         
  -6  16   3         73.58         80.90        15.25 o                         
  -4  16   3        635.64        678.46        28.33 o                         
  -2  16   3        975.23       1015.33        35.32 o                         
   0  16   3        688.04        782.78        29.39 o                         
   2  16   3        339.05        321.18        22.71 o                         
   4  16   3         23.53          9.13        15.85 o                         
   6  16   3         16.28         -8.79        16.36 o                         
   8  16   3         89.78         89.31        22.45 o                         
  10  16   3         69.14        106.03        26.11 o                         
  -9  17   3        204.85        264.97        25.64 o                         
  -7  17   3        202.67        153.31        21.23 o                         
  -5  17   3         71.49         90.68        16.39 o                         
  -3  17   3        331.97        323.35        24.20 o                         
  -1  17   3        110.40         86.88        15.95 o                         
   1  17   3         21.39         25.33        17.79 o                         
   3  17   3        658.96        659.21        33.54 o                         
   5  17   3         40.89         45.50        20.24 o                         
   7  17   3         83.65         95.11        21.88 o                         
   9  17   3         67.39         80.21        25.88 o                         
  -8  18   3        215.93        240.41        34.69 o                         
  -6  18   3         73.72         71.58        24.21 o                         
  -4  18   3         39.25         23.56        16.84 o                         
  -2  18   3        141.78        133.60        20.08 o                         
   0  18   3        231.54        235.67        21.96 o                         
   2  18   3          1.27        -15.92        15.92 o                         
   4  18   3        119.50         97.99        20.04 o                         
   6  18   3         29.01         45.34        23.16 o                         
   8  18   3         51.30         63.50        24.42 o                         
  -7  19   3        149.75        218.02        24.00 o                         
  -5  19   3        104.54        120.92        22.86 o                         
  -3  19   3        225.45        184.49        20.91 o                         
  -1  19   3        208.65        273.23        25.42 o                         
   1  19   3         77.89        111.00        20.12 o                         
   3  19   3        114.35         98.75        24.67 o                         
   5  19   3         19.19         52.41        26.88 o                         
  -4  20   3        191.00        139.91        24.60 o                         
  -2  20   3         52.58         68.53        19.34 o                         
   0  20   3         26.82          0.52        24.73 o                         
   2  20   3        117.25        125.30        23.56 o                         
   4  20   3        142.72        146.54        51.79 o                         
  -1  21   3         18.53         27.64        33.30 o                         
   1  21   3         24.66         47.51        49.95 o                         
 -16   0   4        341.32        308.44        40.32 o                         
 -14   0   4         11.97        -16.69        16.69 o                         
 -12   0   4       1679.14       1375.72        74.68 o                         
 -10   0   4       1677.75       1824.16        69.15 o                         
  -8   0   4        594.84        684.64        41.92 o                         
  -6   0   4       3773.88       4129.18       218.56 o                         
  -4   0   4        248.08        290.26        18.73 o                         
   0   0   4      16560.15      16273.56       725.01 o                         
   2   0   4      10496.59      10686.36       358.95 o                         
   4   0   4      15479.10      15774.60       484.77 o                         
   6   0   4        728.69        950.00        40.82 o                         
   8   0   4        164.75        191.49        18.99 o                         
  10   0   4       1026.49        996.84        46.67 o                         
  12   0   4       1609.49       1537.56       128.58 o                         
  14   0   4       1469.63       1583.90        99.71 o                         
 -15   1   4         35.58          3.18        14.89 o                         
 -13   1   4        114.20        114.12        13.46 o                         
 -11   1   4        691.53        731.32        28.44 o                         
  -9   1   4        108.25        121.80         9.70 o                         
  -7   1   4        509.64        431.98        20.86 o                         
  -5   1   4        900.00        842.32        35.49 o                         
  -3   1   4        339.00        419.99        45.99 o                         
  -1   1   4       2195.60       2436.92        78.08 o                         
   1   1   4       4838.10       4842.04       159.01 o                         
   3   1   4         57.82         33.22         8.31 o                         
   5   1   4        632.98        616.02        26.10 o                         
   7   1   4         30.07         26.68         9.04 o                         
   9   1   4       2350.32       2427.78        62.41 o                         
  11   1   4         42.11          5.84        13.25 o                         
  13   1   4         40.31         46.65        17.89 o                         
  15   1   4        217.10        306.83        29.36 o                         
 -16   2   4         95.11         70.58        20.37 o                         
 -14   2   4         12.51         16.09        12.47 o                         
 -12   2   4        142.31        120.40        16.36 o                         
 -10   2   4       1752.69       1709.29        52.79 o                         
  -8   2   4        150.17        146.37        13.72 o                         
  -6   2   4       4464.25       4230.98       250.83 o                         
  -4   2   4        213.67        249.32        12.03 o                         
  -2   2   4       4416.55       4229.62       239.45 o                         
   0   2   4       4319.53       4385.87       143.75 o                         
   2   2   4       4379.61       4219.49       141.10 o                         
   4   2   4       1698.29       1714.49        41.50 o                         
   6   2   4        201.10        215.03        19.30 o                         
   8   2   4        628.82        666.50        22.89 o                         
  10   2   4        943.59        874.10        30.89 o                         
  12   2   4         37.94         77.01        17.10 o                         
  14   2   4        105.29        139.09        23.75 o                         
 -15   3   4         34.33         42.22        18.36 o                         
 -13   3   4        110.03        111.29        14.30 o                         
 -11   3   4        502.71        480.38        35.20 o                         
  -9   3   4        167.98        185.06        11.49 o                         
  -7   3   4       1640.48       1424.02        64.86 o                         
  -5   3   4       2014.48       1955.81        70.05 o                         
  -3   3   4       2992.40       3111.59       111.51 o                         
  -1   3   4       2606.26       2690.33       123.90 o                         
   1   3   4       3824.45       3627.21       122.23 o                         
   3   3   4       4357.51       5194.32       116.01 o                         
   5   3   4        600.61        517.66        24.28 o                         
   7   3   4         41.38         63.09        12.02 o                         
   9   3   4       1865.34       1979.11        52.54 o                         
  11   3   4        802.73        726.41        33.91 o                         
  13   3   4         40.56         38.70        18.46 o                         
  15   3   4        242.24        253.30        25.13 o                         
 -16   4   4         47.51         29.40        17.74 o                         
 -14   4   4         55.85         65.03        20.93 o                         
 -12   4   4         89.55         78.71        13.35 o                         
 -10   4   4        124.55         98.51        10.14 o                         
  -8   4   4        580.10        591.98        19.67 o                         
  -6   4   4       4823.00       5161.00       179.78 o                         
  -4   4   4        863.08        667.43        61.81 o                         
  -2   4   4       4078.80       4485.68       155.69 o                         
   0   4   4       5333.74       5075.92       137.31 o                         
   2   4   4         84.88         60.99         6.05 o                         
   4   4   4       5597.33       5847.39       225.68 o                         
   6   4   4       1314.08       1508.72        37.90 o                         
   8   4   4         52.17         54.19        10.79 o                         
  10   4   4        864.00        971.32        34.11 o                         
  12   4   4        148.77        133.74        18.58 o                         
  14   4   4         88.77        134.88        21.08 o                         
 -15   5   4        245.99        225.45        24.08 o                         
 -13   5   4         32.09         21.53        16.05 o                         
 -11   5   4        185.14        135.58        14.23 o                         
  -9   5   4        358.81        337.57        15.53 o                         
  -7   5   4       2295.28       2383.96        67.38 o                         
  -5   5   4        397.24        462.00        18.49 o                         
  -3   5   4        321.42        249.90        11.96 o                         
  -1   5   4       3955.97       4048.18       119.33 o                         
   1   5   4       1628.85       1946.45        48.04 o                         
   3   5   4       1704.32       2332.24       104.93 o                         
   5   5   4       2032.34       2417.47        61.11 o                         
   7   5   4        323.45        296.04        13.85 o                         
   9   5   4        178.29        135.95        13.33 o                         
  11   5   4        459.77        461.88        29.88 o                         
  13   5   4        259.97        287.85        26.03 o                         
  15   5   4          3.58        -21.11        21.11 o                         
 -14   6   4         44.49         35.74        18.05 o                         
 -12   6   4         12.17         -2.03        17.12 o                         
 -10   6   4       1698.96       1659.38        66.51 o                         
  -8   6   4        954.68        904.51        30.44 o                         
  -6   6   4         48.39         19.83         8.90 o                         
  -4   6   4        488.37        548.09        19.54 o                         
  -2   6   4        488.50        510.57        18.27 o                         
   0   6   4         14.47         22.84         8.65 o                         
   2   6   4       1423.68       1546.80        75.89 o                         
   4   6   4       2333.64       3027.50       104.14 o                         
   6   6   4        529.63        645.19        26.33 o                         
   8   6   4       1270.70       1436.29        37.33 o                         
  10   6   4        854.95        729.86        25.34 o                         
  12   6   4        369.23        339.83        24.07 o                         
  14   6   4        123.71        125.62        23.11 o                         
 -15   7   4          8.25         34.27        17.48 o                         
 -13   7   4         43.70         56.62        17.12 o                         
 -11   7   4        273.53        225.42        21.35 o                         
  -9   7   4        242.26        204.80        21.50 o                         
  -7   7   4         79.35        108.97        19.30 o                         
  -5   7   4       1980.65       2045.34        65.68 o                         
  -3   7   4        560.72        523.47        17.99 o                         
  -1   7   4       4340.67       4510.35       115.72 o                         
   1   7   4        206.52        186.55        12.88 o                         
   3   7   4       2868.81       4072.16       105.49 o                         
   5   7   4        878.46        731.33        31.70 o                         
   7   7   4        213.07        222.37        16.43 o                         
   9   7   4        571.72        515.33        22.15 o                         
  11   7   4        241.67        242.13        19.34 o                         
  13   7   4          5.54         15.65        20.02 o                         
 -14   8   4        393.39        492.22        48.18 o                         
 -12   8   4         10.50         29.71        15.81 o                         
 -10   8   4        287.87        258.86        28.38 o                         
  -8   8   4        609.39        506.01        28.09 o                         
  -6   8   4        731.24        796.41        39.32 o                         
  -4   8   4        654.62        655.80        22.07 o                         
  -2   8   4        440.04        423.54        17.23 o                         
   0   8   4       4774.33       4449.70       103.92 o                         
   2   8   4       2328.62       2491.87        69.33 o                         
   4   8   4       1315.75       1419.70        46.21 o                         
   6   8   4       1744.91       2117.41        74.78 o                         
   8   8   4         25.02         34.99        11.48 o                         
  10   8   4         67.28        150.85        20.68 o                         
  12   8   4        221.18        229.66        23.06 o                         
  14   8   4         46.78         71.42        24.96 o                         
 -13   9   4        210.68        167.72        22.51 o                         
 -11   9   4        446.99        567.28        38.05 o                         
  -9   9   4        765.22        765.07        34.70 o                         
  -7   9   4       1082.95       1232.04        65.84 o                         
  -5   9   4        765.76        669.88        24.03 o                         
  -3   9   4        232.78        214.04        11.57 o                         
  -1   9   4       1687.69       1566.06        42.04 o                         
   1   9   4       1426.28       1561.60        42.36 o                         
   3   9   4        758.68        744.70        23.35 o                         
   5   9   4       1885.26       2253.88       110.56 o                         
   7   9   4         35.42         15.01        10.25 o                         
   9   9   4        242.54        199.26        15.73 o                         
  11   9   4        483.84        483.74        28.32 o                         
  13   9   4        215.77        337.06        28.78 o                         
 -14  10   4         67.78        109.86        16.91 o                         
 -12  10   4         72.13         69.69        14.20 o                         
 -10  10   4        414.54        519.73        56.27 o                         
  -8  10   4         35.53         72.15        15.68 o                         
  -6  10   4        753.46        807.39        28.76 o                         
  -4  10   4        561.52        513.29        19.95 o                         
  -2  10   4        158.15        202.10        13.27 o                         
   0  10   4        401.83        407.39        16.72 o                         
   2  10   4        709.58        828.49        24.87 o                         
   4  10   4        387.94        434.79        17.99 o                         
   6  10   4         87.39         93.39        11.74 o                         
   8  10   4        586.57        582.28        22.68 o                         
  10  10   4        625.38        563.27        31.72 o                         
  12  10   4         15.38         35.66        20.67 o                         
 -13  11   4        101.53        115.20        17.13 o                         
 -11  11   4        100.87        138.27        16.48 o                         
  -9  11   4        554.52        553.85        27.41 o                         
  -7  11   4        141.06         78.31        19.15 o                         
  -5  11   4        317.39        351.95        24.19 o                         
  -3  11   4        371.24        392.60        19.67 o                         
  -1  11   4       1332.26       1288.49        35.04 o                         
   1  11   4       1347.84       1378.28        37.42 o                         
   3  11   4       1803.84       1886.46        61.86 o                         
   5  11   4          0.79         -7.25         9.87 o                         
   7  11   4        667.80        878.28        31.55 o                         
   9  11   4         43.73         32.15        15.19 o                         
  11  11   4        216.87        248.88        21.94 o                         
  13  11   4          9.35        -12.05        21.64 o                         
 -12  12   4         10.93        -13.36        14.74 o                         
 -10  12   4         87.29        230.21        26.61 o                         
  -8  12   4        163.29        144.83        18.23 o                         
  -6  12   4        538.01        573.12        37.30 o                         
  -4  12   4       2391.10       2200.15        61.15 o                         
  -2  12   4       1573.17       1553.41        39.44 o                         
   0  12   4        738.34        710.45        27.10 o                         
   2  12   4        450.55        458.47        19.70 o                         
   4  12   4        824.77        770.64        27.78 o                         
   6  12   4        186.66        200.58        15.50 o                         
   8  12   4         79.78        115.34        16.06 o                         
  10  12   4        891.32        944.56        39.46 o                         
  12  12   4         41.41         45.29        21.86 o                         
 -11  13   4         15.79        143.52        22.28 o                         
  -9  13   4        338.76        368.16        34.41 o                         
  -7  13   4         12.50         31.54        21.34 o                         
  -5  13   4        609.10        624.10        25.72 o                         
  -3  13   4        191.42        212.06        13.27 o                         
  -1  13   4         69.40         42.09         9.62 o                         
   1  13   4        673.87        659.51        23.52 o                         
   3  13   4       2030.70       1804.40        50.22 o                         
   5  13   4        345.84        339.36        19.24 o                         
   7  13   4        910.70       1100.64        42.74 o                         
   9  13   4        253.92        231.29        27.30 o                         
  11  13   4         55.63        104.61        24.50 o                         
 -12  14   4          9.35          6.85        17.58 o                         
 -10  14   4        419.23        462.49        47.05 o                         
  -8  14   4          4.16         54.43        17.74 o                         
  -6  14   4        356.09        391.31        21.47 o                         
  -4  14   4        141.48        142.88        11.96 o                         
  -2  14   4        166.19        126.47        11.76 o                         
   0  14   4        642.06        594.28        23.61 o                         
   2  14   4        885.52        945.77        29.75 o                         
   4  14   4         37.62          4.37        13.49 o                         
   6  14   4        170.35        164.05        22.15 o                         
   8  14   4        691.78        705.57        47.81 o                         
  10  14   4         50.42         81.32        27.56 o                         
 -11  15   4          9.88         30.02        17.66 o                         
  -9  15   4         92.65        152.14        22.72 o                         
  -7  15   4        184.07        202.89        20.04 o                         
  -5  15   4        187.37        164.17        17.83 o                         
  -3  15   4        333.18        328.06        16.71 o                         
  -1  15   4        321.87        335.78        16.15 o                         
   1  15   4        218.85        184.23        20.10 o                         
   3  15   4         23.15        -13.65        13.65 o                         
   5  15   4        156.45        138.95        18.84 o                         
   7  15   4         75.73         59.19        23.35 o                         
   9  15   4          2.19        -19.35        21.59 o                         
 -10  16   4         49.64         69.84        30.07 o                         
  -8  16   4          1.93         29.23        17.27 o                         
  -6  16   4          2.16          9.20        15.03 o                         
  -4  16   4        585.96        560.13        26.06 o                         
  -2  16   4          5.46         22.84        11.42 o                         
   0  16   4        100.92        112.61        14.52 o                         
   2  16   4        179.79        214.82        17.25 o                         
   4  16   4        113.88        151.54        17.61 o                         
   6  16   4          3.62          5.86        15.98 o                         
   8  16   4        142.11        127.83        26.95 o                         
  -9  17   4         71.05         79.59        25.90 o                         
  -7  17   4         27.20         15.65        24.34 o                         
  -5  17   4        329.76        271.71        29.76 o                         
  -3  17   4        182.64        186.69        16.36 o                         
  -1  17   4         22.13         27.06        13.92 o                         
   1  17   4         40.12         48.12        14.98 o                         
   3  17   4        244.97        265.75        29.79 o                         
   5  17   4          5.45         10.77        15.68 o                         
   7  17   4        229.11        243.80        30.23 o                         
  -8  18   4        136.12        113.47        30.81 o                         
  -6  18   4         37.11         39.08        20.83 o                         
  -4  18   4         28.84         19.04        13.75 o                         
  -2  18   4         55.52         87.11        15.86 o                         
   0  18   4        187.96        181.98        19.05 o                         
   2  18   4        208.41        199.79        24.13 o                         
   4  18   4         53.80         24.06        20.59 o                         
   6  18   4        257.99        270.63        24.88 o                         
  -5  19   4         69.13         37.93        25.79 o                         
  -3  19   4         47.43         94.93        17.78 o                         
  -1  19   4        240.16        228.79        19.86 o                         
   1  19   4         48.70         84.89        18.61 o                         
   3  19   4         55.53         77.70        21.04 o                         
   5  19   4         86.70        114.02        21.13 o                         
  -4  20   4         50.65         72.84        14.40 o                         
  -2  20   4          2.72        -19.88        19.88 o                         
   0  20   4          0.83         15.17        15.76 o                         
   2  20   4         11.03         46.03        23.97 o                         
 -15   1   5        167.80        190.88        58.48 o                         
 -13   1   5        293.58        310.31        35.72 o                         
 -11   1   5        291.23        300.71        24.21 o                         
  -9   1   5       2592.04       2475.59        95.42 o                         
  -7   1   5       4190.29       3770.31       131.38 o                         
  -5   1   5       4336.76       4145.92       163.22 o                         
  -1   1   5       6053.01       6433.27       285.53 o                         
   1   1   5        719.66        584.69        26.55 o                         
   3   1   5      10181.09      10953.21       245.75 o                         
   5   1   5       3835.57       3567.60        82.02 o                         
   7   1   5        233.62        318.23        14.78 o                         
   9   1   5       2921.57       2867.71        74.11 o                         
  11   1   5        707.57        686.38        32.09 o                         
  13   1   5         63.64         52.27        17.05 o                         
  15   1   5         12.75         70.01        25.56 o                         
 -16   2   5        158.48        154.90        34.24 o                         
 -14   2   5        299.79        233.47        35.06 o                         
 -12   2   5          1.59         -9.41        17.32 o                         
 -10   2   5       2187.16       2075.07        81.72 o                         
  -8   2   5       5038.30       5018.93       180.13 o                         
  -6   2   5        442.70        435.48        20.10 o                         
  -4   2   5        849.47        845.28        64.27 o                         
  -2   2   5       2429.21       1993.28        88.89 o                         
   0   2   5       5304.44       5581.37       175.67 o                         
   2   2   5       2017.41       2506.39        73.43 o                         
   4   2   5       3833.24       4245.93        96.24 o                         
   6   2   5       1177.36        874.18        24.90 o                         
   8   2   5        148.39        184.86        13.21 o                         
  10   2   5       1111.01       1000.24        33.98 o                         
  12   2   5        475.22        504.16        35.37 o                         
  14   2   5         95.69         96.36        30.12 o                         
 -15   3   5          3.58          3.38        24.94 o                         
 -13   3   5         77.57         34.62        23.40 o                         
 -11   3   5        639.77        640.72        35.64 o                         
  -9   3   5        303.33        344.62        21.20 o                         
  -7   3   5       1256.08       1242.22        67.53 o                         
  -5   3   5        647.79        538.68        34.20 o                         
  -3   3   5       2772.67       2227.23       132.23 o                         
  -1   3   5       4074.25       3671.38       140.64 o                         
   1   3   5       4435.02       5107.90       148.57 o                         
   3   3   5       3129.57       3627.08        87.12 o                         
   5   3   5       1180.12       1263.80        32.22 o                         
   7   3   5        738.96        844.93        27.74 o                         
   9   3   5        710.28        596.39        22.92 o                         
  11   3   5         31.71         26.97        18.65 o                         
  13   3   5         83.93         58.16        18.55 o                         
  15   3   5         20.43          7.53        24.13 o                         
 -14   4   5         66.56        101.02        38.99 o                         
 -12   4   5        489.41        460.39        42.97 o                         
 -10   4   5        308.90        295.25        22.32 o                         
  -8   4   5       1236.19       1178.33        48.32 o                         
  -6   4   5        896.25        930.36        64.65 o                         
  -4   4   5       2893.34       2784.05       113.21 o                         
  -2   4   5       6880.12       7228.83       322.94 o                         
   0   4   5       2590.83       2701.47        67.75 o                         
   2   4   5       1278.35       1250.64        36.85 o                         
   4   4   5        651.40        599.56        25.57 o                         
   6   4   5        102.11        100.08        12.07 o                         
   8   4   5        915.28        894.98        28.91 o                         
  10   4   5        366.91        391.73        18.16 o                         
  12   4   5        121.60         86.68        17.16 o                         
  14   4   5        140.64        141.73        29.06 o                         
 -15   5   5        103.50        123.66        45.08 o                         
 -13   5   5        102.46         74.95        39.29 o                         
 -11   5   5        163.95        177.81        23.37 o                         
  -9   5   5       1968.17       1791.82        72.42 o                         
  -7   5   5         23.91         33.90        10.48 o                         
  -5   5   5         56.43         56.25        10.01 o                         
  -3   5   5        539.10        575.09        23.52 o                         
  -1   5   5        196.09        196.45        26.41 o                         
   1   5   5        426.49        353.89        23.38 o                         
   3   5   5         82.37        141.45        10.29 o                         
   5   5   5        493.59        471.08        16.10 o                         
   7   5   5        151.39        132.97        19.04 o                         
   9   5   5        134.70        121.41        13.93 o                         
  11   5   5        348.72        356.38        33.89 o                         
  13   5   5         10.92         20.07        17.04 o                         
 -14   6   5         76.52         93.21        30.35 o                         
 -12   6   5        514.13        566.07        33.30 o                         
 -10   6   5        153.71        154.70        12.56 o                         
  -8   6   5        283.14        299.48        26.22 o                         
  -6   6   5        470.50        391.91        22.75 o                         
  -4   6   5        679.55        855.04        28.62 o                         
  -2   6   5         31.24         72.54         7.48 o                         
   0   6   5       1124.54       1092.97        33.96 o                         
   2   6   5       1689.87       1534.86        42.36 o                         
   4   6   5        288.33        336.94        14.03 o                         
   6   6   5        213.96        240.65        12.37 o                         
   8   6   5       1349.74       1362.58        36.67 o                         
  10   6   5         33.77         19.52        11.65 o                         
  12   6   5         72.52         29.69        18.88 o                         
  14   6   5        160.61        170.89        29.68 o                         
 -15   7   5        196.48        310.61        58.48 o                         
 -13   7   5        292.60        282.39        26.34 o                         
 -11   7   5        116.87        121.73        14.53 o                         
  -9   7   5        338.24        262.06        17.84 o                         
  -7   7   5       1448.30       1454.36        49.11 o                         
  -5   7   5        233.32        278.87        19.17 o                         
  -3   7   5        175.11        183.49        11.54 o                         
  -1   7   5        689.63        613.26        19.53 o                         
   1   7   5       2945.46       3124.36        78.53 o                         
   3   7   5       2978.40       3822.17       106.28 o                         
   5   7   5         93.58         86.59         8.97 o                         
   7   7   5        746.35        811.14        26.40 o                         
   9   7   5        316.66        277.61        17.84 o                         
  11   7   5        192.94        206.82        21.18 o                         
  13   7   5        124.07        153.33        28.74 o                         
 -14   8   5         32.55         55.75        16.13 o                         
 -12   8   5          5.59         50.46        16.03 o                         
 -10   8   5        173.25        203.33        19.52 o                         
  -8   8   5        251.69        228.95        12.13 o                         
  -6   8   5         28.31          2.68         7.33 o                         
  -4   8   5        610.12        654.00        23.42 o                         
  -2   8   5       2485.05       2486.16        65.33 o                         
   0   8   5       1227.72       1489.25        40.46 o                         
   2   8   5        262.74        319.97        14.90 o                         
   4   8   5        552.97        678.63        30.11 o                         
   6   8   5        169.42        160.35        11.35 o                         
   8   8   5        596.02        634.30        26.72 o                         
  10   8   5        378.09        356.33        25.48 o                         
  12   8   5         51.59         28.13        19.88 o                         
  14   8   5         22.70        -16.45        59.70 o                         
 -13   9   5         37.29         44.81        26.64 o                         
 -11   9   5        952.81        892.51        38.24 o                         
  -9   9   5        314.29        317.54        26.17 o                         
  -7   9   5        102.18        333.76        43.86 o                         
  -5   9   5        610.43        574.88        29.11 o                         
  -3   9   5         47.20         63.74        12.71 o                         
  -1   9   5        574.10        556.42        19.14 o                         
   1   9   5       2405.16       2547.21        72.54 o                         
   3   9   5        589.08        672.01        38.03 o                         
   5   9   5          9.59         10.97         9.06 o                         
   7   9   5       1054.07        913.92        40.49 o                         
   9   9   5        215.39        202.88        16.18 o                         
  11   9   5         13.99         15.97        18.18 o                         
  13   9   5         56.97         76.56        28.22 o                         
 -14  10   5        159.69        139.19        31.45 o                         
 -12  10   5         78.78         89.42        14.86 o                         
 -10  10   5        444.73        463.81        26.77 o                         
  -8  10   5        343.24        375.71        48.26 o                         
  -6  10   5       1101.89       1126.79        47.02 o                         
  -4  10   5       1009.84       1092.57        43.14 o                         
  -2  10   5        153.09        150.75        12.41 o                         
   0  10   5       1664.43       1619.64        43.76 o                         
   2  10   5       4180.68       4180.63       101.35 o                         
   4  10   5         76.63        109.27        10.33 o                         
   6  10   5       2373.51       2906.45        93.13 o                         
   8  10   5        989.93       1142.46        48.83 o                         
  10  10   5        138.11        148.99        18.13 o                         
  12  10   5         98.26         80.25        22.00 o                         
 -13  11   5         61.90         63.31        13.79 o                         
 -11  11   5         26.30         39.08        14.18 o                         
  -9  11   5        392.54        381.90        28.76 o                         
  -7  11   5        501.50        444.43        35.47 o                         
  -5  11   5        704.75        664.70        28.70 o                         
  -3  11   5       1029.07        988.25        31.15 o                         
  -1  11   5       1634.53       1651.66        46.09 o                         
   1  11   5         35.36         63.17        10.87 o                         
   3  11   5         14.92         28.13         8.68 o                         
   5  11   5       1367.66       1509.12        47.54 o                         
   7  11   5       1270.72       1510.46        85.99 o                         
   9  11   5         43.93         44.28        16.24 o                         
  11  11   5        327.02        395.90        32.50 o                         
 -12  12   5          0.05        -11.99        13.49 o                         
 -10  12   5        292.39        241.67        22.12 o                         
  -8  12   5        420.92        451.32        32.09 o                         
  -6  12   5        188.37        210.15        17.17 o                         
  -4  12   5        408.88        478.14        26.35 o                         
  -2  12   5        786.50        752.20        26.52 o                         
   0  12   5         61.70         27.48         9.93 o                         
   2  12   5       1037.87       1031.41        32.56 o                         
   4  12   5        187.13        199.36        15.66 o                         
   6  12   5       1019.45       1324.45        52.14 o                         
   8  12   5         24.11         25.93        15.78 o                         
  10  12   5        128.57        160.69        21.85 o                         
  12  12   5         11.26        -15.29        25.02 o                         
 -11  13   5         90.80        106.45        18.77 o                         
  -9  13   5          9.82         87.34        23.00 o                         
  -7  13   5        104.34         96.83        15.39 o                         
  -5  13   5        561.08        597.90        26.69 o                         
  -3  13   5         90.22        110.91        12.60 o                         
  -1  13   5        163.75        118.28        12.26 o                         
   1  13   5       1132.52       1050.45        32.18 o                         
   3  13   5         55.57         46.32        10.71 o                         
   5  13   5         42.61         25.71        12.00 o                         
   7  13   5        615.78        808.66        47.13 o                         
   9  13   5        322.09        403.81        37.86 o                         
  11  13   5         64.37         76.54        22.28 o                         
 -10  14   5        244.77        254.08        32.87 o                         
  -8  14   5        142.43        195.53        28.70 o                         
  -6  14   5         64.11         83.90        20.73 o                         
  -4  14   5        862.20        799.61        31.94 o                         
  -2  14   5        203.14        165.80        10.38 o                         
   0  14   5         29.24         22.21        10.95 o                         
   2  14   5        323.48        328.95        18.86 o                         
   4  14   5        114.17        113.02        13.51 o                         
   6  14   5        298.43        337.99        22.46 o                         
   8  14   5         41.28         51.14        20.01 o                         
  10  14   5         87.22         53.29        22.67 o                         
  -9  15   5        447.53        369.51        31.87 o                         
  -7  15   5        244.76        219.05        20.01 o                         
  -5  15   5         61.25         77.94        14.84 o                         
  -3  15   5        182.32        160.73        18.57 o                         
  -1  15   5        605.57        615.10        23.13 o                         
   1  15   5         21.22         -1.28        12.32 o                         
   3  15   5        321.13        272.26        18.99 o                         
   5  15   5        242.84        225.82        19.17 o                         
   7  15   5        105.23        125.35        22.82 o                         
   9  15   5         40.87         63.04        21.67 o                         
 -10  16   5        109.08         78.77        19.02 o                         
  -8  16   5         32.08         81.00        21.78 o                         
  -6  16   5         31.91         43.34        14.83 o                         
  -4  16   5        130.52        132.30        17.15 o                         
  -2  16   5        560.43        501.02        21.53 o                         
   0  16   5        293.73        335.67        21.87 o                         
   2  16   5        132.46        119.19        18.33 o                         
   4  16   5        101.11         95.29        16.81 o                         
   6  16   5         61.89         52.36        17.84 o                         
   8  16   5         66.61         55.13        21.92 o                         
  -7  17   5         18.47         12.13        15.65 o                         
  -5  17   5        330.49        326.13        22.44 o                         
  -3  17   5         30.73         26.51        15.43 o                         
  -1  17   5        398.68        436.37        21.45 o                         
   1  17   5         16.63         39.01        14.53 o                         
   3  17   5          7.42         21.26        17.52 o                         
   5  17   5          5.65         14.51        15.57 o                         
   7  17   5         17.96         19.80        20.35 o                         
  -6  18   5         62.12         61.66        25.30 o                         
  -4  18   5         13.66         46.85        20.31 o                         
  -2  18   5        121.79        131.09        13.37 o                         
   0  18   5         77.10        118.85        19.73 o                         
   2  18   5         34.48         31.60        18.20 o                         
   4  18   5         65.40         90.35        19.27 o                         
   6  18   5        154.50        227.84        30.62 o                         
  -5  19   5        273.31        246.32        31.74 o                         
  -3  19   5        129.68        180.40        27.80 o                         
  -1  19   5        110.53        146.06        18.37 o                         
   1  19   5        299.65        304.53        21.84 o                         
   3  19   5         68.00         80.21        21.27 o                         
  -2  20   5         17.98         29.27        15.52 o                         
   0  20   5        210.10        235.09        19.99 o                         
 -14   0   6        129.16        125.49        36.55 o                         
 -12   0   6       1108.54       1073.21        98.07 o                         
 -10   0   6        631.21        664.02        48.22 o                         
  -8   0   6       3470.00       3166.34       194.69 o                         
   0   0   6       9301.88       8816.39       468.81 o                         
   2   0   6       2000.33       2065.78        76.67 o                         
   4   0   6        584.16        433.67        20.37 o                         
   6   0   6       3162.50       3400.93       110.27 o                         
   8   0   6        803.12        681.89        32.23 o                         
  10   0   6       1746.51       1482.81        59.86 o                         
  12   0   6        508.49        438.64        33.72 o                         
  14   0   6        559.46        703.97        73.62 o                         
 -15   1   6          0.56         -5.31        21.75 o                         
 -13   1   6        140.80        130.51        24.88 o                         
 -11   1   6        257.06        311.58        21.08 o                         
  -9   1   6        184.92        180.07        20.57 o                         
  -7   1   6       1652.09       1446.18        59.24 o                         
  -1   1   6        349.45        426.07        23.85 o                         
   1   1   6       1754.56       1454.84        55.97 o                         
   3   1   6       1166.47       1309.32        35.46 o                         
   5   1   6        895.85        792.88        25.01 o                         
   7   1   6        526.87        474.95        17.61 o                         
   9   1   6        325.87        407.47        20.36 o                         
  11   1   6         82.02         81.00        16.50 o                         
  13   1   6        381.96        355.47        32.74 o                         
 -14   2   6         35.39         29.04        41.42 o                         
 -12   2   6        111.79        120.26        23.90 o                         
 -10   2   6        241.42        201.94        16.16 o                         
  -8   2   6        144.77        139.97        12.20 o                         
  -6   2   6        419.13        334.14        23.68 o                         
  -2   2   6        114.29         87.67        26.50 o                         
   0   2   6       3957.22       3960.91       143.20 o                         
   2   2   6       1373.56       1192.24        33.29 o                         
   4   2   6        198.30        210.61        10.59 o                         
   6   2   6        494.04        464.93        19.98 o                         
   8   2   6        512.93        492.41        21.00 o                         
  10   2   6        210.83        213.66        17.26 o                         
  12   2   6         57.04         38.52        16.51 o                         
  14   2   6          8.51          3.41        23.37 o                         
 -15   3   6         69.29         37.17        25.17 o                         
 -13   3   6        212.78        165.11        29.25 o                         
 -11   3   6        176.85        178.30        16.35 o                         
  -9   3   6        647.98        556.24        27.12 o                         
  -7   3   6       2346.72       2178.91        82.78 o                         
  -5   3   6       1920.54       1862.01       148.03 o                         
  -3   3   6        220.90        163.29        15.06 o                         
  -1   3   6       1791.06       1971.59        92.00 o                         
   1   3   6       2556.86       2569.45        80.69 o                         
   3   3   6         17.05         -2.08         6.77 o                         
   5   3   6       1212.80       1134.03        32.16 o                         
   7   3   6       1528.29       1464.10        39.29 o                         
   9   3   6       1224.54       1297.64        36.16 o                         
  11   3   6        248.85        286.34        20.56 o                         
  13   3   6        491.34        443.79        31.89 o                         
 -14   4   6        101.75        110.30        27.53 o                         
 -12   4   6        145.38        129.73        25.40 o                         
 -10   4   6        377.79        310.17        21.57 o                         
  -8   4   6        353.47        301.12        18.17 o                         
  -6   4   6       1232.83       1207.59        47.11 o                         
  -4   4   6        934.55        792.83        50.37 o                         
  -2   4   6       1196.02       1211.69        59.54 o                         
   0   4   6        271.35        236.52        12.74 o                         
   2   4   6        868.81        920.94        30.68 o                         
   4   4   6        269.56        207.49        10.39 o                         
   6   4   6        370.69        480.77        17.08 o                         
   8   4   6       1160.52       1022.90        29.09 o                         
  10   4   6         30.52         -0.76        12.91 o                         
  12   4   6        295.56        275.97        22.15 o                         
  14   4   6        136.65        135.57        25.38 o                         
 -15   5   6         41.65        103.74        27.99 o                         
 -13   5   6        185.82        200.39        29.48 o                         
 -11   5   6        356.17        334.47        28.57 o                         
  -9   5   6       1633.30       1503.03        62.32 o                         
  -7   5   6        295.23        318.41        18.79 o                         
  -5   5   6         21.10         59.83        11.71 o                         
  -3   5   6       1717.60       1578.73        73.14 o                         
  -1   5   6        504.34        564.52        24.74 o                         
   1   5   6       1087.77       1056.91        31.47 o                         
   3   5   6       3576.96       3754.86        98.75 o                         
   5   5   6        672.70        720.88        22.20 o                         
   7   5   6         53.60         47.17        10.28 o                         
   9   5   6        807.77        724.80        25.97 o                         
  11   5   6        226.30        197.59        19.02 o                         
  13   5   6         13.03          8.93        19.13 o                         
 -14   6   6        162.04        197.71        31.01 o                         
 -12   6   6          6.16         30.15        21.11 o                         
 -10   6   6        313.04        308.42        24.49 o                         
  -8   6   6        831.50        683.36        73.07 o                         
  -6   6   6        266.49        245.56        16.36 o                         
  -4   6   6        419.41        457.15        24.70 o                         
  -2   6   6        606.98        638.48        35.01 o                         
   0   6   6       1855.61       1886.95        55.69 o                         
   2   6   6        350.47        347.24        15.17 o                         
   4   6   6       1888.32       1890.61        68.54 o                         
   6   6   6        524.39        517.01        26.42 o                         
   8   6   6        207.63        249.82        18.53 o                         
  10   6   6         48.08         29.35        17.60 o                         
  12   6   6        150.56        145.06        21.76 o                         
  14   6   6         42.25         13.42        48.73 o                         
 -13   7   6         40.17         20.99        26.80 o                         
 -11   7   6        316.52        318.82        30.13 o                         
  -9   7   6        567.11        596.24        34.90 o                         
  -7   7   6         69.32         67.62        12.22 o                         
  -5   7   6        197.87        187.61        17.08 o                         
  -3   7   6        410.33        420.12        26.09 o                         
  -1   7   6       2126.70       2105.46        58.35 o                         
   1   7   6        388.34        406.05        16.61 o                         
   3   7   6        623.97        672.10        41.12 o                         
   5   7   6         96.79         97.12        12.20 o                         
   7   7   6         34.16         18.31        11.16 o                         
   9   7   6         59.90         67.69        15.15 o                         
  11   7   6        326.35        260.70        23.65 o                         
  13   7   6         13.89         -4.65        23.19 o                         
 -14   8   6         83.69         84.90        28.62 o                         
 -12   8   6         92.88        117.77        28.21 o                         
 -10   8   6       1087.35       1130.41        66.33 o                         
  -8   8   6        786.05        684.86        36.22 o                         
  -6   8   6         40.47        356.90        46.91 o                         
  -4   8   6       2021.61       1999.08        66.32 o                         
  -2   8   6       1799.94       1699.72        51.96 o                         
   0   8   6        488.52        489.99        19.80 o                         
   2   8   6       2285.16       2305.95        59.88 o                         
   4   8   6       2147.24       2354.49        91.06 o                         
   6   8   6         34.58         18.58         9.53 o                         
   8   8   6        294.24        255.82        18.17 o                         
  10   8   6        838.00        954.95        37.62 o                         
  12   8   6        187.17        168.17        24.12 o                         
 -13   9   6         78.37         47.25        27.41 o                         
 -11   9   6        141.27        121.22        37.77 o                         
  -9   9   6        628.62        599.93        42.61 o                         
  -7   9   6        232.36        266.76        22.47 o                         
  -5   9   6        809.65        760.11        40.74 o                         
  -3   9   6       1094.17        933.58        28.85 o                         
  -1   9   6         67.14         41.10         7.70 o                         
   1   9   6       1661.71       1365.88        39.86 o                         
   3   9   6       1658.94       1721.84        47.58 o                         
   5   9   6        356.30        466.69        18.07 o                         
   7   9   6        694.43        839.27        34.81 o                         
   9   9   6        366.35        343.81        22.57 o                         
  11   9   6         83.82         49.97        25.43 o                         
 -12  10   6          4.17        -22.15        22.15 o                         
 -10  10   6         21.59          5.53        19.08 o                         
  -8  10   6         84.77        347.38        41.57 o                         
  -6  10   6        185.29        194.74        25.97 o                         
  -4  10   6        936.89        920.10        33.73 o                         
  -2  10   6         72.76         49.77         8.62 o                         
   0  10   6        563.71        502.93        20.88 o                         
   2  10   6       1608.88       1816.52        49.43 o                         
   4  10   6        581.93        579.22        21.90 o                         
   6  10   6        233.61        353.56        19.60 o                         
   8  10   6        414.18        413.40        22.14 o                         
  10  10   6        110.29        128.52        19.71 o                         
  12  10   6         75.31         29.20        22.99 o                         
 -13  11   6         65.01         29.09        33.55 o                         
 -11  11   6         42.23         58.03        15.72 o                         
  -9  11   6        249.30        279.08        32.70 o                         
  -7  11   6        610.95        513.57        31.78 o                         
  -5  11   6        913.28        865.25        47.94 o                         
  -3  11   6        991.62        855.50        29.40 o                         
  -1  11   6       1328.16       1329.83        38.77 o                         
   1  11   6       2212.00       2096.64        56.14 o                         
   3  11   6       1385.61       1349.48        43.17 o                         
   5  11   6        486.37        554.33        22.16 o                         
   7  11   6        627.39        802.44        39.01 o                         
   9  11   6        722.86        985.89        61.60 o                         
  11  11   6        222.18        270.72        25.29 o                         
 -12  12   6          1.52         15.24        14.88 o                         
 -10  12   6        284.78        322.38        35.20 o                         
  -8  12   6         90.06        124.92        21.43 o                         
  -6  12   6         43.19         37.55        13.46 o                         
  -4  12   6        570.20        502.92        25.47 o                         
  -2  12   6       2352.62       2228.43        70.09 o                         
   0  12   6        181.81        172.45        12.50 o                         
   2  12   6       1822.18       1760.35        50.67 o                         
   4  12   6         68.67         67.67         9.53 o                         
   6  12   6        383.05        491.26        29.86 o                         
   8  12   6        305.20        386.70        36.90 o                         
  10  12   6        513.30        644.65        59.56 o                         
 -11  13   6         93.04         71.82        26.43 o                         
  -9  13   6        319.56        280.17        19.33 o                         
  -7  13   6        294.14        262.99        41.01 o                         
  -5  13   6        133.78        106.79        15.00 o                         
  -3  13   6        129.21        111.35        13.96 o                         
  -1  13   6        897.39        922.80        30.13 o                         
   1  13   6        722.69        720.54        24.21 o                         
   3  13   6         87.97         57.81         9.64 o                         
   5  13   6        545.12        575.57        30.14 o                         
   7  13   6        726.14        889.14        40.62 o                         
   9  13   6         47.55         77.80        20.03 o                         
 -10  14   6         23.18         75.26        18.94 o                         
  -8  14   6         70.37         76.19        15.89 o                         
  -6  14   6        508.44        543.98        48.50 o                         
  -4  14   6         10.49         23.38        13.06 o                         
  -2  14   6         88.89         74.29        13.26 o                         
   0  14   6        235.97        231.08        14.65 o                         
   2  14   6        831.04        832.74        29.33 o                         
   4  14   6         73.83         54.86        11.50 o                         
   6  14   6        337.68        447.34        31.10 o                         
   8  14   6         28.75         34.80        19.10 o                         
  10  14   6         23.65         10.15        24.35 o                         
  -9  15   6          5.56         78.76        18.68 o                         
  -7  15   6         53.79         58.28        17.54 o                         
  -5  15   6        197.31        148.08        15.51 o                         
  -3  15   6        236.87        234.95        18.51 o                         
  -1  15   6          7.51         -3.71         8.71 o                         
   1  15   6         61.46         39.95        12.86 o                         
   3  15   6         17.35          1.58        10.26 o                         
   5  15   6         33.77         23.88        12.35 o                         
   7  15   6         47.07         16.98        22.27 o                         
   9  15   6         57.82         58.26        22.34 o                         
  -8  16   6        304.64        254.00        23.75 o                         
  -6  16   6        130.49        129.43        16.05 o                         
  -4  16   6         67.29         66.91        16.59 o                         
  -2  16   6        158.99        217.79        20.13 o                         
   0  16   6        435.48        431.91        21.51 o                         
   2  16   6         13.64        -10.94        14.02 o                         
   4  16   6         19.24         34.18        12.81 o                         
   6  16   6        108.87        137.60        17.35 o                         
   8  16   6         72.57        119.19        22.40 o                         
  -7  17   6         83.84         64.12        18.09 o                         
  -5  17   6        203.03        173.67        21.21 o                         
  -3  17   6        124.65        121.21        17.11 o                         
  -1  17   6        271.84        282.65        17.94 o                         
   1  17   6        252.16        251.56        20.34 o                         
   3  17   6         42.48         31.54        13.54 o                         
   5  17   6         49.21         49.09        17.99 o                         
  -6  18   6         72.27         88.18        20.58 o                         
  -4  18   6         87.18        103.76        17.41 o                         
  -2  18   6        236.51        220.43        31.34 o                         
   0  18   6         64.71         83.10        14.25 o                         
   2  18   6        128.43        119.51        19.26 o                         
   4  18   6        147.89        104.56        19.37 o                         
  -3  19   6         72.48        110.38        19.68 o                         
  -1  19   6         64.90         84.33        19.62 o                         
   1  19   6         14.59         14.55        22.97 o                         
   3  19   6        110.31        130.12       102.34 o                         
 -15   1   7         16.55         59.70        51.78 o                         
 -13   1   7        145.51        225.39        54.82 o                         
 -11   1   7        469.58        508.25        35.54 o                         
  -9   1   7       1784.50       1611.87        97.77 o                         
  -1   1   7       3216.26       3353.29       134.07 o                         
   1   1   7       1069.72       1150.30        46.92 o                         
   3   1   7       6493.01       6230.86       170.42 o                         
   5   1   7       1674.93       1709.71        43.98 o                         
   7   1   7        684.52        591.68        20.62 o                         
   9   1   7        812.78        828.65        28.95 o                         
  11   1   7         57.56         66.19        16.04 o                         
  13   1   7         19.39         51.32        19.33 o                         
 -12   2   7        201.50        145.59        33.50 o                         
 -10   2   7        120.36        114.59        14.66 o                         
  -8   2   7        343.66        335.58        36.55 o                         
  -2   2   7         41.97         55.43        19.49 o                         
   0   2   7        191.18        175.66        10.76 o                         
   2   2   7       3307.87       3152.29        82.25 o                         
   4   2   7       4589.50       4826.80       120.02 o                         
   6   2   7       1342.85       1176.17        32.25 o                         
   8   2   7       2717.28       2549.01        65.14 o                         
  10   2   7        342.05        284.67        17.21 o                         
  12   2   7         38.04         77.77        17.96 o                         
 -15   3   7         48.88         90.55        38.90 o                         
 -13   3   7         41.32         44.47        30.46 o                         
 -11   3   7         34.28         56.03        22.97 o                         
  -9   3   7       1020.01        856.07        46.76 o                         
  -7   3   7       1206.87       1107.95        69.35 o                         
  -3   3   7       1879.99       1814.49       157.77 o                         
  -1   3   7        142.67        134.01        10.96 o                         
   1   3   7        608.87        548.36        23.98 o                         
   3   3   7       3542.85       3194.43        84.22 o                         
   5   3   7       1680.21       1787.90        43.76 o                         
   7   3   7       1169.72       1056.64        29.53 o                         
   9   3   7        223.78        183.84        17.86 o                         
  11   3   7        110.82         98.18        17.88 o                         
  13   3   7        123.20        169.61        21.05 o                         
 -14   4   7        139.84        110.26        37.16 o                         
 -12   4   7        356.20        314.26        45.08 o                         
 -10   4   7         56.98         54.37        12.01 o                         
  -8   4   7       2846.15       2650.40       132.35 o                         
  -6   4   7        833.77        750.74        46.94 o                         
  -4   4   7        214.65        273.80        21.93 o                         
  -2   4   7        798.88        899.76        37.31 o                         
   0   4   7          3.08          1.07        10.99 o                         
   2   4   7        305.85        324.23        14.63 o                         
   4   4   7       1029.30        912.35        28.83 o                         
   6   4   7        122.18         85.77         8.91 o                         
   8   4   7        571.55        585.01        23.28 o                         
  10   4   7        333.64        402.63        22.43 o                         
  12   4   7        195.57        167.45        20.92 o                         
 -13   5   7         61.93         45.08        31.07 o                         
 -11   5   7        231.69        219.99        25.15 o                         
  -9   5   7         87.10         91.72        13.33 o                         
  -7   5   7        598.45        704.03        51.95 o                         
  -5   5   7        316.39        277.32        23.21 o                         
  -3   5   7        158.74        133.45        13.57 o                         
  -1   5   7        167.89        217.50        16.76 o                         
   1   5   7         83.27        105.87         7.61 o                         
   3   5   7        883.21        851.25        27.76 o                         
   5   5   7        128.22        166.62        14.51 o                         
   7   5   7        208.55        216.29        17.49 o                         
   9   5   7        684.89        658.48        26.30 o                         
  11   5   7        150.17        152.85        20.34 o                         
  13   5   7         84.41         66.05        20.95 o                         
 -14   6   7        127.83        143.76        40.20 o                         
 -12   6   7         23.27         -4.36        19.51 o                         
 -10   6   7        531.40        524.04        31.10 o                         
  -8   6   7        452.28        411.97        28.92 o                         
  -6   6   7       1154.08        999.47        76.14 o                         
  -4   6   7        277.36        356.47        21.60 o                         
  -2   6   7        765.41        878.34        35.20 o                         
   0   6   7        725.15        709.91        24.72 o                         
   2   6   7        305.04        251.74        13.14 o                         
   4   6   7       1651.53       1575.71        52.54 o                         
   6   6   7        946.17        836.24        31.88 o                         
   8   6   7         80.48         64.91        11.84 o                         
  10   6   7         60.16         77.67        21.04 o                         
  12   6   7        106.36        142.97        21.63 o                         
 -13   7   7        179.05        144.13        33.50 o                         
 -11   7   7          9.31         20.02        17.24 o                         
  -9   7   7        363.58        289.94        25.62 o                         
  -7   7   7       2379.10       2393.13       110.16 o                         
  -5   7   7        848.56        754.14        30.84 o                         
  -3   7   7        474.78        421.78        46.74 o                         
  -1   7   7        827.18        635.82        22.60 o                         
   1   7   7       2030.02       1915.74        63.35 o                         
   3   7   7        288.92        256.14        15.66 o                         
   5   7   7       2908.07       3043.57        93.82 o                         
   7   7   7        785.32        688.21        26.17 o                         
   9   7   7        416.02        393.61        23.00 o                         
  11   7   7        290.81        284.87        24.73 o                         
  13   7   7        246.20        213.20        70.66 o                         
 -12   8   7         68.45         79.71        24.27 o                         
 -10   8   7         97.42        119.10        23.15 o                         
  -8   8   7       1353.50       1288.49        54.12 o                         
  -6   8   7       1132.49       1053.83        44.30 o                         
  -4   8   7         83.77         71.23        34.11 o                         
  -2   8   7        967.01        849.74        53.54 o                         
   0   8   7        389.49        403.64        18.51 o                         
   2   8   7        135.41         94.18        11.70 o                         
   4   8   7       1358.13       1327.47        38.39 o                         
   6   8   7        432.19        436.31        20.23 o                         
   8   8   7        100.57         80.80        12.98 o                         
  10   8   7        102.29         77.92        18.16 o                         
  12   8   7         84.01         93.46        21.01 o                         
 -13   9   7          8.22         32.11        64.57 o                         
 -11   9   7          9.89         20.04        25.89 o                         
  -9   9   7         60.36         57.07        18.06 o                         
  -5   9   7        129.87        158.00        14.90 o                         
  -3   9   7       1338.10       1419.61        56.28 o                         
  -1   9   7        433.73        374.77        16.97 o                         
   1   9   7       2050.55       1890.00        68.58 o                         
   3   9   7        179.14        160.08        11.94 o                         
   5   9   7        627.20        695.39        36.55 o                         
   7   9   7        411.23        312.57        26.86 o                         
   9   9   7         25.99         27.10        16.38 o                         
  11   9   7        245.49        261.68        26.44 o                         
 -12  10   7         41.41         31.81        27.41 o                         
 -10  10   7         78.50         70.63        23.68 o                         
  -8  10   7        129.24        117.91        24.81 o                         
  -6  10   7        972.25        956.25        49.00 o                         
  -4  10   7         76.07         83.80        11.85 o                         
  -2  10   7       1759.79       1692.36        56.85 o                         
   0  10   7       1633.99       1517.68        53.34 o                         
   2  10   7       2139.88       2017.67        83.53 o                         
   4  10   7        896.44        942.47        29.44 o                         
   6  10   7       1326.45       1371.26        54.92 o                         
   8  10   7         27.88         85.55        17.75 o                         
  10  10   7        605.99        585.67        37.64 o                         
 -11  11   7        103.10        119.21        27.53 o                         
  -9  11   7          5.53         -3.90        18.21 o                         
  -7  11   7        687.89        714.16        44.76 o                         
  -5  11   7       1146.30       1090.19        43.23 o                         
  -3  11   7        166.83        203.20        15.18 o                         
  -1  11   7       1043.43        941.53        42.99 o                         
   1  11   7         60.26         80.92        12.95 o                         
   3  11   7        121.55        105.02        12.42 o                         
   5  11   7        887.31        978.17        33.42 o                         
   7  11   7        104.35        106.14        21.75 o                         
   9  11   7        200.92        235.06        24.58 o                         
  11  11   7        233.41        186.69        28.29 o                         
 -10  12   7        243.37        292.44        29.86 o                         
  -8  12   7        222.84        259.34        27.24 o                         
  -6  12   7        295.64        273.95        20.69 o                         
  -4  12   7        846.20        810.11        37.34 o                         
  -2  12   7         66.76         73.07        12.75 o                         
   0  12   7        241.00        193.86        17.25 o                         
   2  12   7       1467.41       1373.64        44.99 o                         
   4  12   7        528.58        586.20        27.66 o                         
   6  12   7        149.01        204.21        18.92 o                         
   8  12   7        213.75        268.71        22.93 o                         
  10  12   7         75.96         67.83        21.22 o                         
 -11  13   7          2.91         37.09        27.33 o                         
  -9  13   7         66.23        203.38        38.38 o                         
  -7  13   7         23.80          5.59        12.72 o                         
  -5  13   7        120.35         93.97        17.47 o                         
  -3  13   7         47.00         30.10        11.12 o                         
  -1  13   7        312.80        260.09        17.25 o                         
   1  13   7        611.63        633.85        29.17 o                         
   3  13   7        322.52        328.01        19.12 o                         
   5  13   7         63.40         29.07        15.45 o                         
   7  13   7         67.29         93.59        15.83 o                         
   9  13   7          8.59         55.97        21.75 o                         
 -10  14   7        108.97        116.96        43.25 o                         
  -8  14   7        123.39        137.99        18.08 o                         
  -6  14   7         62.50         71.78        20.48 o                         
  -4  14   7        142.28        112.55        13.27 o                         
  -2  14   7          8.12          4.87        11.95 o                         
   0  14   7        208.81        171.29        15.81 o                         
   2  14   7         61.55         51.64        14.63 o                         
   4  14   7         54.34         45.42        20.02 o                         
   6  14   7          5.72          1.86        18.49 o                         
   8  14   7        115.77        152.90        25.99 o                         
  -9  15   7         29.83          9.74        23.08 o                         
  -7  15   7         50.86         63.36        18.67 o                         
  -5  15   7        403.67        394.23        24.73 o                         
  -3  15   7        173.85        152.83        17.06 o                         
  -1  15   7         22.10         29.72        11.60 o                         
   1  15   7        307.37        350.38        23.26 o                         
   3  15   7        171.86        181.97        25.06 o                         
   5  15   7         64.20         88.87        23.83 o                         
   7  15   7         71.93         53.87        23.00 o                         
  -8  16   7         20.04         18.69        18.75 o                         
  -6  16   7         43.15         76.88        35.49 o                         
  -4  16   7         86.40         83.38        15.69 o                         
  -2  16   7         47.72         53.22        13.50 o                         
   0  16   7        100.23        113.72        12.71 o                         
   2  16   7         61.89         40.46        17.17 o                         
   4  16   7         92.36         81.82        22.88 o                         
   6  16   7         57.49         56.11        21.52 o                         
  -5  17   7         37.46         52.75        15.32 o                         
  -3  17   7          9.40          1.16        14.68 o                         
  -1  17   7         55.67         67.19        14.52 o                         
   1  17   7         76.64         61.52        17.73 o                         
   3  17   7         10.60        -12.62        20.13 o                         
   5  17   7        196.25        223.68        26.50 o                         
  -4  18   7          4.66          7.11        17.93 o                         
  -2  18   7         17.24         31.61        17.87 o                         
   0  18   7         30.06         31.95        11.32 o                         
   2  18   7         68.64         57.12        20.59 o                         
 -14   0   8        162.19        126.70        34.11 o                         
 -12   0   8        125.03        121.22        24.98 o                         
   0   0   8        309.75        371.61        29.17 o                         
   2   0   8       4712.80       4272.73       201.01 o                         
   4   0   8       3054.95       2852.66       100.21 o                         
   6   0   8        988.09       1024.24        44.76 o                         
   8   0   8        368.80        390.27        25.11 o                         
  10   0   8       1062.98       1080.75        58.37 o                         
  12   0   8        269.39        283.10        49.27 o                         
 -13   1   8         28.78         23.18        24.37 o                         
 -11   1   8         55.01         36.09        14.11 o                         
  -1   1   8       1108.90       1053.27        38.92 o                         
   1   1   8        475.80        439.79        21.49 o                         
   3   1   8       1486.67       1399.00        53.29 o                         
   5   1   8       1532.38       1266.03        36.07 o                         
   7   1   8         15.35         -9.08         9.08 o                         
   9   1   8         13.15         28.39        13.64 o                         
  11   1   8        287.51        319.70        24.80 o                         
  13   1   8         81.36         52.66        19.63 o                         
 -14   2   8         38.12         66.66        26.80 o                         
 -12   2   8        110.74        123.02        21.63 o                         
 -10   2   8        175.47        172.59        16.05 o                         
   0   2   8        770.96        664.27        35.10 o                         
   2   2   8        324.58        340.66        25.02 o                         
   4   2   8       1599.82       1447.47        41.66 o                         
   6   2   8        161.65        143.74        10.11 o                         
   8   2   8        178.66        197.64        13.16 o                         
  10   2   8         51.07         53.66        16.94 o                         
  12   2   8         48.76         44.35        16.13 o                         
 -13   3   8        127.70        173.88        23.15 o                         
 -11   3   8         32.83         30.70         8.55 o                         
  -1   3   8       1600.73       1787.12        73.82 o                         
   1   3   8         37.42         54.57        11.00 o                         
   3   3   8       3083.33       2850.82        80.87 o                         
   5   3   8        693.77        583.48        22.84 o                         
   7   3   8        516.32        525.76        20.54 o                         
   9   3   8        121.34        155.81        13.89 o                         
  11   3   8        686.50        681.78        30.42 o                         
  13   3   8        129.36        101.89        41.29 o                         
 -14   4   8         33.22         34.59        21.05 o                         
 -12   4   8        112.11        102.53        18.46 o                         
 -10   4   8         10.53         -0.20         7.46 o                         
  -8   4   8        111.34        173.00        22.54 o                         
  -4   4   8        167.17        200.61        17.69 o                         
  -2   4   8        145.56        124.59        12.39 o                         
   0   4   8       1755.72       1743.33        61.29 o                         
   2   4   8        103.72         79.63         8.20 o                         
   4   4   8        763.32        769.37        24.71 o                         
   6   4   8        677.83        670.06        26.48 o                         
   8   4   8         43.22         33.60         9.60 o                         
  10   4   8        308.00        290.39        31.78 o                         
  12   4   8        107.46         75.08        16.35 o                         
 -13   5   8        159.64        168.91        24.67 o                         
 -11   5   8        156.38        146.07        20.47 o                         
  -9   5   8          2.94          2.98         6.26 o                         
  -7   5   8       1538.74       1611.65       135.84 o                         
  -5   5   8       1239.38       1258.49        95.03 o                         
  -3   5   8        232.44        232.21        14.45 o                         
  -1   5   8       2724.88       2606.22        96.54 o                         
   1   5   8       2414.25       2115.05        69.90 o                         
   3   5   8        194.70        201.82        12.77 o                         
   5   5   8        413.73        410.25        21.47 o                         
   7   5   8        470.41        525.86        19.75 o                         
   9   5   8        295.56        272.56        16.28 o                         
  11   5   8         42.66         40.47        15.33 o                         
 -12   6   8          1.36          2.29        20.75 o                         
 -10   6   8        248.69        213.55        20.68 o                         
  -8   6   8        116.72        135.07        11.65 o                         
  -6   6   8       1585.30       1268.60        54.31 o                         
  -4   6   8        524.16        421.27        22.36 o                         
  -2   6   8        160.09        175.73        13.61 o                         
   0   6   8        374.59        419.31        31.89 o                         
   2   6   8       3593.50       3240.49        87.94 o                         
   4   6   8        271.49        304.03        21.44 o                         
   6   6   8        965.32        844.63        29.95 o                         
   8   6   8         61.73         70.28        16.72 o                         
  10   6   8        266.45        250.88        23.87 o                         
  12   6   8        191.16        209.71        23.13 o                         
 -13   7   8        182.70        158.58        29.74 o                         
 -11   7   8         82.72         34.06        22.05 o                         
  -9   7   8        270.20        249.24        18.32 o                         
  -7   7   8         11.77        111.59        21.49 o                         
  -3   7   8        158.43        184.90        25.37 o                         
  -1   7   8          9.16         18.29        19.79 o                         
   1   7   8        260.45        276.29        15.25 o                         
   3   7   8         67.76         63.87        11.75 o                         
   5   7   8         41.44         57.73        20.81 o                         
   7   7   8        120.59        131.16        12.05 o                         
   9   7   8        373.68        379.71        25.42 o                         
  11   7   8         95.48         82.37        19.23 o                         
 -12   8   8         59.47         56.65        28.02 o                         
 -10   8   8         56.57         81.44        18.34 o                         
  -8   8   8         32.73         19.95        17.55 o                         
  -6   8   8        425.56        377.92        43.86 o                         
  -4   8   8       1302.53       1256.48        57.29 o                         
  -2   8   8        267.51        297.20        19.74 o                         
   0   8   8       1930.32       1813.17        62.59 o                         
   2   8   8        532.94        480.37        23.48 o                         
   4   8   8        437.20        384.97        19.53 o                         
   6   8   8         63.67         52.13        14.25 o                         
   8   8   8        698.79        731.80        29.68 o                         
  10   8   8        206.98        231.34        23.40 o                         
 -11   9   8         61.16         32.28        21.24 o                         
  -9   9   8        109.34        124.29        24.20 o                         
  -7   9   8        231.75        239.97        22.93 o                         
  -5   9   8        844.07        887.61        39.79 o                         
  -3   9   8        506.95        450.82        29.59 o                         
  -1   9   8        631.49        517.01        24.26 o                         
   1   9   8       2980.51       2658.40       102.38 o                         
   3   9   8        781.65        864.81        37.07 o                         
   5   9   8         49.41         15.85        13.92 o                         
   7   9   8        200.16        233.91        17.89 o                         
   9   9   8        196.99        182.03        18.58 o                         
  11   9   8         18.86         22.52        17.93 o                         
 -12  10   8         11.24         17.78        23.21 o                         
 -10  10   8        241.99        146.81        40.20 o                         
  -8  10   8        214.64        173.38        21.64 o                         
  -6  10   8        269.54        242.12        25.41 o                         
  -4  10   8        128.66        135.36        17.51 o                         
  -2  10   8        355.98        415.95        28.30 o                         
   0  10   8        291.65        240.53        14.68 o                         
   2  10   8        548.70        587.63        29.41 o                         
   4  10   8        796.78        798.34        33.42 o                         
   6  10   8        216.21        163.93        16.99 o                         
   8  10   8         36.54         37.77        14.45 o                         
  10  10   8         26.57         35.23        19.88 o                         
 -11  11   8          1.98         13.06        25.80 o                         
  -9  11   8        220.92        218.44        25.49 o                         
  -7  11   8         23.15         22.95        15.59 o                         
  -5  11   8        693.57        628.76        37.22 o                         
  -3  11   8        167.32        113.89        21.71 o                         
  -1  11   8        207.05        175.56        18.96 o                         
   1  11   8        354.36        333.44        20.85 o                         
   3  11   8        504.37        503.29        35.05 o                         
   5  11   8         93.95        112.39        17.76 o                         
   7  11   8        230.53        264.26        23.02 o                         
   9  11   8        282.42        274.38        32.47 o                         
 -10  12   8        117.62         96.76        23.77 o                         
  -8  12   8         60.40        102.27        41.12 o                         
  -6  12   8         46.86         63.23        25.38 o                         
  -4  12   8        371.55        319.48        27.53 o                         
  -2  12   8        595.11        538.42        41.76 o                         
   0  12   8        544.02        542.31        29.55 o                         
   2  12   8        111.56        111.65        13.95 o                         
   4  12   8        128.35         93.61        13.49 o                         
   6  12   8         59.84         87.94        20.08 o                         
   8  12   8        348.15        355.73        44.14 o                         
  -9  13   8        244.59        254.43        30.20 o                         
  -7  13   8        119.13        126.91        21.75 o                         
  -5  13   8        101.18        104.86        21.91 o                         
  -3  13   8        369.79        331.32        21.78 o                         
  -1  13   8        369.26        335.86        25.61 o                         
   1  13   8        202.48        226.10        16.63 o                         
   3  13   8        166.42        176.25        17.53 o                         
   5  13   8        297.54        332.72        33.84 o                         
   7  13   8         42.55         63.89        25.41 o                         
  -8  14   8        159.89        144.59        24.32 o                         
  -6  14   8         55.90         81.02        34.72 o                         
  -4  14   8        185.11        194.32        18.49 o                         
  -2  14   8          9.05         21.30        11.99 o                         
   0  14   8         31.52         31.69        11.53 o                         
   2  14   8         16.67         -1.78        14.67 o                         
   4  14   8        215.87        254.41        19.90 o                         
   6  14   8         33.93         -4.45        19.69 o                         
  -7  15   8         75.48         44.29        47.51 o                         
  -5  15   8         14.15         53.13        17.07 o                         
  -3  15   8        142.47        138.46        13.98 o                         
  -1  15   8        174.52        165.21        31.08 o                         
   1  15   8         27.57         23.20        14.29 o                         
   3  15   8         92.74        102.63        15.91 o                         
   5  15   8        119.60        108.69        21.15 o                         
  -6  16   8         99.22         86.22        17.59 o                         
  -4  16   8         37.33         56.06        16.86 o                         
  -2  16   8        119.23        110.62        21.55 o                         
   0  16   8         59.17         68.80        16.87 o                         
   2  16   8        120.29        132.38        20.12 o                         
   4  16   8         40.31         49.70        17.36 o                         
  -5  17   8         61.59         77.97        35.94 o                         
  -3  17   8        130.42        108.70        16.63 o                         
  -1  17   8        183.85        182.82        19.67 o                         
   1  17   8          4.37         17.30        14.11 o                         
   3  17   8          9.29         19.64        16.91 o                         
  -1   1   9        775.95        652.96        63.96 o                         
   1   1   9       2439.93       2496.95        86.85 o                         
   3   1   9        130.95         59.26        12.03 o                         
   5   1   9        144.01        115.74        29.47 o                         
   7   1   9        918.65        764.16        29.71 o                         
   9   1   9        270.22        292.35        20.51 o                         
  11   1   9        180.06        194.99        21.59 o                         
   0   2   9        968.75       1102.87        49.01 o                         
   2   2   9       2717.41       2634.25        86.84 o                         
   4   2   9        228.59        174.17        13.22 o                         
   6   2   9        863.35        796.60        29.13 o                         
   8   2   9        701.58        667.62        24.40 o                         
  10   2   9          1.34        -15.49        15.49 o                         
  12   2   9        186.22        129.68        17.84 o                         
  -1   3   9        444.89        422.28        34.98 o                         
   1   3   9        741.08        837.06        39.76 o                         
   3   3   9       2259.34       1948.15        58.08 o                         
   5   3   9         89.43         81.62        15.17 o                         
   7   3   9        244.43        259.72        18.66 o                         
   9   3   9        170.79        174.79        13.87 o                         
  11   3   9         42.79         32.60        16.21 o                         
  -2   4   9        945.68        945.92        45.31 o                         
   0   4   9       1307.47       1214.73        43.68 o                         
   2   4   9       3699.01       3639.76       119.26 o                         
   4   4   9       1898.79       1674.17        56.84 o                         
   6   4   9        412.76        479.51        23.35 o                         
   8   4   9        370.91        421.27        25.15 o                         
  10   4   9        318.29        345.07        20.52 o                         
 -11   5   9          1.91        -18.88        18.88 o                         
  -1   5   9        436.38        408.52        20.90 o                         
   1   5   9        472.71        496.03        25.46 o                         
   3   5   9       1226.93       1182.43        40.96 o                         
   5   5   9        625.64        491.51        26.31 o                         
   7   5   9         71.77         57.04        13.88 o                         
   9   5   9        123.98         98.80        13.83 o                         
  11   5   9         31.48         17.59        21.63 o                         
 -12   6   9          0.27         33.50        23.15 o                         
 -10   6   9        215.75        192.49        28.02 o                         
  -8   6   9        215.51        221.73        26.80 o                         
  -4   6   9        128.09        125.25        19.80 o                         
  -2   6   9       1528.16       1401.68        56.27 o                         
   0   6   9         97.72         56.47        22.16 o                         
   2   6   9       2153.77       1976.41        78.26 o                         
   4   6   9        805.88        669.29        37.47 o                         
   6   6   9         32.81         36.15        12.94 o                         
   8   6   9        181.39        140.18        20.09 o                         
  10   6   9        162.20        198.30        16.81 o                         
 -11   7   9         41.78         36.55        24.37 o                         
  -9   7   9        337.69        312.44        39.60 o                         
  -7   7   9        239.28        238.28        30.46 o                         
  -5   7   9        482.06        468.65        42.21 o                         
  -3   7   9        132.45        151.85        15.83 o                         
  -1   7   9        648.99        530.39        30.08 o                         
   1   7   9        110.03        115.23        20.34 o                         
   3   7   9       1753.90       1634.25        59.23 o                         
   5   7   9        507.24        500.22        27.71 o                         
   7   7   9         40.05         10.46        14.11 o                         
   9   7   9        268.26        290.14        18.91 o                         
  11   7   9        302.51        338.12        47.18 o                         
 -12   8   9         37.22         41.42        28.63 o                         
 -10   8   9         40.36         33.74        14.99 o                         
  -6   8   9         24.56         31.07        14.62 o                         
  -4   8   9        172.96        252.18        26.10 o                         
  -2   8   9        429.25        426.05        25.62 o                         
   0   8   9         45.17         43.59        13.40 o                         
   2   8   9        215.46        237.04        13.61 o                         
   4   8   9         65.38         39.55        13.04 o                         
   6   8   9         46.35         28.45        14.11 o                         
   8   8   9        261.02        251.50        22.48 o                         
  10   8   9        173.29        149.03        19.60 o                         
 -11   9   9        100.53        131.91        22.78 o                         
  -9   9   9        159.70        185.18        25.58 o                         
  -7   9   9        222.21        253.20        57.84 o                         
  -5   9   9        857.51        915.92        52.60 o                         
  -3   9   9        435.19        393.13        25.98 o                         
  -1   9   9        556.49        547.60        38.06 o                         
   1   9   9        547.09        511.61        27.66 o                         
   3   9   9        468.73        410.43        26.21 o                         
   5   9   9        281.23        284.35        18.81 o                         
   7   9   9          0.98        -16.54        17.52 o                         
   9   9   9        125.70        104.80        19.31 o                         
 -10  10   9        248.85        219.60        25.40 o                         
  -8  10   9         16.83         45.80        38.07 o                         
  -6  10   9         49.45        112.08        28.63 o                         
  -4  10   9        653.01        587.41        54.33 o                         
  -2  10   9         79.70         50.57        25.70 o                         
   0  10   9        454.41        391.53        21.40 o                         
   2  10   9        298.56        334.61        22.72 o                         
   4  10   9        278.55        313.54        18.93 o                         
   6  10   9         70.81         93.01        17.78 o                         
   8  10   9        226.76        168.61        29.44 o                         
  -9  11   9         14.04         45.89        37.95 o                         
  -7  11   9         45.40         88.33        32.89 o                         
  -5  11   9        202.99        188.18        26.11 o                         
  -3  11   9        116.85         86.20        19.70 o                         
  -1  11   9        363.05        348.03        32.53 o                         
   1  11   9        307.28        321.10        23.36 o                         
   3  11   9         78.15         73.10        15.36 o                         
   5  11   9        299.27        261.55        21.18 o                         
   7  11   9        352.23        319.50        45.44 o                         
   9  11   9         32.18        100.23        37.79 o                         
 -10  12   9         19.72        -38.38        38.38 o                         
  -8  12   9         86.82         71.07        22.45 o                         
  -6  12   9        234.21        244.06        29.45 o                         
  -4  12   9        303.19        298.44        32.60 o                         
  -2  12   9         38.74         57.12        23.56 o                         
   0  12   9        413.60        372.80        23.15 o                         
   2  12   9        147.56        143.15        24.85 o
[truncated: 23,248 more chars]
